# Supplementary material for: Integrated Analysis of Hepatic miRNA and mRNA Expression Profiles in the Spontaneous Reversal Process of Liver Fibrosis
Source: Front Genet. 2021 Jul 22;12:706341. doi: 10.3389/fgene.2021.706341 (PMC8340883; doi:10.3389/fgene.2021.706341)
Supplement: Supplementary Figure 1 — Quality control and quantification of RNA samples. [file Data_Sheet_1.ZIP]

Archive with 8 entries (7 files):
- Supplementary material/
- Supplementary material/Supplementary Figures.docx
- Supplementary material/Table S1.docx
- Supplementary material/Table S2.xlsx
- Supplementary material/Table S3.xlsx
- Supplementary material/Table S4.xlsx
- Supplementary material/Table S5.xlsx
- Supplementary material/Table S6.xlsx
