# Supplementary material for: Integrated Analysis of Hepatic miRNA and mRNA Expression Profiles in the Spontaneous Reversal Process of Liver Fibrosis
Source: Front Genet. 2021 Jul 22;12:706341. doi: 10.3389/fgene.2021.706341 (PMC8340883; doi:10.3389/fgene.2021.706341)
Supplement: Supplementary Figure 1 — Quality control and quantification of RNA samples. [file Data_Sheet_1.ZIP › Supplementary material/Table S2.xlsx]

## Sheet: Sheet1
	TAA vs. Control				Recovery vs. TAA
miRNA_ID	TAA_readcount	Control_readcount	log2FoldChange	FDR	Recovery_readcount	TAA_readcount	log2FoldChange	FDR
mmu-miR-122-5p	785193	3.09481e+06	-1.9764	2.72e-269	3.00966e+06	894095	1.7037	9.04e-14
mmu-miR-122b-3p	785077	3.09449e+06	-1.9764	2.72e-269	3.00933e+06	893963	1.7037	9.04e-14
mmu-miR-192-5p	377338	1.1435e+06	-1.5947	6.56e-69	1.03364e+06	430660	1.2504	3.08e-19
mmu-miR-378a-3p	27832.1	66266	-1.2487	1.22e-56	64745.3	31681	1.0234	1.67e-17
mmu-miR-30c-2-3p	770.339	2066.32	-1.4181	3.83e-54	2178.15	879.506	1.2924	1.58e-17
mmu-miR-1843a-5p	1792.17	5682.82	-1.6571	1.74e-47	5386.07	2046.14	1.3777	9.01e-18
mmu-miR-29c-3p	89.871	412.64	-2.1791	6.28e-35	412.052	101.939	1.9715	1.17e-22
mmu-miR-592-5p	44.3783	390.957	-3.0622	9.58e-35	622.332	50.6815	3.4149	4.45e-27
mmu-miR-194-2-3p	131.018	463.003	-1.8083	1.02e-30	436.419	148.616	1.5204	1.67e-13
mmu-miR-101b-3p	35145.8	126758	-1.8319	1.48e-27	111689	40174.3	1.4552	1.71e-19
mmu-miR-139-5p	2844.53	7305.39	-1.353	4.22e-27	8127.72	3236.56	1.3223	1.15e-46
mmu-miR-194-5p	22007.1	59457.9	-1.4248	1.52e-26	57153.2	24981	1.1843	2.54e-21
mmu-miR-365-3p	187.313	675.164	-1.827	3.69e-25	773.491	214.14	1.8144	1.88e-20
mmu-miR-455-3p	225.258	854.214	-1.8964	4.52e-24	1016.8	257.843	1.9158	6.26e-15
mmu-miR-122-3p	1495.55	3409.51	-1.1829	1.85e-21	3543.6	1699.67	1.0489	1.91e-13
mmu-miR-203-3p	4044.74	12292	-1.5877	2.33e-21	13399.7	4622.57	1.5173	4.2e-24
mmu-miR-7219-3p	25.2774	119.145	-2.195	2.33e-21	94.176	28.7378	1.6508	6.48e-10
mmu-miR-193a-5p	37.216	149.161	-1.975	1.08e-20	160.349	42.4277	1.8284	9.97e-10
mmu-miR-148a-3p	559784	1.76208e+06	-1.6347	4.35e-19	1.70335e+06	641846	1.3574	5.34e-07
mmu-miR-1948-5p	178.348	662.61	-1.8597	8.06e-18	645.455	204.979	1.5967	9.97e-10
mmu-miR-1843b-5p	941.977	2184.91	-1.2056	3.83e-16	2190.4	1072.03	1.0201	1.96e-12
mmu-miR-30a-3p	1759.6	4189.47	-1.2401	4.86e-15	4323.11	2016.12	1.0772	2.55e-07
mmu-miR-192-3p	96.2741	316.353	-1.6829	6e-15	287.71	110.433	1.3181	2.1e-05
mmu-miR-378a-5p	373.784	836.069	-1.1507	1.64e-12	900.519	424.057	1.0695	1.06e-09
mmu-miR-203b-5p	818.148	2914.84	-1.7914	3.03e-12	2582.34	931.489	1.4638	4.88e-52
mmu-miR-871-3p	16.4838	77.5934	-2.1627	4.07e-12	45.7018	18.8296	1.1526	0.01498
mmu-miR-1843a-3p	41.0291	174.298	-2.027	3.52e-11	182.978	46.4989	1.8576	7.16e-08
mmu-miR-148a-5p	957.177	2518.15	-1.3738	7.05e-11	2391.16	1095.17	1.096	4.33e-06
mmu-miR-30c-1-3p	61.9145	136.994	-1.1265	2.69e-09	154.556	70.7242	1.0858	5.49e-05
mmu-miR-30a-5p	142175	334854	-1.218	3.32e-09	363094	163245	1.1121	5.49e-05
mmu-miR-29c-5p	128.442	392.842	-1.5697	5.68e-09	400.079	146.122	1.3984	4.59e-07
mmu-miR-455-5p	1471.8	5386.01	-1.8071	8.39e-09	5389.72	1697.78	1.5448	6.45e-05
mmu-miR-101a-3p	12045.1	34812.1	-1.4935	2.34e-08	33921.3	13822.5	1.2537	1.04e-06
mmu-miR-1843b-3p	124.462	303.618	-1.2637	3.28e-07	317.141	140.801	1.1365	6.02e-06
mmu-miR-193a-3p	14.8015	50.3656	-1.6947	6.84e-06	55.6915	16.9118	1.5791	0.00012308
mmu-miR-137-3p	18.7123	76.2002	-1.9048	6.94e-06	57.9503	21.2829	1.3174	0.0023152
mmu-miR-12195-3p	21.1698	53.2586	-1.2913	1.75e-05	70.0309	24.2468	1.4154	0.00039675
mmu-miR-3470b	42.5338	119.104	-1.4257	6.32e-05	100.94	47.8457	1.015	0.0071716
mmu-miR-1291	25.7684	64.8162	-1.2755	8.8e-05	83.071	29.275	1.4087	0.00012698
mmu-miR-26b-3p	14.1437	38.61	-1.3829	8.8e-05	49.269	16.2066	1.4641	0.00039306
mmu-miR-139-3p	25.1621	62.9436	-1.2789	0.00017877	81.6779	28.6725	1.4139	7.09e-05
mmu-miR-5615-3p	7.02605	27.5062	-1.7937	0.00018724	25.2385	8.04017	1.4887	0.001022
mmu-miR-5615-5p	7.02605	27.1329	-1.7675	0.00033246	25.6281	8.04017	1.5095	0.00082824
mmu-miR-29b-2-5p	20.8113	60.9875	-1.4546	0.0006173	56.2974	23.5379	1.1647	0.0042229
mmu-miR-29b-1-5p	4.60073	16.2991	-1.6192	0.0027046	14.7355	5.30374	1.2284	0.042729
mmu-miR-6516-5p	16.4344	36.6517	-1.0865	0.004884	52.2479	18.8392	1.3761	0.00011676
mmu-miR-7240-5p	0.491008	6.21632	-2.2267	0.013018	5.63713	0.537172	1.7103	0.036347
mmu-miR-3474	3.93252	13.9938	-1.575	0.014685	15.2784	4.52441	1.4503	0.017473
mmu-miR-99a-3p	7.16267	18.5771	-1.2416	0.015534	21.2739	8.25628	1.1959	0.023487
mmu-miR-218-5p	3204.13	153.095	4.2574	2.69e-52	174.76	3694.81	-4.0274	1.37e-25
mmu-miR-34a-5p	1130.13	179.434	2.6104	7.12e-42	236.087	1289.29	-2.4103	5.1e-46
mmu-miR-214-3p	718.599	181.888	1.964	1.01e-30	274.831	818.377	-1.5577	2.21e-31
mmu-miR-200b-3p	25440.1	3892.54	2.6531	5.01e-29	8029.41	29247.9	-1.7978	9.43e-12
mmu-miR-34c-5p	542.699	86.5813	2.5927	1.63e-23	133.308	617.577	-2.1412	1.19e-18
mmu-miR-429-3p	1709.3	246.582	2.7125	1.28e-22	514.095	1958.85	-1.8827	1.91e-18
mmu-miR-582-3p	181.047	3.83296	4.9134	1.16e-20	27.0506	206.257	-2.6717	1.49e-11
mmu-miR-200a-5p	1146.96	155.952	2.7803	4.35e-19	332.38	1320.75	-1.8881	2.12e-09
mmu-miR-200a-3p	16793.3	3603.14	2.1715	2.36e-18	8164.75	19288.1	-1.1963	1.15e-05
mmu-miR-344d-3p	79.8138	0.37338	5.3566	1.53e-16	2.96327	90.5625	-4.2447	3.78e-20
mmu-miR-190b-5p	108.349	16.6725	2.6082	7.44e-16	16.6776	122.867	-2.6787	3.23e-14
mmu-miR-214-5p	247.072	61.5421	1.9575	2.42e-15	101.363	282.277	-1.4194	3.38e-07
mmu-miR-146b-5p	6066.18	1758.25	1.7539	2.65e-14	2083.48	6938.64	-1.6849	1.37e-12
mmu-miR-199a-3p	7697.33	2471.18	1.6087	4.06e-12	3924.3	8751.21	-1.1282	6.59e-07
mmu-miR-183-5p	2708.44	757.907	1.7926	1.04e-11	918.001	3119.53	-1.6836	2.49e-08
mmu-miR-12182-3p	275.784	62.039	2.0851	1.15e-11	87.425	314.136	-1.7615	3.07e-09
mmu-miR-370-3p	182.061	6.94912	3.9623	5.79e-11	48.4208	203.806	-1.791	0.00051485
mmu-miR-200b-5p	87.7922	14.0247	2.545	7.02e-11	21.8071	100.217	-2.0965	7.55e-12
mmu-miR-5099	400.185	134.497	1.5425	2.42e-10	148.245	454.054	-1.5464	8.33e-08
mmu-miR-582-5p	59.5691	2.89563	3.64	3.56e-10	9.75545	67.9324	-2.4713	6.27e-08
mmu-miR-199b-5p	381.651	63.5375	2.4301	2.16e-09	127.025	440.331	-1.6612	1.67e-05
mmu-miR-182-5p	5479.39	1710.82	1.634	5.25e-09	1936.63	6319.83	-1.6102	1.73e-06
mmu-miR-181d-5p	408.647	119.184	1.7228	5.68e-09	220.16	470.846	-1.043	0.001633
mmu-miR-200c-3p	879.36	213.574	1.9611	6.53e-09	405.924	991.18	-1.2175	0.00039622
mmu-miR-410-3p	55.6489	3.80922	3.3516	7.54e-09	24.3627	62.615	-1.178	0.03134
mmu-miR-199a-5p	6628.5	2482.48	1.3871	2.34e-08	3253.87	7610.81	-1.1822	1.59e-05
mmu-miR-369-5p	69.9118	7.27857	2.8934	7.01e-08	26.2636	78.4585	-1.4178	0.0018877
mmu-miR-132-3p	156.791	41.1875	1.8572	7.81e-08	60.0904	177.635	-1.4648	3.95e-05
mmu-miR-181c-3p	166.768	49.6595	1.6798	1.01e-07	57.6703	191.348	-1.6459	9.38e-08
mmu-miR-223-5p	184.719	75.5619	1.2777	1.67e-07	77.9369	210.633	-1.3778	4.03e-07
mmu-miR-296-3p	31.6863	2.87189	2.9139	1.68e-07	3.66558	36.2621	-2.7171	4.55e-07
mmu-miR-96-5p	663.171	205.688	1.6313	3.37e-07	211.012	766.036	-1.7372	1.61e-06
mmu-miR-223-3p	336.331	154.294	1.1139	5.96e-07	185.897	382.463	-1.0091	5.42e-05
mmu-miR-141-3p	98.3013	22.8511	1.9802	1.14e-06	45.5623	110.746	-1.1689	0.0085689
mmu-miR-431-5p	37.991	2.30173	3.1696	4.71e-06	13.6964	42.4942	-1.3503	0.026308
mmu-miR-147-3p	15.4013	0	3.6345	8.32e-06	1.97154	17.3382	-2.2604	0.00049365
mmu-miR-298-5p	23.0549	1.37837	2.9693	7.32e-05	2.85698	25.8051	-2.3994	0.00011676
mmu-miR-6539	18.4201	2.67511	2.3389	0.00015209	5.95199	20.9779	-1.4984	0.0099108
mmu-miR-3081-3p	17.408	2.32547	2.4221	0.00020183	3.13236	19.9517	-2.0167	0.0014864
mmu-miR-301a-5p	21.3727	4.47434	1.9951	0.0002224	6.17035	24.377	-1.6792	0.002308
mmu-miR-212-5p	64.378	27.4721	1.2053	0.00067865	30.3859	73.6985	-1.2095	0.00055773
mmu-miR-3079-5p	17.833	1.24926	2.618	0.0010278	1.22976	19.9242	-2.5815	0.00018621
mmu-miR-497b	12.9142	2.45459	2.0277	0.0031368	1.96365	14.7514	-2.1269	0.00096374
mmu-miR-18a-5p	87.3325	19.8898	1.8327	0.0034913	17.8758	102.186	-2.0628	0.00033551
mmu-miR-499-5p	50.4986	13.3008	1.669	0.0052157	15.8058	57.3067	-1.6674	0.00020451
mmu-miR-421-3p	43.518	17.7793	1.2064	0.0086735	14.3302	49.8486	-1.6684	1.44e-05
mmu-miR-125b-1-3p	89.5009	34.5028	1.2753	0.010652	45.1056	103.269	-1.0622	0.04157
mmu-miR-7688-5p	19.1992	7.88644	1.1898	0.01981	7.83705	21.7588	-1.3048	0.01047
mmu-miR-130b-5p	38.7466	16.8016	1.1316	0.021975	10.2808	44.8053	-1.8488	0.00024313
mmu-miR-324-5p	27.3913	9.29832	1.3583	0.023068	10.875	30.9674	-1.2895	0.026406
mmu-miR-190b-3p	6.87859	0.875876	1.9256	0.02613	0.787039	7.9107	-1.8586	0.017515
mmu-miR-181b-2-3p	3.33903	0	2.0666	0.02798	0	3.78434	-1.7845	0.028283
mmu-miR-466a-3p	5.58272	0.526236	1.857	0.047499	0.389571	6.21483	-1.7386	0.033756
