# Supplementary material for: Integrated Analysis of Hepatic miRNA and mRNA Expression Profiles in the Spontaneous Reversal Process of Liver Fibrosis
Source: Front Genet. 2021 Jul 22;12:706341. doi: 10.3389/fgene.2021.706341 (PMC8340883; doi:10.3389/fgene.2021.706341)
Supplement: Supplementary Figure 1 — Quality control and quantification of RNA samples. [file Data_Sheet_1.ZIP › Supplementary material/Table S3.xlsx]

## Sheet: Sheet1
			TAA vs. Control				Recovery vs. TAA
gene_ID	gene_name	gene_locus	TAA_FPKM	Control_FPKM	log2FoldChange	FDR	Recovery_FPKM	TAA_FPKM	log2FoldChange	FDR
ENSMUSG00000010122	Slc47a1	11:61343401-61378345	20.2714	35.3984	-1.35639	8.40845e-09	28.8609	20.2714	1.02882	4.90322e-06
ENSMUSG00000029656	C8b	4:104766317-104804548	29.898	96.5342	-2.26253	8.07753e-21	92.1986	29.898	2.14607	6.13612e-19
ENSMUSG00000028108	Ecm1	3:95734147-95739569	16.6806	22.8575	-1.02069	0.00221469	27.4224	16.6806	1.2731	3.75531e-07
ENSMUSG00000010651	Acaa1b	9:119148023-119157093	219.465	904.336	-2.63674	1.15222e-34	701.778	219.465	2.21687	2.18171e-25
ENSMUSG00000034449	Dhrs11	11:84820856-84828994	6.37393	11.1305	-1.38444	1.92213e-07	10.0444	6.37393	1.1861	9.89694e-06
ENSMUSG00000028715	Cyp4a14	4:115486200-115496142	88.0232	2023.32	-5.1373	1.62492e-44	1791.75	88.0232	4.90789	1.61992e-45
ENSMUSG00000062949	Atp11c	X:60223290-60592698	36.854	76.646	-1.63168	4.13737e-13	52.7868	36.854	1.04126	2.02172e-06
ENSMUSG00000078817	Nlrp12	7:3218784-3249740	1.57504	7.30852	-2.84283	4.06341e-25	8.38146	1.57504	3.01634	1.98207e-37
ENSMUSG00000062762	Ei24	9:36779159-36797393	55.1439	86.6275	-1.21863	6.02566e-09	82.8464	55.1439	1.1006	1.70156e-07
ENSMUSG00000030827	Fgf21	7:45613886-45615490	1.26642	3.42493	-2.01237	0.00712653	10.88	1.26642	3.62627	2.26865e-10
ENSMUSG00000025731	Mettl26	17:25875074-25877169	11.896	43.4062	-2.46691	1.39415e-14	32.8301	11.896	2.01157	6.26715e-10
ENSMUSG00000089960	Ugt1a1	1:88211959-88218997	86.3501	317.726	-2.45105	3.54738e-19	227.076	86.3501	1.92211	4.72452e-11
ENSMUSG00000063600	Egfem1	3:29082023-29691209	0.009244	0.177679	-4.74503	9.45032e-07	0.180895	0.009244	4.72237	3.6926e-06
ENSMUSG00000008153	Clstn3	6:124430663-124464794	1.93209	14.5823	-2.85678	2.94726e-24	12.2726	1.93209	2.62408	4.92867e-16
ENSMUSG00000036019	Tmtc2	10:105187663-105574451	2.55136	6.17461	-1.83467	3.6931e-17	4.56919	2.55136	1.22498	2.94626e-08
ENSMUSG00000032360	Hcrtr2	9:76225880-76323856	0.0334227	1.07302	-3.79695	8.29666e-10	1.50536	0.0334227	4.47111	1.68783e-16
ENSMUSG00000079659	Tmem243	5:9100668-9161847	35.5668	65.9141	-1.32929	1.24925e-07	60.2753	35.5668	1.28582	1.37281e-07
ENSMUSG00000002831	Plin4	17:56100591-56109803	1.19759	4.4619	-2.50667	4.13209e-10	6.33966	1.19759	2.99566	2.03567e-19
ENSMUSG00000079015	Serpina1c	12:103894926-103904887	936.882	2048.71	-1.70136	2.65034e-12	2438.1	936.882	1.9041	2.83297e-16
ENSMUSG00000073555	Gm4951	18:60212080-60247820	16.4742	42.2691	-1.93249	2.02914e-18	33.648	16.4742	1.55332	4.78086e-12
ENSMUSG00000001763	Tspan33	6:29694222-29718559	2.69178	4.8708	-1.38222	4.91899e-05	4.71831	2.69178	1.29033	0.000150315
ENSMUSG00000059060	Rad51b	12:79297282-79815051	1.20971	2.33793	-1.31062	2.36748e-08	2.03371	1.20971	1.07214	1.39703e-05
ENSMUSG00000027875	Hmgcs2	3:98280435-98310738	289.803	1247.29	-2.67906	1.20391e-32	1144.55	289.803	2.5042	5.15247e-32
ENSMUSG00000057880	Abat	16:8513429-8621568	33.2142	114.754	-2.37232	1.3812e-29	101.969	33.2142	2.15066	3.88739e-24
ENSMUSG00000027809	Etfdh	3:79603788-79629500	66.723	188.698	-2.07098	1.19366e-23	178.368	66.723	1.94011	5.4711e-21
ENSMUSG00000071226	Cecr2	6:120666369-120771190	2.77646	5.41997	-1.60947	7.01171e-12	4.64775	2.77646	1.24261	1.32409e-07
ENSMUSG00000035828	Pim3	15:88862186-88865726	23.7847	42.0189	-1.40839	1.0726e-06	42.4055	23.7847	1.36625	2.5434e-08
ENSMUSG00000024990	Rbp4	19:38116629-38125281	1756.14	3031.46	-1.37152	3.82823e-11	3022.09	1756.14	1.31924	1.1566e-10
ENSMUSG00000021400	Wrnip1	13:32802038-32822609	9.09532	15.5426	-1.43116	5.76234e-08	22.3393	9.09532	1.90487	1.91512e-15
ENSMUSG00000029545	Acads	5:115110299-115119346	29.9162	49.7194	-1.32696	5.51581e-10	46.5386	29.9162	1.17527	6.06872e-08
ENSMUSG00000028603	Scp2	4:108043839-108144998	509.254	1384.61	-1.99542	4.9385e-21	1255.07	509.254	1.81638	1.70914e-17
ENSMUSG00000035780	Ugt2a3	5:87324972-87337195	54.3727	188.065	-2.3648	1.64394e-27	146.917	54.3727	1.95725	9.55997e-20
ENSMUSG00000071724	Smpd5	15:76294348-76310138	1.29726	2.82154	-1.82083	3.1368e-08	2.71849	1.29726	1.68586	3.0454e-07
ENSMUSG00000089873	Mup13	4:61224307-61228286	45.2366	1402.47	-5.53502	4.7118e-78	727.195	45.2366	4.53762	6.89444e-54
ENSMUSG00000038521	C1s1	6:124530345-124542359	85.1588	134.924	-1.2603	3.78733e-09	129.275	85.1588	1.15865	6.0279e-08
ENSMUSG00000030934	Oat	7:132557478-132576398	19.3902	883.612	-6.10205	3.9864e-80	345.057	19.3902	4.69055	9.51687e-56
ENSMUSG00000033676	Gabrb3	7:57419692-57828802	0.023416	0.789468	-5.48276	2.20438e-32	0.802902	0.023416	5.34111	4.98446e-35
ENSMUSG00000020865	Abcc3	11:94343295-94392997	52.4666	90.9187	-1.38362	3.09121e-10	82.133	52.4666	1.18441	2.13113e-08
ENSMUSG00000020435	Osbp2	11:3703731-3863903	0.084684	0.45458	-2.92369	0.000103517	0.320253	0.084684	2.45746	0.00290386
ENSMUSG00000079494	Nat8f5	6:85817218-85820972	5.10928	7.68652	-1.17161	0.00425502	7.6262	5.10928	1.10736	0.00544311
ENSMUSG00000026473	Glul	1:153899944-153909723	62.2011	413.664	-3.31225	4.29606e-50	396.64	62.2011	3.20763	8.38473e-47
ENSMUSG00000044734	Serpinb1a	13:32842092-32851185	0.72016	1.6425	-1.76805	0.0119296	1.43367	0.72016	1.58516	0.0243198
ENSMUSG00000064294	Aox3	1:58113130-58200698	66.6166	103.342	-1.11768	7.86072e-05	120.024	66.6166	1.31025	5.42771e-09
ENSMUSG00000075324	Fign	2:63971507-64098038	1.63354	2.46465	-1.22088	2.40661e-08	2.5029	1.63354	1.05126	2.09767e-05
ENSMUSG00000039099	Wdr93	7:79735998-79786031	1.91248	3.88651	-1.69089	2.09677e-09	5.44367	1.91248	2.02344	4.72873e-13
ENSMUSG00000004341	Gpx6	13:21263852-21319624	0.0947933	0.446419	-2.7441	0.00308074	0.463353	0.0947933	2.78221	0.00120713
ENSMUSG00000025370	Cdh9	15:16728756-16857094	0	0.008214	-9.57445	0.000453188	0.00641533	0	9.2853	0.00154952
ENSMUSG00000027556	Car1	3:14766216-14808368	1.23214	2.86442	-1.77271	2.35032e-10	1.78928	1.23214	1.05682	0.0025489
ENSMUSG00000027597	Ahcy	2:155059310-155074497	209.149	1007.96	-2.84264	1.61421e-39	895.552	209.149	2.62519	1.85518e-35
ENSMUSG00000041625	Ggact	14:122816223-122913757	13.1648	20.5783	-1.13865	7.8816e-07	20.4701	13.1648	1.122	1.72489e-07
ENSMUSG00000057037	Cfhr1	1:139547053-139560272	32.2101	90.1687	-2.08789	6.51783e-17	67.7249	32.2101	1.63552	7.96318e-12
ENSMUSG00000023019	Gpd1	15:99717515-99725005	98.067	203.86	-1.63315	1.5503e-14	225.504	98.067	1.72868	7.51665e-17
ENSMUSG00000045087	S1pr5	9:21242912-21248443	0.732125	2.0505	-2.05955	0.000793074	1.74198	0.732125	1.77862	0.00583546
ENSMUSG00000073842	Mup7	4:60066469-60070475	4.98487	5790.3	-10.7339	1.39816e-110	2190.53	4.98487	9.22342	2.08674e-77
ENSMUSG00000109482	Gm4756	12:72576002-72649661	9.65729	37.4733	-2.56314	2.71197e-30	24.736	9.65729	1.9118	1.03194e-15
ENSMUSG00000089678	Agxt2	15:10358532-10410153	25.725	49.8402	-1.55339	8.33566e-11	49.2919	25.725	1.48441	7.49915e-13
ENSMUSG00000047150	1700001C19Rik	17:47412734-47437376	1.16746	2.51069	-1.67371	4.36119e-06	2.41248	1.16746	1.50238	4.21333e-05
ENSMUSG00000019989	Enpp3	10:24772406-24855709	9.83521	19.5333	-1.44665	8.05386e-12	20.3562	9.83521	1.5044	4.17257e-13
ENSMUSG00000029578	Wipi2	5:142627698-142670588	10.7315	16.7994	-1.24087	4.00348e-05	17.0148	10.7315	1.21797	7.34524e-05
ENSMUSG00000042118	Bhmt2	13:93655720-93674302	51.8296	71.9735	-1.04964	8.51185e-07	75.1653	51.8296	1.06294	9.25133e-07
ENSMUSG00000030214	Plbd1	6:136612070-136661928	7.7852	22.6099	-2.13264	9.76237e-24	16.7012	7.7852	1.65175	5.17411e-13
ENSMUSG00000079263	Gm6614	6:141953627-142011414	0.0775617	0.253792	-1.81381	0.0303481	0.428211	0.0775617	2.83231	1.77555e-05
ENSMUSG00000044469	Tnfaip8l1	17:56162477-56173955	4.03332	10.6908	-2.00006	1.47269e-10	8.32418	4.03332	1.5803	4.3293e-06
ENSMUSG00000062619	2310039H08Rik	17:46772635-46773396	21.1435	29.4802	-1.05517	0.0132724	31.1737	21.1435	1.08605	0.00739865
ENSMUSG00000028838	Extl1	4:134356372-134383850	0.135964	1.16269	-3.66901	8.45823e-11	0.694037	0.135964	2.88874	5.12221e-06
ENSMUSG00000037003	Tns2	15:102100413-102116401	15.9422	22.8641	-1.15583	4.73546e-06	19.787	15.9422	1.05273	1.22278e-05
ENSMUSG00000003526	Prodh	16:18060357-18090203	15.8152	46.1658	-2.15232	5.69559e-16	55.3728	15.8152	2.40063	8.31434e-22
ENSMUSG00000056698	Elmod3	6:72565922-72598413	7.28418	11.2914	-1.23234	3.03517e-07	14.179	7.28418	1.44179	1.25719e-10
ENSMUSG00000025260	Hsd17b10	X:152001845-152004442	55.1896	153.791	-2.05528	1.54708e-18	120.882	55.1896	1.65826	9.05165e-12
ENSMUSG00000040127	Sdr9c7	10:127898518-127911761	3.88661	11.9553	-1.89628	3.71825e-12	12.3809	3.88661	2.26357	5.66711e-09
ENSMUSG00000027332	Ivd	2:118861954-118882909	19.2973	35.8028	-1.47006	1.44472e-09	31.1045	19.2973	1.35748	2.75785e-09
ENSMUSG00000027371	Fahd2a	2:127436215-127444565	6.23166	9.65114	-1.18047	0.000127933	6.8111	6.23166	1.08064	0.000517525
ENSMUSG00000021417	Eci2	13:34977748-35027096	78.2952	135.308	-1.48157	3.32676e-12	120.921	78.2952	1.32789	4.21269e-10
ENSMUSG00000026475	Rgs16	1:153740349-153745468	1.89879	9.8099	-2.9335	3.85606e-13	3.73597	1.89879	1.49349	0.010542
ENSMUSG00000059811	Atl2	17:79848390-79896123	28.1794	50.3678	-1.42971	4.27205e-08	50.2652	28.1794	1.37482	2.86933e-07
ENSMUSG00000020123	Avpr1a	10:122448499-122453452	2.50712	5.13516	-1.61422	0.000124234	5.42134	2.50712	1.64372	6.25683e-05
ENSMUSG00000026579	F5	1:164151838-164220277	56.4153	122.204	-1.68914	6.00271e-16	116.117	56.4153	1.56674	8.47831e-15
ENSMUSG00000003949	Hlf	11:90336536-90390895	4.73287	7.63135	-1.22273	1.38701e-06	6.933	4.73287	1.02466	4.87883e-05
ENSMUSG00000035000	Dpp4	2:62330073-62412231	15.2951	22.8295	-1.16213	2.67123e-07	21.6071	15.2951	1.05089	4.75047e-06
ENSMUSG00000026614	Slc30a10	1:185454848-185468762	1.95984	3.67143	-1.44366	4.86872e-05	9.56003	1.95984	2.84673	8.9942e-33
ENSMUSG00000052316	Lrrc15	16:30256202-30283256	0.782777	2.46575	-2.23113	2.21706e-12	2.08192	0.782777	1.93772	4.38929e-09
ENSMUSG00000021492	F12	13:55417958-55426793	86.8863	158.299	-1.44102	2.25576e-11	183.898	86.8863	1.61041	1.28738e-14
ENSMUSG00000104445	Rhbg	3:88242874-88254709	1.8437	5.43448	-2.14182	3.39113e-13	7.73483	1.8437	2.59943	4.43938e-23
ENSMUSG00000022323	Rida	15:34484021-34495255	187.85	273.523	-1.13107	3.10871e-07	273.945	187.85	1.10865	4.03358e-07
ENSMUSG00000027401	Tgm3	2:130012349-130050399	0	0.007271	-7.62202	0.0468736	0.00758367	0	7.79468	0.0143647
ENSMUSG00000003948	Mmd	11:90249456-90278589	48.2222	80.6867	-1.31955	2.02996e-10	73.3579	48.2222	1.13054	8.02654e-08
ENSMUSG00000025533	Asl	5:130011258-130060781	124.118	476.606	-2.64261	1.84418e-34	474.755	124.118	2.53941	7.04282e-31
ENSMUSG00000067889	Sptbn2	19:4711167-4752360	11.0244	18.6842	-1.32439	3.8527e-10	16.3184	11.0244	1.08608	3.22643e-07
ENSMUSG00000031958	Ldhd	8:111623785-111630374	14.1572	51.4815	-2.44315	1.06453e-24	58.1283	14.1572	2.5716	5.24964e-29
ENSMUSG00000071178	Serpina1b	12:103728156-103863621	1808.82	2916	-1.24221	4.14708e-09	3261.55	1808.82	1.34878	2.19206e-11
ENSMUSG00000023057	Fabp2	3:122895072-122899506	22.1895	53.9245	-1.8591	3.00172e-15	48.1894	22.1895	1.64708	9.20774e-11
ENSMUSG00000047260	Emc6	11:73175519-73182237	9.1076	25.0271	-1.47613	5.12267e-05	20.8749	9.1076	1.07593	0.0151303
ENSMUSG00000026626	Ppp2r5a	1:191351975-191403272	56.4792	78.5845	-1.06268	7.81512e-07	84.0148	56.4792	1.11078	3.64609e-07
ENSMUSG00000039323	Igfbp2	1:72824503-72852474	82.7574	242.477	-2.13299	3.61093e-18	407.35	82.7574	2.83793	5.80839e-33
ENSMUSG00000030340	Scnn1a	6:125320659-125344943	1.46986	2.74669	-1.47911	2.31578e-07	3.3375	1.46986	1.71214	3.21958e-09
ENSMUSG00000022617	Chkb	15:89426360-89429908	8.25444	14.5303	-1.45084	0.000643516	14.6419	8.25444	1.47658	0.00030165
ENSMUSG00000059325	Hopx	5:77023366-77115121	10.5236	33.6264	-2.23738	5.07004e-25	22.7567	10.5236	1.61463	4.91985e-14
ENSMUSG00000032602	Slc25a20	9:108662088-108684641	38.1751	96.8203	-1.91597	2.62048e-20	91.9854	38.1751	1.79176	1.85036e-18
ENSMUSG00000026672	Optn	2:5020642-5064051	19.867	34.1216	-1.31288	1.14576e-09	33.7698	19.867	1.2458	4.95847e-09
ENSMUSG00000036775	Decr2	17:26081208-26090337	50.248	148.94	-2.16154	2.79533e-14	133.264	50.248	1.94591	2.60455e-15
ENSMUSG00000011305	Plin5	17:56111601-56117596	16.7822	26.3986	-1.22622	4.5825e-06	50.8269	16.7822	2.12669	9.73236e-22
ENSMUSG00000039653	Baat	4:49486203-49506557	68.1909	199.037	-2.11731	1.25406e-21	205.816	68.1909	2.12403	7.08265e-23
ENSMUSG00000021238	Aldh6a1	12:84430717-84451004	71.3083	148.909	-1.65285	1.18582e-13	133.423	71.3083	1.43361	1.17252e-11
ENSMUSG00000025815	Dhtkd1	2:5896115-5942792	7.25491	23.9579	-2.36011	1.62571e-29	17.9523	7.25491	1.98903	3.29802e-20
ENSMUSG00000025036	Sfxn2	19:46573365-46598066	6.68798	9.8161	-1.10814	0.000161191	10.4267	6.68798	1.14816	3.96472e-05
ENSMUSG00000028354	Fmn2	1:174501825-174822729	0.0874297	0.191521	-1.44737	0.0420392	0.124921	0.0874297	1.49355	0.0245573
ENSMUSG00000054226	Tprkb	6:85909941-85930284	25.657	51.1406	-1.48193	6.68887e-11	40.9081	25.657	1.09666	1.28188e-06
ENSMUSG00000046160	Olig1	16:91269772-91271933	1.07512	2.3304	-1.69664	0.0264726	2.46053	1.07512	1.72521	0.0205164
ENSMUSG00000038599	Capn8	1:182565007-182632352	0.060754	1.28363	-4.98712	2.04065e-20	0.344175	0.060754	3.04532	9.57263e-06
ENSMUSG00000014313	Cox6c	15:35887204-35938246	9.04869	23.5373	-1.74908	4.04094e-16	28.2371	9.04869	2.09877	3.25842e-18
ENSMUSG00000022338	Eny2	15:44428042-44438256	7.63029	8.20674	-1.02778	0.0118001	9.53528	7.63029	1.09853	0.00145356
ENSMUSG00000033740	St18	1:6487231-6860940	0	0.00383933	-8.80364	0.00251235	0.00300933	0	8.5258	0.00498932
ENSMUSG00000017718	Afmid	11:117825924-117839908	6.72711	26.8414	-2.73036	5.29431e-16	15.9059	6.72711	1.94935	5.58089e-15
ENSMUSG00000021646	Mccc2	13:99948530-100015639	14.0624	24.7816	-1.38955	8.10982e-11	22.5659	14.0624	1.2006	1.7706e-08
ENSMUSG00000051359	Ncald	15:37366175-37792570	2.90076	6.02034	-1.6331	1.96941e-09	4.5668	2.90076	1.17768	4.02603e-05
ENSMUSG00000025486	Sirt3	7:140863666-140882309	20.915	32.0632	-1.21997	2.34833e-07	28.3946	20.915	1.02445	2.17137e-05
ENSMUSG00000035530	Eif1	11:100319885-100322096	100.712	148.219	-1.08325	0.000295154	159.409	100.712	1.17745	4.30293e-05
ENSMUSG00000031303	Map3k15	X:159988433-160123351	0.267492	0.70456	-1.97508	3.57225e-12	0.400116	0.267492	1.10907	0.000544564
ENSMUSG00000037780	Mbl1	14:41151458-41185157	15.0758	29.6749	-1.489	1.81898e-12	31.7562	15.0758	1.49269	1.21681e-13
ENSMUSG00000033898	Cfhr2	1:139804167-139858702	204.974	323.512	-1.22809	4.40917e-07	301.493	204.974	1.07729	6.46234e-06
ENSMUSG00000050122	Vwa3b	1:37026196-37187613	0.329074	0.883715	-1.85206	0.000179698	0.934934	0.329074	1.99932	7.23532e-06
ENSMUSG00000032014	Oaf	9:43221235-43239911	44.9817	84.0486	-1.55806	7.99342e-13	61.4023	44.9817	1.11384	3.961e-07
ENSMUSG00000037826	Ppm1k	6:57506502-57535468	17.1065	52.5007	-2.18621	7.71001e-21	37.982	17.1065	1.65285	1.2958e-14
ENSMUSG00000032079	Apoa5	9:46268633-46271919	186.814	310.082	-1.29936	7.93619e-09	356.373	186.814	1.46609	1.5441e-12
ENSMUSG00000046352	Gjb2	14:57098600-57104702	92.8597	133.987	-1.10477	6.21166e-07	132.78	92.8597	1.03963	2.26974e-06
ENSMUSG00000069324	Gm5096	18:87756286-87758151	88.3981	272.59	-2.19879	8.86462e-21	384.88	88.3981	2.6478	3.40977e-22
ENSMUSG00000096688	Mup17	4:61591929-61595871	0.480413	3227.86	-13.2894	7.37856e-93	447.538	0.480413	10.3946	2.31368e-22
ENSMUSG00000042686	Jph1	1:16964560-17097889	0.189036	0.518619	-2.69327	1.08623e-11	0.251406	0.189036	1.60065	0.00145344
ENSMUSG00000072664	Ugt3a1	15:9276888-9315032	2.99918	45.6924	-4.52687	7.66356e-60	35.9122	2.99918	4.10488	5.66605e-57
ENSMUSG00000028127	Abcd3	3:121758774-121815302	156.991	303.192	-1.53719	1.3661e-10	255.081	156.991	1.22954	1.81439e-07
ENSMUSG00000025347	Mettl7b	10:128958274-128960988	216.129	382.105	-1.39769	1.58898e-11	363.053	216.129	1.27404	7.22419e-10
ENSMUSG00000040998	Npnt	3:132881745-132950291	0.241575	0.295655	-1.26411	0.00813864	0.537535	0.241575	2.12754	1.52106e-06
ENSMUSG00000030806	Stx1b	7:127803900-127824549	0.163347	0.843717	-3.00248	8.0679e-08	1.11936	0.163347	3.18944	2.95567e-09
ENSMUSG00000002803	Btbd6	12:112959307-113001926	2.57939	3.20122	-1.19917	0.00649155	2.88993	2.57939	1.11425	0.0366236
ENSMUSG00000022877	Hrg	16:22951072-22961656	201.816	422.166	-1.62925	7.96967e-15	381.191	201.816	1.43596	1.32901e-12
ENSMUSG00000017453	Pipox	11:77880615-77894096	48.2125	71.2953	-1.13803	2.68903e-07	75.7914	48.2125	1.17646	1.67378e-07
ENSMUSG00000002416	Ndufb2	6:39592574-39603382	16.1614	30.019	-1.28726	3.16101e-05	23.7196	16.1614	1.17829	0.000132783
ENSMUSG00000027983	Cyp2u1	3:131288441-131303227	5.36346	9.61126	-1.41513	9.34575e-09	12.6034	5.36346	1.82754	6.09129e-10
ENSMUSG00000030470	Csrp3	7:48830398-48848033	5.04396	12.2085	-1.85027	1.15692e-06	8.21716	5.04396	1.22176	0.00499089
ENSMUSG00000048087	Gm4737	16:46152957-46155077	39.5289	249.66	-2.84233	2.8745e-10	282.31	39.5289	3.12015	2.98784e-16
ENSMUSG00000062545	Tlr12	4:128615443-128618619	1.94922	4.17597	-1.70318	0.00266809	6.3263	1.94922	2.25275	1.57303e-05
ENSMUSG00000044361	BC024139	15:76119517-76126596	0.164678	1.08187	-3.2928	4.29719e-05	0.627985	0.164678	2.45905	0.00798035
ENSMUSG00000024039	Cbs	17:31608894-31637238	52.2991	96.3616	-1.40842	6.25577e-12	106.112	52.2991	1.48338	3.41006e-13
ENSMUSG00000038742	Angptl6	9:20873808-20879727	1.5708	3.3208	-1.65692	0.000275546	3.265	1.5708	1.58538	0.000474934
ENSMUSG00000030087	Klf15	6:90462576-90475238	39.4289	74.7121	-1.50654	7.93223e-12	55.2207	39.4289	1.02044	3.01253e-05
ENSMUSG00000043687	1190005I06Rik	8:120608602-120647632	1.71836	3.79947	-1.75001	2.57606e-12	3.62154	1.71836	1.64516	8.89623e-12
ENSMUSG00000052392	Acot4	12:84038379-84048601	16.7601	50.7284	-2.02038	3.33214e-19	42.5716	16.7601	1.76603	2.27699e-15
ENSMUSG00000026227	2810459M11Rik	1:86045863-86055456	21.7781	33.6099	-1.21979	3.53925e-08	33.5792	21.7781	1.15558	1.01379e-07
ENSMUSG00000078597	Cyp4a12b	4:115411624-115439034	3.09262	62.8182	-4.92754	1.21362e-73	74.1397	3.09262	5.1144	2.2079e-73
ENSMUSG00000053964	Lgals4	7:28833854-28841708	3.21844	5.53082	-1.31253	0.00515469	7.18287	3.21844	1.66857	5.89319e-05
ENSMUSG00000042289	Hsd3b7	7:127800604-127803802	63.7008	101.884	-1.30106	6.8388e-09	107.129	63.7008	1.33199	4.08329e-10
ENSMUSG00000025480	Syce1	7:140763831-140907952	21.643	202.438	-3.79956	2.68885e-60	113.215	21.643	2.90971	1.54114e-35
ENSMUSG00000004558	Ndrg2	14:51905271-51914158	284.134	643.724	-1.6826	1.4251e-14	545.086	284.134	1.45249	1.18633e-11
ENSMUSG00000033688	1300017J02Rik	9:103250521-103305082	97.5217	258.452	-1.98946	2.78813e-20	226.658	97.5217	1.74573	1.163e-16
ENSMUSG00000022261	Sdc2	15:32920586-33034935	30.2741	42.5696	-1.06189	8.19405e-07	43.3407	30.2741	1.03586	5.07892e-07
ENSMUSG00000057228	Aadat	8:60505932-60545677	13.0265	44.7498	-2.37376	2.64725e-27	42.0866	13.0265	2.21738	3.15646e-23
ENSMUSG00000042348	Arl15	13:113794505-114157461	2.79203	5.04894	-1.57474	0.00196427	4.49746	2.79203	1.32685	0.0230582
ENSMUSG00000028469	Npr2	4:43631935-43651244	3.48915	12.6379	-2.49074	1.35741e-24	9.57268	3.48915	2.01487	4.03506e-16
ENSMUSG00000033308	Dpyd	3:118562129-119432924	51.9208	177.367	-2.37659	1.30522e-27	141.208	51.9208	2.00279	3.50759e-22
ENSMUSG00000025229	Pitx3	19:46135685-46148326	0.00525233	0.219612	-5.53892	0.000897844	0.581889	0.00525233	7.19461	1.78538e-08
ENSMUSG00000005677	Nr1i3	1:171213970-171220701	15.1873	64.3069	-2.68577	7.09174e-33	42.4068	15.1873	2.0388	6.45913e-18
ENSMUSG00000055312	Them7	2:105224320-105379796	3.60583	11.4111	-2.21972	1.67004e-23	10.3563	3.60583	2.0045	5.73023e-18
ENSMUSG00000039438	Ttc36	9:44799397-44803072	117.059	215.22	-1.45648	4.11668e-12	227.839	117.059	1.49322	8.0641e-13
ENSMUSG00000073460	Pnldc1	17:12888729-12910230	0.586676	1.52277	-2.22251	0.00178972	1.40939	0.586676	1.85616	0.0151393
ENSMUSG00000039197	Adk	14:21034218-21448569	215.89	335.79	-1.19803	2.84272e-08	342.24	215.89	1.19286	2.40119e-08
ENSMUSG00000005681	Apoa2	1:171225054-171226379	1441.22	3385.16	-1.80849	7.14562e-18	3900.9	1441.22	1.96187	8.81494e-23
ENSMUSG00000029695	Aass	6:23072173-23132986	60.7014	167.646	-2.04005	3.57793e-21	183.372	60.7014	2.1249	3.43073e-17
ENSMUSG00000036278	Macrod1	19:7056588-7203622	6.53898	15.0185	-1.7751	2.03347e-14	16.0293	6.53898	1.81406	2.52098e-15
ENSMUSG00000053898	Ech1	7:28825217-28832247	76.6529	180.467	-1.82604	1.44809e-18	176.286	76.6529	1.72229	4.72202e-17
ENSMUSG00000024900	Cpt1a	19:3322334-3385733	123.839	258.584	-1.64862	9.5635e-15	211.999	123.839	1.31224	1.00433e-09
ENSMUSG00000041567	Serpina12	12:104028769-104044443	0.198992	3.33034	-4.63412	1.83802e-22	3.43378	0.198992	4.6329	5.37001e-21
ENSMUSG00000078688	Mup2	4:60135932-60154289	23.5281	1023.56	-6.05872	6.78627e-05	671.506	23.5281	5.40094	0.00034887
ENSMUSG00000021223	Papln	12:83763634-83792382	0.787682	1.42272	-1.42152	0.00284422	1.88109	0.787682	1.79459	2.90412e-06
ENSMUSG00000028132	Tmem56	3:121201761-121283098	43.7802	102.076	-1.79674	0.00466327	134.029	43.7802	2.15789	3.11579e-07
ENSMUSG00000041779	Tram2	1:20996299-21079229	5.39481	7.99831	-1.14622	2.75051e-08	8.17274	5.39481	1.12526	6.63899e-08
ENSMUSG00000047731	Wbp1l	19:46599084-46657389	60.1397	89.6636	-1.1737	5.16573e-08	94.7247	60.1397	1.21171	3.14582e-09
ENSMUSG00000023800	Tiam2	17:3326573-3531344	1.01497	3.24172	-2.31712	8.16659e-11	3.28174	1.01497	2.26639	1.59347e-10
ENSMUSG00000019082	Slc25a22	7:141429744-141437892	34.1	54.5488	-1.38083	2.90145e-08	60.8628	34.1	1.41811	1.67176e-08
ENSMUSG00000000739	Sult5a1	8:123140192-123158315	0.186743	0.626135	-3.0872	0.000139299	0.838987	0.186743	3.15903	0.000104533
ENSMUSG00000022871	Fetub	16:22918334-22939778	86.8244	242.339	-2.07597	5.85543e-18	205.751	86.8244	1.80509	2.22905e-17
ENSMUSG00000027222	Pex16	2:92374676-92381217	34.5292	54.1991	-1.31298	1.44472e-09	56.9717	34.5292	1.36025	1.21245e-10
ENSMUSG00000000673	Haao	17:83831156-83847963	65.6775	101.529	-1.20141	3.07584e-05	101.355	65.6775	1.16132	6.80802e-05
ENSMUSG00000022219	Cideb	14:55754050-55758458	72.8844	106.124	-1.12036	9.39846e-07	105.789	72.8844	1.06419	1.22049e-06
ENSMUSG00000042350	Arel1	12:84918148-84970900	12.7306	17.2782	-1.0405	7.32767e-07	18.854	12.7306	1.12036	6.44215e-08
ENSMUSG00000024386	Proc	18:32123126-32139570	78.4723	157.272	-1.70009	4.33284e-15	163.008	78.4723	1.71077	7.77093e-15
ENSMUSG00000041119	Pde9a	17:31386210-31476310	1.55349	2.57997	-1.31107	0.000534051	3.75987	1.55349	1.82581	2.96272e-09
ENSMUSG00000091586	Cyp4f17	17:32506050-32530143	3.43703	4.57901	-1.03262	0.000259706	6.80358	3.43703	1.51498	2.45537e-12
ENSMUSG00000042540	Acot5	12:84069325-84076020	0.202519	0.556533	-2.0464	0.0176965	0.561983	0.202519	1.96952	0.0247875
ENSMUSG00000026170	Cyp27a1	1:74713574-74737892	98.8856	167.755	-1.37101	6.9124e-11	195.264	98.8856	1.54689	7.81285e-14
ENSMUSG00000027502	Rtf2	2:172440556-172469908	25.808	35.7043	-1.15825	4.22941e-07	41.0202	25.808	1.31949	1.9855e-09
ENSMUSG00000070568	Slc6a21	7:45277513-45288998	0.002924	0.379013	-6.68119	1.38398e-06	0.27316	0.002924	6.15703	5.73683e-05
ENSMUSG00000063882	Uqcrh	4:116066965-116075071	53.5426	77.3616	-1.11649	0.000123418	74.5979	53.5426	1.00457	4.89466e-06
ENSMUSG00000030236	Slco1b2	6:141629518-141686646	197.545	500.714	-1.91879	3.90886e-17	282.448	197.545	1.0314	1.78438e-06
ENSMUSG00000095440	Fignl2	15:101049399-101079899	2.66932	3.78125	-1.10732	0.0147215	4.42092	2.66932	1.22395	0.00369778
ENSMUSG00000056091	St3gal5	6:72097592-72154571	64.0019	145.363	-1.48794	1.24894e-11	186.614	64.0019	1.77807	1.7871e-18
ENSMUSG00000039958	Etfbkmt	6:149139849-149151171	7.18843	8.78584	-1.26185	0.000627612	13.0145	7.18843	1.64536	6.22525e-07
ENSMUSG00000041679	Lrrc29	8:105312265-105326278	1.13136	1.78887	-1.18621	0.0167948	1.70204	1.13136	1.05305	0.0371239
ENSMUSG00000055137	Sugct	13:16857472-17695553	3.29078	17.3064	-3.09397	6.25872e-42	15.5327	3.29078	2.87764	1.51164e-36
ENSMUSG00000034108	Ccs	19:4825366-4839332	43.6063	64.8888	-1.22629	2.88832e-05	62.2521	43.6063	1.17183	2.14438e-05
ENSMUSG00000074272	Ceacam1	7:25461707-25477603	16.8484	33.9695	-1.63762	3.18124e-14	42.8874	16.8484	1.97727	2.44773e-20
ENSMUSG00000014077	Chp1	2:119547697-119587027	44.6479	76.3243	-1.3481	1.63242e-10	65.6084	44.6479	1.07948	2.83319e-07
ENSMUSG00000061313	Ddhd2	8:25725346-25754596	8.10583	15.2866	-1.52563	1.73322e-10	18.8829	8.10583	1.69362	4.11331e-14
ENSMUSG00000017307	Acot8	2:164792765-164804882	12.8853	18.5066	-1.18068	4.18929e-06	17.2178	12.8853	1.00926	2.82909e-05
ENSMUSG00000066072	Cyp4a10	4:115518264-115533649	71.7669	1174.55	-4.60938	1.1623e-63	1160.78	71.7669	4.54297	8.58173e-56
ENSMUSG00000022514	Il1rap	16:26581704-26730117	11.4563	42.1899	-2.16565	8.64678e-23	42.8119	11.4563	2.10306	4.43938e-23
ENSMUSG00000005089	Slc1a2	2:102658659-102790784	0.178211	73.2477	-9.84175	1.09686e-173	47.2958	0.178211	9.17798	1.77962e-150
ENSMUSG00000033342	Plppr5	3:117574836-117689507	0.0588153	0.136819	-1.78712	0.000251913	0.149356	0.0588153	1.85306	9.0127e-05
ENSMUSG00000096674	Mup15	4:61435790-61439743	0.153862	2422.9	-14.4821	9.16602e-40	633.669	0.153862	12.4999	3.62155e-24
ENSMUSG00000047866	Lonp2	8:86624043-86723873	80.8246	117.142	-1.11176	1.56383e-07	122.065	80.8246	1.2207	1.28733e-09
ENSMUSG00000070332	Trim80	11:115440545-115448270	0.188093	0.419045	-2.10425	0.0279712	0.512735	0.188093	2.37227	0.00442242
ENSMUSG00000030499	Kctd15	7:34639014-34656732	1.72151	3.83285	-1.68011	9.83509e-05	3.74744	1.72151	1.58023	2.88766e-05
ENSMUSG00000027187	Cat	2:103453849-103485160	554.437	853.267	-1.19713	2.16029e-08	889.397	554.437	1.20673	3.35908e-09
ENSMUSG00000047394	Odf3b	15:89377449-89379282	0.357829	1.57578	-2.69021	0.0132385	3.03146	0.357829	3.59618	0.000202348
ENSMUSG00000032047	Acat1	9:53580522-53610382	33.5965	82.9477	-1.88278	1.16906e-16	93.2155	33.5965	2.00414	7.71246e-19
ENSMUSG00000030731	Syt3	7:44384102-44400187	0.54885	1.5682	-2.04578	3.0694e-05	1.19078	0.54885	1.71471	0.003328
ENSMUSG00000030157	Clec2d	6:129175961-129186534	63.8719	152.6	-1.94814	2.35349e-17	126.571	63.8719	1.80306	4.65204e-15
ENSMUSG00000061780	Cfd	10:79890853-79892655	0	2.74792	-11.7576	3.12813e-09	0.596113	0	9.62497	2.34005e-05
ENSMUSG00000037795	N4bp2	5:65763521-65830108	7.79057	14.2641	-1.43081	8.76331e-11	11.3599	7.79057	1.10182	9.53715e-07
ENSMUSG00000021903	Galnt15	14:32028989-32062197	0.758256	1.04351	-1.0349	0.0371747	1.30832	0.758256	1.2474	0.00234244
ENSMUSG00000016194	Hsd11b1	1:193221634-193264075	53.2818	148.555	-2.1947	6.77205e-22	156.613	53.2818	2.19122	4.12855e-23
ENSMUSG00000035769	Xylb	9:119357381-119393797	20.4231	32.0604	-1.25537	2.20033e-09	30.6627	20.4231	1.08564	4.4314e-07
ENSMUSG00000020553	Pctp	11:89982665-90002894	26.1033	57.2639	-1.70866	2.6512e-15	49.575	26.1033	1.45176	3.03581e-12
ENSMUSG00000074064	Mlycd	8:119392223-119411102	26.2324	42.3786	-1.25864	7.91644e-09	43.4719	26.2324	1.25779	6.65864e-09
ENSMUSG00000037583	Nr0b2	4:133553376-133556536	4.17079	8.06117	-1.52625	0.000102374	9.60122	4.17079	1.72847	1.90022e-05
ENSMUSG00000023224	Serping1	2:84765387-84775444	94.9432	180.236	-1.51541	2.70614e-12	258.624	94.9432	1.9889	5.21765e-18
ENSMUSG00000030834	Abcc6	7:45967555-46030302	12.333	23.2742	-1.52725	2.56307e-11	19.5665	12.333	1.22506	6.44612e-09
ENSMUSG00000019987	Arg1	10:24915221-24927484	465.645	854.005	-1.44638	4.54519e-10	957.13	465.645	1.56392	1.99801e-12
ENSMUSG00000024055	Cyp4f13	17:32924688-32947402	10.6507	21.2079	-1.55375	6.18552e-11	20.4	10.6507	1.5677	6.93265e-12
ENSMUSG00000051674	Dcun1d4	5:73481000-73560794	10.6362	16.5595	-1.23085	1.10256e-07	15.696	10.6362	1.06024	3.43125e-06
ENSMUSG00000079484	Phyhd1	2:30266203-30282149	14.379	26.3578	-1.67733	4.79228e-13	21.9703	14.379	1.20718	5.01068e-06
ENSMUSG00000064120	Mocs1	17:49428362-49455435	15.9446	42.2743	-2.01603	2.9286e-20	23.4147	15.9446	1.04479	2.05849e-06
ENSMUSG00000110439	Mup22	4:60814964-60821590	68.6826	1046.87	-4.81477	6.61869e-43	795.199	68.6826	4.64727	1.172e-30
ENSMUSG00000001666	Ddt	10:75771230-75773414	157.728	267.421	-1.33943	2.99445e-10	230.384	157.728	1.07356	3.82491e-07
ENSMUSG00000039519	Cyp7b1	3:18071950-18243338	5.77895	93.5376	-4.58854	5.79937e-71	70.792	5.77895	4.14082	9.17474e-33
ENSMUSG00000028712	Cyp4a31	4:115563649-115579015	12.8324	38.6731	-2.35298	1.4176e-21	29.1025	12.8324	1.95299	1.85516e-15
ENSMUSG00000027762	Sucnr1	3:60081869-60087566	4.25497	10.4472	-1.83311	2.54011e-07	7.94834	4.25497	1.42715	4.41368e-05
ENSMUSG00000034258	Flvcr2	12:85746539-85813585	2.24414	3.59846	-1.25263	1.33238e-06	4.80415	2.24414	1.624	4.13362e-11
ENSMUSG00000041078	Grid1	14:34820108-35583379	0.0400943	0.074925	-1.49183	0.00579865	0.157875	0.0400943	2.38154	1.92726e-07
ENSMUSG00000037493	Cib2	9:54544794-54560218	1.27159	2.10933	-1.30614	0.000212651	1.79425	1.27159	1.02325	0.00881412
ENSMUSG00000020053	Igf1	10:87858265-87937042	79.3454	135.451	-1.50856	4.62656e-11	139.448	79.3454	1.34915	1.10578e-09
ENSMUSG00000024070	Prkd3	17:78949405-79020816	36.3752	72.7458	-1.21648	8.05908e-09	60.7912	36.3752	1.10286	6.94013e-07
ENSMUSG00000070495	Ctcfl	2:173093609-173138228	0.194916	1.17416	-2.71818	2.6328e-06	1.03195	0.194916	2.46608	4.70456e-05
ENSMUSG00000015112	Slc25a13	6:6041218-6217173	69.4422	137.427	-1.5639	2.32325e-13	97.2377	69.4422	1.01163	1.29721e-06
ENSMUSG00000015890	Amdhd1	10:93523338-93540033	25.5528	45.7674	-1.41581	9.36631e-12	62.3472	25.5528	1.81197	7.58093e-17
ENSMUSG00000028383	Hsdl2	4:59581563-59618689	31.6517	49.0353	-1.21	1.35037e-08	58.9163	31.6517	1.42841	2.40242e-11
ENSMUSG00000034829	Nxnl1	8:71560555-71566601	0	0.046153	-7.71808	0.00190553	0.0336563	0	7.32249	0.00373201
ENSMUSG00000022235	Cmbl	15:31565389-31590119	52.4361	133.633	-1.92316	1.96287e-19	107.659	52.4361	1.55801	1.95414e-12
ENSMUSG00000041650	Pcca	14:122534324-122891100	18.1258	27.7615	-1.22424	1.31442e-08	26.5081	18.1258	1.07815	8.19585e-07
ENSMUSG00000061232	H2-K1	17:33996017-34000347	179.585	319.218	-1.39769	6.93159e-10	373.454	179.585	1.61899	5.47767e-12
ENSMUSG00000038539	Atf5	7:44812256-44816658	118.653	175.243	-1.14614	1.47537e-07	180.655	118.653	1.14688	1.77026e-07
ENSMUSG00000004098	Col5a3	9:20770050-20815067	1.30014	1.82082	-1.06875	0.000212329	2.64535	1.30014	1.55892	1.16488e-09
ENSMUSG00000022853	Ehhadh	16:21761287-21787807	226.605	866.594	-2.50452	1.51004e-15	799.236	226.605	2.34365	1.29168e-21
ENSMUSG00000024371	C2	17:34862604-34898412	22.6668	43.7493	-1.54463	3.42262e-13	43.3655	22.6668	1.50519	4.44152e-12
ENSMUSG00000019935	Slc17a8	10:89574020-89621253	2.1045	3.95323	-1.48614	2.30937e-05	3.28732	2.1045	1.16755	0.0019418
ENSMUSG00000054385	Ceacam2	7:25461707-25539857	1.30664	2.1479	-1.34471	3.00688e-07	2.0943	1.30664	1.24486	2.44424e-06
ENSMUSG00000031443	F7	8:13026034-13035809	14.0837	29.3183	-1.63291	1.80279e-13	29.7038	14.0837	1.60264	6.24443e-13
ENSMUSG00000006494	Pdk1	2:71873224-71903858	10.6403	21.9217	-1.59585	5.40851e-11	14.6575	10.6403	1.08447	2.88408e-05
ENSMUSG00000025509	Pnpla2	7:141455198-141460743	19.0919	27.8259	-1.10501	6.49722e-06	34.0744	19.0919	1.28821	3.97015e-07
ENSMUSG00000022508	Bcl6	16:23965052-23988852	3.15877	6.51675	-1.60779	0.00444721	7.51816	3.15877	1.77355	3.31296e-12
ENSMUSG00000024558	Mapk4	18:73928486-74065359	0.058537	0.681973	-4.06352	3.32783e-22	0.66051	0.058537	3.9341	3.04115e-24
ENSMUSG00000035031	C8a	4:104815679-104876398	79.8616	157.212	-1.54971	1.73944e-12	148.526	79.8616	1.42033	3.57178e-12
ENSMUSG00000021033	Gstz1	12:87147165-87164723	123.866	219.254	-1.46283	3.68923e-12	220.488	123.866	1.32487	4.13834e-10
ENSMUSG00000026866	Kynu	2:43555329-43695740	20.9018	39.3957	-1.59071	6.11026e-14	46.3041	20.9018	1.73644	1.14563e-15
ENSMUSG00000063232	Serpina11	12:103980243-103989957	7.53941	19.8582	-1.98897	3.38551e-10	25.0684	7.53941	2.28134	6.53569e-13
ENSMUSG00000094152	Slc6a16	7:45241085-45273367	0.108033	1.19313	-3.85727	4.37269e-13	0.737219	0.108033	3.21236	3.19622e-08
ENSMUSG00000034220	Gpc1	1:92831645-92860779	7.82875	11.0374	-1.06597	1.77562e-05	15.2659	7.82875	1.49649	1.88926e-12
ENSMUSG00000019906	Lin7a	10:107266662-107425145	2.35545	5.53005	-1.8326	4.84567e-06	4.43666	2.35545	1.53826	0.000944438
ENSMUSG00000035836	Ugt2b1	5:86916638-86926530	79.0951	306.811	-2.53097	2.51271e-30	215.218	79.0951	1.96737	2.34332e-18
ENSMUSG00000074622	Mafb	2:160363098-160368509	17.7403	30.996	-1.38818	2.96328e-07	27.4126	17.7403	1.16171	2.64062e-05
ENSMUSG00000026639	Lamb3	1:193145809-193343878	4.68779	17.8709	-2.2919	3.79943e-19	31.9554	4.68779	2.51761	3.8942e-24
ENSMUSG00000037440	Vnn1	10:23894688-23905343	11.5697	61.6949	-3.01288	6.92826e-35	43.0794	11.5697	2.39474	5.35029e-23
ENSMUSG00000009614	Sardh	2:27188393-27248337	105.016	208.493	-1.53691	1.25136e-10	197.196	105.016	1.39744	6.81679e-11
ENSMUSG00000021591	Glrx	13:75839868-75859286	13.681	13.3327	-1.25431	8.21936e-06	27.4185	13.681	1.47491	7.59082e-09
ENSMUSG00000029458	Brap	5:121660563-121687256	46.9534	108.819	-1.75833	7.0206e-17	89.6845	46.9534	1.43402	4.3143e-12
ENSMUSG00000071633	Gm4952	19:12599974-12628251	26.7574	116.751	-2.77228	5.95434e-36	119.307	26.7574	2.76248	7.33322e-37
ENSMUSG00000020010	Vnn3	10:23851462-23869843	14.9136	33.7037	-1.74944	5.9349e-16	32.9715	14.9136	1.66827	7.04716e-15
ENSMUSG00000078689	Mup6	4:59958506-60070458	1.72235	769.199	-9.2824	5.16422e-168	336.661	1.72235	8.04587	9.21471e-106
ENSMUSG00000040883	Tmem205	9:21921008-21927556	52.391	69.5866	-1.00198	2.2857e-05	97.208	52.391	1.37304	4.53514e-10
ENSMUSG00000021135	Slc10a1	12:80953183-80968705	54.6945	201.236	-2.46658	4.46397e-27	199.07	54.6945	2.40923	1.63926e-27
ENSMUSG00000058207	Serpina3k	12:104338486-104346144	1740.67	4919.4	-2.07258	3.63204e-21	5401.99	1740.67	2.15898	5.14237e-26
ENSMUSG00000040147	Maob	X:16709282-16817366	37.5798	69.9618	-1.46912	1.65092e-10	63.3826	37.5798	1.27459	2.21824e-09
ENSMUSG00000029716	Tfr2	5:137569840-137587481	59.5133	105.941	-1.41172	3.90065e-10	85.6061	59.5133	1.04729	1.59304e-06
ENSMUSG00000001155	Ftcd	10:76575648-76590338	73.3324	115.564	-1.20835	1.01888e-08	114.654	73.3324	1.18033	4.14743e-08
ENSMUSG00000001576	Ergic1	17:26561489-26656934	10.0897	14.4765	-1.32794	1.24247e-08	17.5022	10.0897	1.54738	3.08601e-12
ENSMUSG00000028517	Plpp3	4:105157347-105232764	49.4848	77.4859	-1.22058	3.12815e-08	75.0507	49.4848	1.12728	4.0047e-08
ENSMUSG00000001670	Tat	8:109990437-109999803	267.835	539.238	-1.58671	4.00188e-14	561.691	267.835	1.59496	1.15901e-11
ENSMUSG00000025270	Alas2	X:150547375-150570638	13.4641	37.0264	-2.04296	7.86744e-12	32.2153	13.4641	1.79973	3.25102e-10
ENSMUSG00000090175	Ugt1a9	1:88070800-88218997	42.0033	66.4081	-1.24338	0.000107756	86.2071	42.0033	1.56489	3.96433e-10
ENSMUSG00000049404	Rarres1	3:67478972-67515523	14.409	19.8085	-1.03369	2.86386e-06	20.3957	14.409	1.02787	0.000105625
ENSMUSG00000064325	Hhip	8:79965851-80058006	0.165832	1.46889	-3.49956	6.55404e-18	0.754292	0.165832	2.73635	2.17948e-12
ENSMUSG00000046811	Gltpd2	11:70519196-70520736	25.8151	35.3914	-1.02422	0.00078773	37.836	25.8151	1.07675	0.000333557
ENSMUSG00000032386	Trip4	9:65828930-65908794	10.7501	15.662	-1.20506	1.45308e-07	14.3177	10.7501	1.01445	2.75722e-06
ENSMUSG00000029455	Aldh2	5:121566027-121593824	254.06	358.127	-1.07422	5.48633e-07	393.584	254.06	1.2318	1.10578e-09
ENSMUSG00000066154	Mup3	4:62083476-62087342	786.689	6896.65	-3.70868	7.48443e-52	6754.12	786.689	3.63414	6.39449e-60
ENSMUSG00000025241	Fyco1	9:123789500-123851899	9.66856	16.3563	-1.4173	1.9128e-10	14.9103	9.66856	1.158	3.49626e-07
ENSMUSG00000026368	F13b	1:139501702-139523752	52.9601	81.932	-1.20122	3.11847e-07	77.5904	52.9601	1.06518	4.42406e-06
ENSMUSG00000024507	Hsd17b4	18:50128201-50196269	121.013	240.56	-1.5722	4.59557e-14	218.859	121.013	1.38364	5.39105e-12
ENSMUSG00000049971	Glt1d1	5:127632262-127709374	4.53842	11.0457	-1.8949	1.07895e-17	10.0599	4.53842	1.75206	1.32497e-14
ENSMUSG00000059434	Gckr	5:31297443-31327314	10.5522	18.5375	-1.45672	5.76353e-11	15.3684	10.5522	1.14507	4.93115e-07
ENSMUSG00000016756	Cmah	13:24327404-24477377	8.29063	15.8643	-1.52584	8.67989e-11	15.1924	8.29063	1.41904	1.37591e-10
ENSMUSG00000059908	Mug1	6:121838541-121889057	253.48	1338.89	-2.99297	2.91938e-42	1411.1	253.48	2.97795	6.09434e-46
ENSMUSG00000036216	Leap2	11:53413943-53423170	18.2396	45.776	-1.89745	1.55694e-15	64.1235	18.2396	2.33269	1.84578e-24
ENSMUSG00000079164	Tlr5	1:182954788-182976044	1.02647	5.9471	-2.95134	2.43394e-23	5.07201	1.02647	2.66389	1.55869e-17
ENSMUSG00000056938	Acbd4	11:103101682-103112200	10.2825	18.5896	-1.38378	4.55879e-06	19.229	10.2825	1.44936	1.41945e-06
ENSMUSG00000056666	Retsat	6:72598475-72608425	53.8107	391.028	-3.47524	4.5565e-55	363.951	53.8107	3.32114	1.17652e-49
ENSMUSG00000028072	Ntrk1	3:87778244-87795162	0.019613	1.04751	-6.29525	5.60851e-16	0.648544	0.019613	5.54965	2.3531e-12
ENSMUSG00000090853	Gm17364	13:41247049-41276556	0.236258	0.454933	-1.51815	0.0036536	0.506607	0.236258	1.62362	0.000855366
ENSMUSG00000037316	Bag4	8:25764538-25785287	8.72641	19.8374	-1.76171	2.14826e-16	17.2979	8.72641	1.51561	1.26407e-12
ENSMUSG00000036892	Prodh2	7:30493622-30513402	25.3101	52.9823	-1.45085	2.43718e-11	48.8251	25.3101	1.3697	6.30149e-11
ENSMUSG00000022181	C6	15:4727175-4814967	34.312	80.024	-1.79801	5.88852e-14	83.7457	34.312	1.81568	1.36213e-13
ENSMUSG00000002475	Abhd3	18:10642092-10706771	11.7905	23.7154	-1.61316	3.04678e-14	20.5423	11.7905	1.35218	1.92479e-10
ENSMUSG00000038894	Irs2	8:10984681-11008458	6.57804	10.4588	-1.25229	2.69322e-07	11.6083	6.57804	1.34933	6.00813e-09
ENSMUSG00000020741	Cluh	11:74649495-74670847	60.6601	91.7385	-1.14673	1.05942e-07	106.173	60.6601	1.3254	5.88613e-11
ENSMUSG00000095061	E030018B13Rik	7:63916782-63929324	0.0897983	5.2769	-6.20322	3.11671e-27	4.08486	0.0897983	5.49212	2.17783e-25
ENSMUSG00000006529	Itih1	14:30929180-30943289	71.0422	177.63	-1.90614	4.73815e-19	185.415	71.0422	1.90757	1.38693e-19
ENSMUSG00000002588	Pon1	6:5168090-5193946	172.018	423.143	-1.89555	1.72823e-16	381.827	172.018	1.69697	7.99871e-16
ENSMUSG00000076435	Acsf2	11:94557102-94601871	48.0116	89.2169	-1.48766	9.01142e-13	78.0898	48.0116	1.24212	5.95252e-10
ENSMUSG00000046312	Myorg	4:41495604-41503076	6.00946	11.1017	-1.45931	1.70673e-07	9.45919	6.00946	1.17797	4.29384e-05
ENSMUSG00000022215	Fitm1	14:55575617-55576954	0.742934	20.4491	-5.36175	2.80028e-19	4.66001	0.742934	3.17543	0.000120066
ENSMUSG00000072704	Smim10l1	6:133104909-133136435	6.33484	8.6196	-1.15026	0.00275171	9.34774	6.33484	1.19962	0.00121111
ENSMUSG00000031775	Pllp	8:94674894-94696278	3.16975	6.28314	-1.60203	7.28188e-09	11.7424	3.16975	2.43651	3.32937e-25
ENSMUSG00000044005	Gls2	10:128194457-128210004	59.3388	98.3831	-1.34267	4.10559e-10	93.2793	59.3388	1.20521	3.69515e-08
ENSMUSG00000018727	Cpsf4l	11:113698172-113710017	0.594916	3.64132	-3.20357	8.01966e-14	2.02384	0.594916	2.31992	5.67869e-06
ENSMUSG00000020037	Rfx4	10:84756062-84906538	0.0378673	2.21746	-6.23383	1.84142e-26	3.68956	0.0378673	6.99254	8.62531e-44
ENSMUSG00000066319	Rtp3	9:110984906-110990583	3.33597	8.18518	-1.27045	0.00124884	9.47973	3.33597	1.75553	6.63899e-08
ENSMUSG00000042102	Dmgdh	13:93674433-93752833	78.1666	166.75	-1.67493	2.39867e-15	166.559	78.1666	1.62014	4.11226e-14
ENSMUSG00000026874	Hc	2:34983331-35061438	104.259	249.637	-1.8405	8.53214e-18	216.121	104.259	1.57758	3.75958e-15
ENSMUSG00000033624	Pdpr	8:111094630-111137074	7.24428	12.2662	-1.36268	1.30478e-10	10.9385	7.24428	1.09919	1.52749e-07
ENSMUSG00000038704	Aspdh	7:44465391-44467758	11.4871	44.6907	-2.54961	3.39381e-15	39.5844	11.4871	2.32354	1.52744e-12
ENSMUSG00000056966	Gjc3	5:137952362-137975808	0.221654	0.853341	-2.37374	5.07163e-05	1.30244	0.221654	2.79566	1.19688e-08
ENSMUSG00000021340	Gpld1	13:24943152-24992501	30.0722	54.9118	-1.44306	1.47807e-11	56.3644	30.0722	1.43908	1.59934e-12
ENSMUSG00000023044	Csad	15:102176999-102204724	42.9539	94.6137	-1.62588	2.60586e-05	105.804	42.9539	1.71344	0.000120162
ENSMUSG00000026621	Marc1	1:184786767-184811313	96.4117	174.505	-1.41576	1.14633e-08	148.69	96.4117	1.12511	1.97447e-06
ENSMUSG00000050663	Trhde	10:114398823-114802307	0.0256513	0.241457	-3.4474	4.49529e-13	0.23014	0.0256513	3.22241	1.39687e-09
ENSMUSG00000035878	Hykk	9:54917283-54949924	14.6263	40.9446	-2.08788	4.0278e-24	30.9306	14.6263	1.62458	1.03194e-15
ENSMUSG00000044786	Zfp36	7:28376784-28380253	8.79357	14.4853	-1.27782	0.000981804	14.5716	8.79357	1.27866	0.000321852
ENSMUSG00000049115	Agtr1a	13:30336441-30382867	19.4807	32.8856	-1.34862	3.27496e-09	36.1375	19.4807	1.44878	1.11735e-10
ENSMUSG00000052562	Slc22a30	19:8335371-8405111	15.1909	31.6336	-1.69569	1.11083e-12	28.9016	15.1909	1.51242	1.19346e-08
ENSMUSG00000026664	Phyh	2:4919019-4938730	315.366	1007.28	-2.25185	4.13343e-26	926.108	315.366	2.08433	6.97991e-25
ENSMUSG00000045776	Lrtm1	14:29018208-29033645	0.210489	0.735912	-2.0406	0.00548266	0.58606	0.210489	1.67005	0.0338885
ENSMUSG00000052928	Ctif	18:75431221-75697554	6.9713	9.45382	-1.11682	5.05141e-07	10.7944	6.9713	1.26435	4.02159e-10
ENSMUSG00000078686	Mup9	4:60418046-60421952	0.0883737	157.192	-11.3278	1.9061e-114	15.7345	0.0883737	7.9589	3.38988e-06
ENSMUSG00000052520	Cyp2j5	4:96628773-96664154	55.4772	177.245	-2.25083	1.39732e-24	145.245	55.4772	1.91306	7.85002e-21
ENSMUSG00000029195	Klb	5:65348314-65384007	8.45094	22.3092	-1.98736	9.82813e-21	16.7998	8.45094	1.51352	4.704e-12
ENSMUSG00000021228	Acot3	12:84052144-84060402	2.85343	15.9385	-3.01651	6.52862e-34	18.4558	2.85343	3.0228	1.98814e-22
ENSMUSG00000025453	Nnt	13:119335448-119408997	2.93568	27.8107	-4.11421	1.62451e-08	14.9968	2.93568	3.10861	0.000296527
ENSMUSG00000029102	Hgfac	5:35041509-35048461	25.9738	48.9987	-1.60734	1.48728e-10	51.7109	25.9738	1.64167	4.07881e-11
ENSMUSG00000028008	Asic5	3:81982290-82021233	2.33905	8.43157	-2.53244	4.66185e-19	7.62859	2.33905	2.26359	1.44676e-18
ENSMUSG00000027495	Fam210b	2:172345565-172370513	17.3575	31.4879	-1.41641	1.56797e-10	37.3252	17.3575	1.60863	4.63384e-14
ENSMUSG00000027249	F2	2:91625320-91636414	294.377	521.907	-1.39949	8.76331e-11	536.004	294.377	1.3884	5.534e-11
ENSMUSG00000051375	Pcdh1	18:38185914-38212053	14.6188	21.1031	-1.12016	1.38751e-06	25.0353	14.6188	1.29662	2.94653e-07
ENSMUSG00000054827	Cyp2c50	19:40089688-40113950	98.1553	314.382	-2.25805	4.52072e-24	292.97	98.1553	2.11068	7.89745e-24
ENSMUSG00000029311	Hsd17b11	5:103989762-104021919	43.492	116.764	-1.99568	6.89883e-22	106.051	43.492	1.80754	3.5479e-18
ENSMUSG00000024118	Tedc2	17:24211386-24221862	6.41267	16.4512	-1.9465	5.32637e-11	8.7455	6.41267	1.26733	0.000176968
ENSMUSG00000004071	Cdip1	16:4750246-4829355	15.4312	22.3769	-1.19512	1.0477e-07	20.2518	15.4312	1.0018	1.80365e-05
ENSMUSG00000060538	Tmem219	7:126886171-126922917	12.1411	24.2616	-1.60576	2.06737e-14	25.5833	12.1411	1.63197	3.75302e-15
ENSMUSG00000036585	Fgf1	18:38838673-38929472	9.47437	39.5925	-2.64419	2.00211e-27	46.4422	9.47437	2.82058	2.75185e-32
ENSMUSG00000008540	Mgst1	6:138140316-138156755	1180.08	2093.88	-1.32711	2.06417e-09	1796.28	1180.08	1.03558	1.67704e-06
ENSMUSG00000036110	Slc17a2	13:23806993-23825180	18.1878	46.5999	-1.92047	4.28039e-17	36.4387	18.1878	1.56533	2.56644e-10
ENSMUSG00000002769	Gnmt	17:46725664-46729168	295.676	821.262	-2.05509	3.91042e-17	843.342	295.676	2.04099	1.70914e-17
ENSMUSG00000097148	Gm3839	14:11280735-11356746	3.6687	8.65534	-1.80422	1.98413e-12	10.1815	3.6687	1.98815	1.99854e-15
ENSMUSG00000035840	Lysmd3	13:81657663-81672871	2.32321	4.37094	-1.52271	0.00479415	4.46286	2.32321	1.56688	0.0296303
ENSMUSG00000005505	Kbtbd4	2:90904740-90911626	3.86753	5.565	-1.17327	0.00533186	5.08836	3.86753	1.00535	0.0179501
ENSMUSG00000026858	Miga2	2:30364233-30385521	13.5561	22.612	-1.31801	4.63835e-08	22.1219	13.5561	1.25114	1.76723e-07
ENSMUSG00000030935	Acsm3	7:119760923-119787513	20.8501	39.9574	-1.54095	8.05316e-12	38.9266	20.8501	1.45488	4.62196e-11
ENSMUSG00000092008	Cyp2c69	19:39842814-39886799	0.665498	2.67989	-2.56974	6.93957e-06	1.74521	0.665498	1.89677	0.00712204
ENSMUSG00000095386	Gm17662	4:104815533-104876627	3.77348	8.31439	-1.72708	5.05174e-14	6.64327	3.77348	1.32944	4.11984e-09
ENSMUSG00000020017	Hal	10:93488768-93519304	29.835	79.277	-1.97516	1.30815e-18	112.027	29.835	2.4334	2.19343e-22
ENSMUSG00000025792	Slc25a10	11:120491840-120499187	55.4689	107.162	-1.53213	1.73681e-12	84.809	55.4689	1.15832	4.97664e-08
ENSMUSG00000032271	Nnmt	9:48591877-48605153	48.339	145.386	-2.16138	1.4009e-25	102.373	48.339	1.60254	9.11342e-11
ENSMUSG00000045045	Lrfn4	19:4510513-4622086	6.87179	17.6987	-1.99449	1.31364e-16	14.214	6.87179	1.64446	3.1018e-12
ENSMUSG00000041044	Lrit1	14:37054830-37064946	1.81644	3.68907	-1.59361	8.48298e-06	3.1093	1.81644	1.29522	0.000616043
ENSMUSG00000021259	Cyp46a1	12:108334381-108362234	0.209501	0.906529	-2.66012	0.000128447	1.07053	0.209501	2.95081	6.95016e-06
ENSMUSG00000031138	F9	X:59999464-60030759	36.5604	75.5722	-1.61934	1.18674e-13	71.9574	36.5604	1.49994	3.32291e-12
ENSMUSG00000025911	Adhfe1	1:9547948-9580673	18.008	32.7846	-1.35084	1.53177e-08	29.4175	18.008	1.17179	1.55182e-07
ENSMUSG00000096145	Vkorc1	7:127893063-127895617	26.3739	40.6001	-1.20765	4.38633e-06	64.4509	26.3739	1.828	2.19935e-11
ENSMUSG00000020709	Adap2	11:80154105-80178958	15.7581	22.1755	-1.06662	5.04499e-07	25.7086	15.7581	1.22976	3.22528e-09
ENSMUSG00000028976	Slc2a5	4:150119283-150144169	1.10542	3.42492	-2.49178	2.73157e-12	2.06055	1.10542	1.59503	0.000109527
ENSMUSG00000030382	Slc27a5	7:12988346-12998192	133.777	280.036	-1.64176	7.30403e-14	290.334	133.777	1.64359	7.51848e-15
ENSMUSG00000026272	Agxt	1:93135240-93145421	42.0402	130.498	-2.21209	2.54583e-26	91.5688	42.0402	1.64411	6.7542e-15
ENSMUSG00000027784	Ppm1l	3:69316861-69560802	1.65063	3.57642	-1.77621	1.63367e-16	2.95828	1.65063	1.41934	1.83865e-10
ENSMUSG00000002346	Slc25a42	8:70184340-70212305	7.90529	13.8665	-1.4121	1.5147e-09	18.6318	7.90529	1.76316	1.03651e-15
ENSMUSG00000006522	Itih3	14:30908572-30923760	132.125	225.898	-1.34873	1.92909e-09	254.845	132.125	1.47049	2.46585e-13
ENSMUSG00000047492	Inhbe	10:127348857-127354411	10.3744	16.9246	-1.28331	6.32492e-07	19.2524	10.3744	1.42006	4.86898e-08
ENSMUSG00000028015	Ctso	3:81932601-81975909	10.1065	17.6757	-1.77161	7.00492e-17	15.6295	10.1065	1.52404	8.44843e-13
ENSMUSG00000057342	Sphk2	7:45709467-45718002	7.83216	12.472	-1.2087	6.71626e-06	18.1755	7.83216	1.69691	7.63339e-13
ENSMUSG00000064225	Paqr9	9:95559657-95568023	31.6982	81.9833	-1.94337	3.79636e-15	89.2933	31.6982	2.01844	2.70105e-15
ENSMUSG00000066196	Spag8	4:43631295-43653853	0.203681	0.76059	-2.47708	2.51021e-07	0.519119	0.203681	1.87424	0.000532089
ENSMUSG00000049152	Ugt3a2	15:9335550-9370955	45.5567	211.138	-2.79141	9.92056e-37	194.439	45.5567	2.6243	6.74571e-35
ENSMUSG00000037798	Mat1a	14:41105035-41124412	431.352	2774.05	-3.26122	7.97592e-42	2303.79	431.352	2.94155	4.33616e-30
ENSMUSG00000049091	Sephs2	7:127271879-127274055	281.052	504.479	-1.41874	3.86508e-11	407.862	281.052	1.06211	1.12678e-06
ENSMUSG00000032083	Apoa1	9:46228580-46230466	1536.7	2894.97	-1.48599	1.95863e-11	4628.61	1536.7	2.11814	6.49259e-23
ENSMUSG00000073424	Cyp4f15	17:32685627-32703352	19.7715	52.0407	-1.98083	3.0294e-20	45.2203	19.7715	1.71333	1.56823e-16
ENSMUSG00000030562	Nox4	7:87246096-87398710	3.98267	16.0604	-2.46578	8.56016e-32	15.3074	3.98267	2.46476	5.96387e-30
ENSMUSG00000057554	Lgals8	13:12439415-12464944	28.7129	51.9273	-1.47301	1.30969e-12	48.9891	28.7129	1.32061	1.32877e-10
ENSMUSG00000074336	Apoc4	7:19678083-19681479	3.70504	17.1322	-2.19411	7.74616e-06	14.5693	3.70504	1.98762	0.000222629
ENSMUSG00000031842	Pde4c	8:70713956-70751186	2.36447	3.57583	-1.29013	0.00602393	2.89257	2.36447	1.14955	0.0186235
ENSMUSG00000038576	Susd4	1:182763860-182896591	0.249424	11.9237	-6.38202	5.85604e-80	1.90843	0.249424	3.61329	1.05225e-26
ENSMUSG00000036904	Fzd8	18:9212163-9218136	1.73023	4.03704	-1.79878	1.22834e-05	3.04905	1.73023	1.34856	0.00417328
ENSMUSG00000048424	Ranbp3l	15:8967949-9067335	0.131033	0.543109	-4.0399	8.86848e-13	0.181461	0.131033	2.62717	0.000681727
ENSMUSG00000005580	Adcy9	16:4287529-4420498	5.59762	9.33088	-1.30724	2.13736e-09	8.99722	5.59762	1.21024	3.90332e-08
ENSMUSG00000021497	Txndc15	13:55714650-55726227	20.3163	38.5673	-1.48622	9.62688e-11	38.3763	20.3163	1.4342	9.84029e-11
ENSMUSG00000060969	Irx1	13:71957921-71963723	0	0.211012	-9.40452	7.34138e-07	0.0892143	0	8.49176	0.000115391
ENSMUSG00000031782	Coq9	8:94838321-94854895	16.5084	22.4772	-1.03645	0.00131694	26.5686	16.5084	1.27432	1.99209e-06
ENSMUSG00000027359	Slc27a2	2:126552407-126588243	167.174	644.988	-2.53921	5.36487e-33	570.607	167.174	2.30594	1.2365e-29
ENSMUSG00000094793	Mup12	4:60737383-60821590	13.3642	6491.68	-8.50491	2.47334e-12	1670.54	13.3642	6.48589	1.58658e-08
ENSMUSG00000069456	Rdh16	10:127795961-127846565	17.8213	73.7658	-2.60629	2.1476e-26	53.1027	17.8213	2.09189	9.60626e-19
ENSMUSG00000020175	Rab36	10:75037058-75054748	1.54575	2.5642	-1.40552	0.00038783	2.98652	1.54575	1.67632	2.03161e-06
ENSMUSG00000041132	N4bp2l1	5:150571644-150597188	4.57672	7.52098	-1.46958	3.3604e-05	7.46851	4.57672	1.337	0.000816998
ENSMUSG00000050157	Gm867	10:75935870-75940672	4.36292	17.954	-2.63078	2.38702e-11	8.85341	4.36292	1.5491	8.25904e-07
ENSMUSG00000070704	Ugt2b36	5:87065927-87092555	190.625	294.027	-1.17434	1.95487e-07	276.225	190.625	1.03861	4.3293e-06
ENSMUSG00000049577	Zfpm1	8:122282141-122337251	6.50418	8.91592	-1.01201	0.0141942	12.4823	6.50418	1.47809	1.24447e-08
ENSMUSG00000015478	Rnf5	17:34601091-34612985	6.43274	15.7501	-1.87236	1.99426e-10	10.7021	6.43274	1.1495	0.0158545
ENSMUSG00000033022	Cdo1	18:46713193-46728395	148.179	448.483	-2.17293	1.25946e-23	596.482	148.179	2.53974	5.15247e-32
ENSMUSG00000038060	Dlec1	9:119102478-119148246	0.716575	2.04941	-2.28136	8.48496e-15	2.13309	0.716575	2.28977	2.27699e-15
ENSMUSG00000078937	Cpt1b	15:89416405-89425863	0.609039	2.98813	-3.07266	2.26478e-05	1.77711	0.609039	2.25223	0.00427844
ENSMUSG00000026417	Pigr	1:130826684-130852249	60.1117	313.949	-2.95688	5.15979e-43	364.48	60.1117	3.12484	8.38777e-48
ENSMUSG00000030109	Slc6a12	6:121343076-121365775	10.4531	26.4388	-1.9555	9.11506e-19	23.6613	10.4531	1.7385	3.22138e-13
ENSMUSG00000061959	Ces1e	8:93201218-93229619	14.8192	44.1674	-2.17813	7.1458e-19	45.5385	14.8192	2.1707	2.90342e-21
ENSMUSG00000087679	Tmem250-ps	2:26136814-26140521	14.3822	25.1177	-1.3901	2.7583e-08	27.7462	14.3822	1.49492	9.72666e-11
ENSMUSG00000047446	Arl4a	12:40005447-40038025	7.93548	14.9682	-1.87821	1.97478e-15	23.1295	7.93548	2.26294	1.0115e-23
ENSMUSG00000053644	Aldh7a1	18:56509687-56572951	116.631	162.175	-1.04954	2.489e-06	160.552	116.631	1.0108	8.29278e-07
ENSMUSG00000078674	Mup18	4:61670177-61674136	16.4319	366.771	-5.05503	1.47379e-94	230.961	16.4319	4.34036	3.60766e-75
ENSMUSG00000069668	Sult3a1	10:33857721-33879532	0	0.026289	-8.65568	0.0189316	0.0628547	0	10.0296	5.11042e-08
ENSMUSG00000024892	Pcx	19:4510472-4621752	72.275	180.199	-1.88513	4.12654e-20	172.854	72.275	1.72366	3.67619e-17
ENSMUSG00000022562	Oplah	15:76296601-76330930	31.2377	64.7537	-1.75914	3.15012e-15	60.4463	31.2377	1.58748	4.02702e-13
ENSMUSG00000061292	Cyp3a59	5:146079257-146113287	16.0445	25.8726	-1.26396	5.26489e-06	28.1681	16.0445	1.33718	3.50522e-07
ENSMUSG00000033752	Mnd1	3:84087933-84155786	1.27731	2.251	-1.39057	7.91908e-08	1.96924	1.27731	1.14708	2.99545e-05
ENSMUSG00000038121	Fam210a	18:68260187-68300333	9.75664	18.9981	-1.48583	3.2742e-11	18.3089	9.75664	1.36073	2.03809e-08
ENSMUSG00000024211	Grm8	6:27275119-28135178	0.110819	0.340997	-2.01749	0.000258512	0.569652	0.110819	2.77342	7.21868e-10
ENSMUSG00000048368	Omd	13:49582462-49592822	0.285954	1.22374	-2.61185	2.54052e-05	2.14855	0.285954	3.44693	1.22961e-12
ENSMUSG00000027936	Crtc2	3:90254163-90264125	5.6647	7.94721	-1.03692	0.00220077	7.56477	5.6647	1.02499	0.00124671
ENSMUSG00000022388	Ttll8	15:88890633-88954418	0.419002	0.671056	-1.2814	0.00538952	0.679324	0.419002	1.19405	0.00684198
ENSMUSG00000071177	Serpina1d	12:103763594-103773592	505.364	1375.31	-2.01872	1.05609e-21	1556.54	505.364	2.14856	4.89829e-27
ENSMUSG00000028307	Aldob	4:49535995-49549546	1124.03	1855.01	-1.29845	5.1504e-08	1829.05	1124.03	1.22536	4.11159e-08
ENSMUSG00000026938	Fcna	2:25624666-25628030	14.8841	22.5989	-1.17935	0.00590207	23.2676	14.8841	1.18277	2.09886e-06
ENSMUSG00000091537	Tma7	9:109074568-109092401	6.94023	13.6258	-1.52172	0.000329899	11.6875	6.94023	1.2622	0.0131905
ENSMUSG00000032561	Acpp	9:104288251-104337748	1.21895	2.1177	-1.3877	0.000187844	2.43183	1.21895	1.54917	1.26194e-07
ENSMUSG00000036257	Pnpla8	12:44221370-44322532	13.2797	20.5449	-1.31737	4.35495e-10	21.3574	13.2797	1.07956	5.40356e-07
ENSMUSG00000037542	Aldh8a1	10:21377291-21396585	73.066	115.401	-1.23451	6.1556e-09	110.184	73.066	1.11912	1.56287e-07
ENSMUSG00000001435	Col18a1	10:77052178-77166548	125.182	177.913	-1.10972	3.00579e-07	184.615	125.182	1.09832	5.56513e-07
ENSMUSG00000025175	Fn3k	11:121434913-121450491	1.7331	5.6892	-2.17091	1.15041e-07	3.13709	1.7331	1.34383	0.0113579
ENSMUSG00000036561	Ppp6r2	15:89211553-89287010	9.55855	15.1603	-1.2507	2.70127e-09	14.3753	9.55855	1.13567	4.9982e-08
ENSMUSG00000063590	Slc22a28	19:7853801-8132001	2.97323	5.46199	-1.7482	3.7098e-06	6.97598	2.97323	1.88133	2.46178e-07
ENSMUSG00000030946	Lhpp	7:132610638-132706420	3.95582	55.3407	-4.41125	7.6743e-62	22.3283	3.95582	3.05395	5.51668e-31
ENSMUSG00000032898	Fbxo21	5:117976730-118010201	17.9131	58.4836	-2.2809	4.73386e-27	49.1592	17.9131	1.97369	1.7609e-20
ENSMUSG00000029630	Cyp3a25	5:145977194-146009618	219.727	486.71	-1.70695	7.24621e-13	528.231	219.727	1.78959	1.64836e-14
ENSMUSG00000040370	Etfrf1	6:145211134-145216939	9.64425	16.7759	-1.29209	0.0033108	18.5014	9.64425	1.24809	0.00648041
ENSMUSG00000031725	Ces1f	8:93256236-93279747	58.0857	234.92	-2.56374	7.61593e-34	138.674	58.0857	1.75082	1.95734e-16
ENSMUSG00000015224	Cyp2j9	4:96568429-96591578	0.923841	3.01037	-2.2715	1.03304e-10	4.31287	0.923841	2.7362	7.34662e-18
ENSMUSG00000110291	Gm37419	16:23965076-23988619	0.346175	0.857472	-1.88124	0.000891209	0.676245	0.346175	1.3908	0.0134458
ENSMUSG00000073418	C4b	17:34728380-34743882	200.005	309.319	-1.21656	2.9998e-08	334.062	200.005	1.25815	1.40188e-09
ENSMUSG00000026365	Cfh	1:140084708-140183764	201.313	341.141	-1.39521	1.71292e-08	271.405	201.313	1.02599	2.38149e-06
ENSMUSG00000030737	Slco2b1	7:99657804-99711340	17.2458	49.1996	-1.80677	7.89406e-18	40.9065	17.2458	1.54198	1.05514e-13
ENSMUSG00000022620	Arsa	15:89472476-89477425	11.3115	18.818	-1.27823	3.72549e-07	15.9193	11.3115	1.0059	0.000498885
ENSMUSG00000054793	Cadm4	7:24482023-24504539	2.14141	3.7818	-1.36905	4.10092e-06	4.29173	2.14141	1.5274	1.4364e-10
ENSMUSG00000078675	Mup16	4:61515592-61519531	1.14807	734.162	-9.87246	2.90389e-42	299.525	1.14807	8.49651	1.61043e-52
ENSMUSG00000011382	Dhdh	7:45470987-45488805	18.2717	38.104	-1.64424	7.54732e-14	32.5491	18.2717	1.37044	8.36508e-11
ENSMUSG00000037709	Fam13a	6:58932090-59024549	4.00446	9.58713	-1.81551	9.32199e-16	9.68295	4.00446	1.68021	2.07812e-15
ENSMUSG00000031545	Gpat4	8:23171265-23208346	24.0461	53.8584	-1.76622	1.87526e-17	55.8325	24.0461	1.77447	2.35541e-18
ENSMUSG00000055730	Ces2a	8:104734003-104741634	38.9472	130.105	-2.32241	3.39724e-22	134.882	38.9472	2.32347	5.83706e-26
ENSMUSG00000047496	Rnf152	1:105276914-105356710	3.3764	7.53375	-1.73644	2.49225e-12	4.86969	3.3764	1.024	0.000313537
ENSMUSG00000020153	Ndufs7	10:80249121-80256794	19.0673	45.3303	-1.76484	1.38295e-11	44.722	19.0673	1.65083	1.87306e-12
ENSMUSG00000024799	Tm7sf2	19:6062821-6068373	27.2056	45.7948	-1.33321	2.19173e-06	40.9213	27.2056	1.14174	7.84713e-05
ENSMUSG00000030545	Pex11a	7:79735957-79743131	26.4659	63.4651	-1.8415	8.95227e-18	98.4921	26.4659	2.432	8.38551e-30
ENSMUSG00000020777	Acox1	11:116171888-116199045	437.214	1124.03	-1.95284	2.17205e-19	845.522	437.214	1.50053	5.57478e-13
ENSMUSG00000023828	Slc22a3	17:12378522-12507704	13.421	27.1209	-1.52177	8.72466e-12	22.5394	13.421	1.24615	5.14888e-08
ENSMUSG00000066071	Cyp4a12a	4:115299046-115332815	6.71145	124.016	-4.7933	5.75525e-45	131.836	6.71145	4.82359	2.30683e-66
ENSMUSG00000023176	Cpn2	16:30256283-30267559	37.9805	85.2816	-1.7408	1.13066e-16	76.0589	37.9805	1.52696	6.78709e-13
ENSMUSG00000029727	Cyp3a13	5:137892932-137921619	45.3214	72.0545	-1.24159	5.43455e-09	72.9205	45.3214	1.21205	2.95121e-07
ENSMUSG00000062908	Acadm	3:153922357-153944632	77.9821	159.184	-1.57561	4.18762e-14	156.905	77.9821	1.51109	4.12823e-13
ENSMUSG00000037095	Lrg1	17:56119678-56122001	100.674	236.908	-1.80964	9.09668e-12	251.579	100.674	1.85282	2.93156e-15
ENSMUSG00000028672	Hmgcl	4:135946448-135962617	54.0089	98.0218	-1.4474	8.34724e-12	92.9824	54.0089	1.30285	3.30482e-10
ENSMUSG00000078584	AU022252	4:119203570-119232712	7.4577	13.9559	-1.49424	1.58886e-11	14.1381	7.4577	1.45909	2.65733e-09
ENSMUSG00000034171	Faah	4:115967145-116017926	14.703	25.5661	-1.31625	9.49441e-10	22.4356	14.703	1.12935	1.24714e-07
ENSMUSG00000006736	Tspan31	10:127067280-127070264	85.9026	150.006	-1.38258	5.13837e-11	121.927	85.9026	1.03664	2.94961e-06
ENSMUSG00000026623	Lpgat1	1:191717834-191784255	44.2282	75.0289	-1.3666	2.09318e-10	62.7282	44.2282	1.0327	1.19285e-06
ENSMUSG00000030968	Pdilt	7:119486587-119545333	1.44709	3.46931	-1.64843	9.52345e-09	2.8761	1.44709	1.15554	0.000205564
ENSMUSG00000042675	Ypel3	7:126776955-126780514	8.60841	16.8396	-1.70074	5.6707e-05	12.1978	8.60841	1.1814	0.0185743
ENSMUSG00000029445	Hpd	5:123171807-123182727	266.15	957.349	-2.45638	5.258e-30	898.341	266.15	2.35265	2.97122e-27
ENSMUSG00000078897	Gm4724	2:175422300-175435807	0	0.0667097	-8.7128	0.0218154	0.238576	0	10.1222	0.000333692
ENSMUSG00000038591	Colec10	15:54410774-54466358	5.77981	8.84716	-1.17984	0.000456839	8.03898	5.77981	1.0008	1.13264e-05
ENSMUSG00000062624	Cyp2c67	19:39608842-39649051	31.25	124.194	-2.56592	2.90001e-32	135.746	31.25	2.64337	6.02745e-35
ENSMUSG00000052934	Fbxo31	8:121549440-121578806	4.90261	19.2141	-2.67308	9.32018e-23	14.8662	4.90261	2.28249	4.71044e-17
ENSMUSG00000094156	Sult2a7	7:14465051-14494230	0.0344193	1.78716	-6.23068	4.75617e-09	1.93419	0.0344193	6.29491	2.74148e-08
ENSMUSG00000056973	Ces1d	8:93166068-93197838	207.459	382.301	-1.44613	4.99311e-10	364.867	207.459	1.34056	4.8435e-09
ENSMUSG00000067199	Frat1	19:41829970-41832583	1.81366	3.75233	-1.62322	0.00660834	4.78023	1.81366	1.92578	0.000241603
ENSMUSG00000044080	S100a1	3:90511034-90514392	32.9707	58.8277	-1.414	6.15057e-09	62.7128	32.9707	1.44547	5.20975e-10
ENSMUSG00000058997	Vwa8	14:78849052-79202310	29.8717	74.6939	-1.69534	7.83576e-16	68.352	29.8717	1.51745	2.28439e-14
ENSMUSG00000018796	Acsl1	8:46471037-46536051	123.343	492.157	-2.58819	8.98268e-27	491.831	123.343	2.49712	2.78578e-32
ENSMUSG00000036941	Elac1	18:73735038-73754479	1.3811	2.02014	-1.12364	0.000541351	2.18887	1.3811	1.19066	9.69892e-05
ENSMUSG00000074115	Saa1	7:46740497-46742980	37.6788	236.64	-3.1539	9.73407e-06	102.564	37.6788	1.91977	2.75613e-06
ENSMUSG00000029864	Gstk1	6:42245935-42250447	26.1922	63.5546	-1.84461	8.02348e-16	57.0879	26.1922	1.64387	7.89393e-13
ENSMUSG00000060560	Ces4a	8:105131800-105150109	0.0379403	0.621634	-4.58242	6.56269e-13	0.222624	0.0379403	3.04845	0.000373214
ENSMUSG00000079355	Ackr4	9:104063693-104127652	4.5798	13.3582	-2.16484	3.75427e-19	10.4692	4.5798	1.75963	2.52006e-13
ENSMUSG00000078680	Mup10	4:60578260-60582199	33.406	735.06	-5.05949	2.55913e-26	1364.56	33.406	5.91174	2.57913e-29
ENSMUSG00000032808	Cyp2c38	19:39389556-39463075	4.82721	15.185	-2.43853	1.2601e-21	16.4641	4.82721	2.50034	2.2351e-26
ENSMUSG00000026610	Esrrg	1:187608791-188214885	0.0260917	1.60375	-6.06939	6.52193e-24	0.214346	0.0260917	3.42776	0.000179649
ENSMUSG00000056133	Unc93a2	17:7362815-7385464	0.40651	1.52629	-2.51482	1.46883e-08	1.83856	0.40651	2.73589	1.95956e-12
ENSMUSG00000023034	Nr4a1	15:101254237-101274795	0.973977	2.86618	-2.17197	0.016193	2.00301	0.973977	1.52491	0.00910023
ENSMUSG00000070594	Gm4788	1:139697623-139781243	62.1262	102.489	-1.29422	7.22778e-09	98.2364	62.1262	1.18263	8.02654e-08
ENSMUSG00000060371	Caln1	5:130369455-130847412	1.01264	2.27186	-1.70835	0.000821175	2.65631	1.01264	2.16214	2.93172e-06
ENSMUSG00000079563	Pglyrp2	17:32412459-32424167	14.1431	23.5801	-1.33382	1.39372e-08	25.3555	14.1431	1.36925	1.32272e-09
ENSMUSG00000109764	Klkb1	8:45266689-45294859	27.7314	85.8559	-2.203	1.54006e-20	60.8971	27.7314	1.65618	5.25912e-13
ENSMUSG00000036138	Acaa1a	9:119339676-119350299	38.5235	134.409	-2.39249	2.44494e-27	98.8544	38.5235	1.90061	7.06423e-20
ENSMUSG00000032679	Cd59a	2:104095801-104115354	6.93066	14.7963	-1.72894	4.1419e-14	11.9514	6.93066	1.37175	3.52128e-10
ENSMUSG00000036570	Fxyd1	7:31051678-31057199	14.1024	22.397	-1.25331	0.000667068	37.4147	14.1024	1.97014	3.52366e-10
ENSMUSG00000018574	Acadvl	11:70010183-70015411	116.235	215.896	-1.3962	2.8447e-11	181.952	116.235	1.13849	4.45463e-08
ENSMUSG00000091264	Smim13	13:41249844-41276577	8.16198	13.7269	-1.32496	7.24392e-10	12.6203	8.16198	1.154	7.43685e-08
ENSMUSG00000020072	Pbld2	10:63024315-63058813	21.413	48.8941	-1.92122	9.91449e-17	47.9021	21.413	1.80458	9.6292e-17
ENSMUSG00000023921	Mmut	17:40934685-40961988	32.398	53.8115	-1.31297	3.60109e-09	49.2472	32.398	1.13584	2.78797e-07
ENSMUSG00000025176	Hoga1	19:42045610-42070953	37.2483	55.769	-1.15966	9.86965e-08	52.2672	37.2483	1.01458	6.26913e-06
ENSMUSG00000062181	Ces3b	8:105082363-105093929	21.1713	99.7152	-2.99722	1.37333e-36	91.8135	21.1713	2.808	2.94689e-32
ENSMUSG00000040434	Large2	2:92365046-92381516	2.24622	2.71257	-1.05231	0.0297726	3.07088	2.24622	1.19636	0.00731763
ENSMUSG00000030643	Rab30	7:92741603-92844535	3.46668	8.66981	-1.78881	9.18887e-13	10.6456	3.46668	2.04077	4.19421e-17
ENSMUSG00000028470	Hint2	4:43654227-43656466	15.4848	31.74	-1.65064	1.52438e-05	27.0606	15.4848	1.29644	0.0015649
ENSMUSG00000038527	C1rl	6:124493113-124510643	22.3727	34.3962	-1.19563	2.63835e-08	31.4996	22.3727	1.01834	2.74783e-06
ENSMUSG00000019232	Etnppl	3:130617448-130637521	20.878	45.7428	-1.706	6.15771e-12	56.2267	20.878	1.91786	6.17474e-17
ENSMUSG00000000686	Abhd15	11:77515121-77607865	14.8019	38.4289	-1.7975	4.46136e-17	25.6986	14.8019	1.17645	3.93553e-08
ENSMUSG00000010051	Hyal1	9:107576927-107581710	6.49958	12.1609	-1.48177	5.75853e-06	11.1876	6.49958	1.30899	8.11202e-05
ENSMUSG00000038092	Hsd3b5	3:98618634-98630252	0.0920347	13.4339	-7.75375	2.55274e-98	3.66627	0.0920347	5.82874	5.32702e-28
ENSMUSG00000028756	Pink1	4:138313409-138326307	52.0048	85.6087	-1.29615	5.0618e-09	83.9222	52.0048	1.21708	7.27095e-08
ENSMUSG00000026117	Zap70	1:36761798-36782818	2.38363	4.08871	-1.96147	1.13014e-06	2.60897	2.38363	1.31506	0.00408896
ENSMUSG00000035757	Selenoo	15:89089084-89100340	17.4059	31.0046	-1.41037	1.98019e-10	26.758	17.4059	1.14716	6.78376e-07
ENSMUSG00000078964	Ces1b	8:93056728-93080017	10.96	24.5847	-1.74538	1.03304e-10	31.0221	10.96	2.02675	1.47276e-17
ENSMUSG00000044328	Trp53i13	11:77508099-77524751	3.083	2.41433	-1.6004	0.000202714	1.93973	3.083	1.06952	0.0329386
ENSMUSG00000029456	Acad10	5:121621026-121660514	5.1101	8.80628	-1.29718	1.14211e-07	7.64608	5.1101	1.08386	3.77629e-06
ENSMUSG00000033530	Ttc7b	12:100300770-100520826	4.46196	7.94718	-1.41351	6.13138e-11	8.39547	4.46196	1.33817	2.17383e-10
ENSMUSG00000009633	G0s2	1:193272161-193273217	34.6246	75.488	-1.71135	1.91266e-07	138.463	34.6246	2.53187	5.18969e-14
ENSMUSG00000022228	Zscan26	13:21442180-21453730	6.70871	10.5509	-1.25868	0.000199255	9.9397	6.70871	1.12209	0.00105877
ENSMUSG00000030701	Plekhb1	7:100642530-100662414	2.72416	11.8904	-2.74883	3.99233e-19	8.70045	2.72416	2.23244	4.92896e-12
ENSMUSG00000015363	Trabd	15:89075124-89087077	17.9905	23.4013	-1.01096	0.00372418	27.1457	17.9905	1.08863	0.0012012
ENSMUSG00000069922	Ces3a	8:105048601-105058413	144.638	608.137	-2.67533	1.23669e-20	500.396	144.638	2.33487	1.01898e-16
ENSMUSG00000055172	C1ra	6:124512405-124523443	39.3348	68.351	-1.37014	1.01342e-09	81.263	39.3348	1.57202	3.79427e-13
ENSMUSG00000066153	Mup21	4:62147932-62150863	8.6755	130.86	-4.48622	8.57111e-44	129.424	8.6755	4.42463	1.10035e-73
ENSMUSG00000043068	Fam89a	8:124740257-124751832	1.55439	2.78721	-1.42272	0.000116589	3.9235	1.55439	1.86482	6.07895e-08
ENSMUSG00000028967	Errfi1	4:150853919-150868892	299.95	471.557	-1.24505	1.24584e-08	488.155	299.95	1.22918	1.2381e-08
ENSMUSG00000055737	Ghr	15:3317760-3583492	64.3053	115.095	-1.41623	1.14553e-09	89.7173	64.3053	1.00212	4.83802e-06
ENSMUSG00000003721	Insig2	1:121304353-121332589	56.3684	93.882	-1.241	0.000182537	328.457	56.3684	2.70307	9.27623e-22
ENSMUSG00000075256	Cerkl	2:79330543-79456785	1.32281	2.47378	-1.7915	2.31389e-10	2.62283	1.32281	2.08016	1.08635e-14
ENSMUSG00000073422	H2-Ke6	17:34026033-34028060	8.76475	18.2238	-1.6612	8.19474e-05	19.6917	8.76475	1.72258	3.11841e-05
ENSMUSG00000096852	Cyp2d12	15:82555072-82560403	0.0953487	1.00963	-3.93499	0.000437785	0.970853	0.0953487	3.82362	0.00127128
ENSMUSG00000042251	Pm20d1	1:131797381-131821473	9.35933	15.0482	-1.30842	1.43293e-09	13.1033	9.35933	1.07218	7.48454e-07
ENSMUSG00000074264	Amy1	3:113555710-113606699	58.8666	129.351	-1.72476	1.69092e-13	133.315	58.8666	1.73066	1.09343e-14
ENSMUSG00000068086	Cyp2d9	15:82433437-82456845	147.853	603.73	-2.55774	2.91722e-27	602.747	147.853	2.55805	1.78009e-28
ENSMUSG00000040264	Gbp2b	3:142594847-142619179	0.402423	0.630009	-1.21512	0.0333258	1.83146	0.402423	2.71613	4.58721e-09
ENSMUSG00000035504	Reep6	10:80329953-80336441	93.0584	187.334	-1.52306	3.05603e-07	171.504	93.0584	1.47282	8.41484e-07
ENSMUSG00000058022	Adtrp	13:41763148-41847684	14.6967	51.9129	-1.75036	2.47123e-14	33.6557	14.6967	1.18286	2.35868e-08
ENSMUSG00000054150	Syne3	12:104929933-105009809	1.96855	4.03455	-1.57971	7.06606e-13	2.92443	1.96855	1.10541	1.08877e-06
ENSMUSG00000022354	Ndufb9	15:58933756-58939488	102.645	144.347	-1.06818	3.44433e-07	159.746	102.645	1.16427	2.5434e-08
ENSMUSG00000024132	Eci1	17:24426641-24439348	60.8656	113.552	-1.4825	1.59155e-10	93.4835	60.8656	1.16105	2.41279e-07
ENSMUSG00000073988	Ttpa	4:20007938-20030785	151.42	276.226	-1.47838	6.00592e-11	288.618	151.42	1.48499	8.16105e-11
ENSMUSG00000015083	C8g	2:25498651-25505471	68.1547	188.411	-2.01784	7.0323e-21	200.34	68.1547	2.06962	1.02182e-22
ENSMUSG00000026853	Crat	2:30400471-30415813	16.4201	43.4889	-2.04962	2.02391e-20	56.0417	16.4201	2.35507	9.22496e-28
ENSMUSG00000060961	Slc4a4	5:88886818-89239653	23.1931	48.6371	-1.64276	1.34335e-14	45.9984	23.1931	1.49063	9.40187e-13
ENSMUSG00000037686	Aspg	12:112106679-112127559	22.5151	33.4547	-1.13481	1.26127e-07	35.4414	22.5151	1.20547	1.14108e-07
ENSMUSG00000078899	Gm4631	2:175321955-175338272	0.00280333	0.399823	-7.38907	0.00168281	0.384396	0.00280333	7.29307	1.80194e-06
ENSMUSG00000071719	Tmem28	X:99821021-99848790	0.00887167	0.53621	-6.46952	1.21796e-09	0.066462	0.00887167	3.43081	0.0284799
ENSMUSG00000025059	Gk	X:85701937-85776819	32.1703	91.328	-2.18197	7.08603e-16	68.4506	32.1703	1.69208	1.14891e-09
ENSMUSG00000025190	Got1	19:43499752-43524605	46.1753	165.324	-2.43424	5.21702e-24	109.284	46.1753	1.79365	5.8378e-12
ENSMUSG00000022129	Dct	14:118012757-118052244	0.11918	5.15611	-4.44251	1.48373e-11	2.73796	0.11918	3.47362	4.52783e-05
ENSMUSG00000034308	Sdr42e1	8:117661399-117673689	14.3016	37.1552	-1.93503	9.01295e-17	34.6772	14.3016	1.79153	2.32492e-14
ENSMUSG00000030161	Gabarapl1	6:129533160-129542346	27.1237	61.2559	-1.85444	1.45015e-10	40.3026	27.1237	1.12275	0.000196789
ENSMUSG00000031286	Glt28d2	3:85869849-85887516	1.42294	2.46795	-1.36587	8.40513e-05	2.99347	1.42294	1.59761	4.17332e-08
ENSMUSG00000032207	Lipc	9:70798128-70952226	19.5497	30.7619	-1.25361	1.1194e-08	35.5657	19.5497	1.38326	1.15211e-10
ENSMUSG00000002633	Shh	5:28456815-28467256	0	0.0187847	-7.21854	0.00300334	0.0279797	0	7.81568	0.000896436
ENSMUSG00000042248	Cyp2c37	19:39992424-40012243	20.4427	177.488	-3.69001	1.10321e-55	96.3183	20.4427	2.7611	5.15121e-32
ENSMUSG00000021900	Btd	14:31607864-31668579	16.5873	29.9037	-1.4429	5.53651e-11	32.8261	16.5873	1.54104	5.88762e-14
ENSMUSG00000041698	Slco1a1	6:141897853-141946962	1.05287	108.504	-7.44328	1.84437e-151	72.0174	1.05287	6.84046	9.27056e-138
ENSMUSG00000112129	Pbld1	10:63060162-63077962	26.6119	110.677	-2.67771	1.84814e-32	84.4879	26.6119	2.21311	2.1285e-22
ENSMUSG00000022304	Dpys	15:39768487-39857470	24.6122	84.6546	-2.36516	3.46352e-26	86.7648	24.6122	2.34738	5.98473e-28
ENSMUSG00000003623	Crot	5:8966033-8997324	211.956	396.251	-1.48029	2.62506e-12	404.12	211.956	1.45564	8.34534e-13
ENSMUSG00000071253	Slc25a16	10:62920633-62946498	21.7022	36.2757	-1.28907	1.83697e-09	31.8187	21.7022	1.01008	1.83364e-06
ENSMUSG00000020604	Arsg	11:109440156-109573772	5.81384	10.0438	-1.35859	1.07649e-07	12.9846	5.81384	1.93703	2.03968e-16
ENSMUSG00000038552	Fndc4	5:31292242-31296080	6.23694	9.51574	-1.13365	0.0146607	10.0037	6.23694	1.21287	0.00609724
ENSMUSG00000032591	Mst1	9:108080436-108085003	25.1026	40.726	-1.25663	2.01393e-08	39.2259	25.1026	1.16627	1.42951e-07
ENSMUSG00000078496	Zfp982	4:147492417-147513486	1.76133	6.42287	-2.44709	1.33147e-17	5.25779	1.76133	2.10764	6.55883e-15
ENSMUSG00000021518	Ptdss1	13:66932830-66998401	8.13708	12.3712	-1.23445	2.84205e-06	13.4764	8.13708	1.31363	2.04311e-10
ENSMUSG00000040963	Asgr2	11:70092644-70106187	41.5715	69.9042	-1.32714	7.27025e-10	73.9324	41.5715	1.35829	1.02302e-10
ENSMUSG00000039976	Tbc1d16	11:119143045-119228499	4.52106	6.24869	-1.09368	3.19907e-06	6.45818	4.52106	1.11815	1.49188e-06
ENSMUSG00000023826	Prkn	17:10840384-12063361	1.45408	2.05265	-1.15494	0.0211329	1.53072	1.45408	1.02	0.0482463
ENSMUSG00000036027	1810046K07Rik	9:51289686-51370399	0.0833653	0.536558	-3.4637	4.9753e-13	0.689942	0.0833653	3.65431	9.50219e-15
ENSMUSG00000063652	Slc22a21	11:53949965-53980332	0.513643	0.852445	-1.4211	0.00151107	0.779783	0.513643	1.23794	0.0088279
ENSMUSG00000041272	Tox	4:6686353-6991557	0.720644	2.78428	-2.63426	4.33081e-29	1.31873	0.720644	1.34296	1.7728e-05
ENSMUSG00000028223	Decr1	4:15917240-15945507	54.4551	100.289	-1.46611	2.53663e-12	86.3552	54.4551	1.15268	4.02867e-08
ENSMUSG00000073834	Mup11	4:60497935-60662429	9.8459	1162.31	-7.4813	1.43608e-99	525.143	9.8459	6.2862	8.13291e-43
ENSMUSG00000061353	Cxcl12	6:117168535-117181367	52.8844	95.1813	-1.38896	6.96537e-09	78.2606	52.8844	1.05461	1.63797e-05
ENSMUSG00000078566	Bnip3	7:138890836-138909519	55.0117	207.052	-2.49956	8.71359e-27	149.238	55.0117	1.96749	2.25076e-18
ENSMUSG00000036083	Slc17a3	13:23831763-23867569	3.46137	5.74868	-1.47307	3.90563e-08	5.81406	3.46137	1.27112	1.01774e-05
ENSMUSG00000008845	Cd163	6:124304656-124330527	2.92723	5.46285	-1.54586	0.000252261	5.57875	2.92723	1.56982	6.74949e-06
ENSMUSG00000072849	Serpina1e	12:103946931-103958975	253.668	3290.76	-4.25704	1.97478e-15	3896.37	253.668	4.4613	1.3529e-15
ENSMUSG00000028329	Xpa	4:46155347-46196311	5.54913	7.67628	-1.10488	0.00333869	9.54757	5.54913	1.37517	5.01586e-05
ENSMUSG00000030237	Slco1a4	6:141805440-141856199	16.1147	67.1281	-2.61874	2.33082e-30	45.0173	16.1147	1.99929	3.35441e-09
ENSMUSG00000025127	Gcgr	11:120530699-120538986	30.0472	64.8545	-1.68229	1.65169e-15	51.5725	30.0472	1.29642	1.47869e-09
ENSMUSG00000022742	Cpox	16:58670292-58717636	41.5955	69.0267	-1.30777	2.64717e-10	81.6284	41.5955	1.50086	3.06767e-13
ENSMUSG00000030630	Fah	7:84585159-84606722	106.584	159.045	-1.15078	1.9031e-07	182.746	106.584	1.31007	1.73118e-09
ENSMUSG00000090264	Eif4ebp3	18:36664060-36665917	4.64286	14.1869	-2.18555	1.86594e-05	44.7175	4.64286	3.79849	2.11041e-33
ENSMUSG00000050240	Hic2	16:17233572-17268031	0.690237	1.02044	-1.10835	0.0046029	1.06302	0.690237	1.08752	0.00682735
ENSMUSG00000028573	Fggy	4:95557507-95926939	19.7496	28.4869	-1.16389	6.23146e-06	26.3125	19.7496	1.01487	4.87883e-05
ENSMUSG00000032527	Pccb	9:100982032-101034898	25.6085	52.7376	-1.65206	1.04051e-14	50.9166	25.6085	1.57203	6.54989e-14
ENSMUSG00000003824	Syce2	8:84872111-84894786	4.16556	7.56087	-1.64953	8.60502e-12	5.21542	4.16556	1.05718	1.1966e-05
ENSMUSG00000028542	Slc6a9	4:117834506-117877567	6.82337	9.94192	-1.15684	0.000161414	10.7074	6.82337	1.22182	2.90412e-06
ENSMUSG00000051984	Sec31b	19:44516957-44545864	0.622558	1.0312	-1.29921	0.000996662	0.908378	0.622558	1.08297	0.00653603
ENSMUSG00000028076	Cd1d1	3:86995834-86999441	59.1969	121.455	-1.61464	7.28909e-14	98.8478	59.1969	1.25481	2.8069e-08
ENSMUSG00000037415	Ranbp10	8:105768308-105827350	13.8675	20.6785	-1.15392	3.94842e-08	24.7843	13.8675	1.37616	2.3002e-11
ENSMUSG00000017167	Cntnap1	11:101162767-101190724	0.901871	2.2146	-2.11324	1.28981e-06	1.6912	0.901871	1.70534	0.0022019
ENSMUSG00000050445	Cyp8b1	9:121914356-121917350	19.6087	364.951	-4.78249	2.10124e-17	290.843	19.6087	4.40558	4.93694e-15
ENSMUSG00000063077	Kif1b	4:149176319-149307693	35.1993	54.7029	-1.27862	3.64456e-09	47.8054	35.1993	1.00427	1.78868e-06
ENSMUSG00000022615	Tymp	15:89371931-89377039	5.86958	21.9307	-2.47964	1.12043e-22	36.6121	5.86958	3.17144	5.24037e-40
ENSMUSG00000033634	Nat8f2	6:85865422-85869158	164.39	407.67	-1.88543	4.09244e-19	283.538	164.39	1.31194	3.06012e-10
ENSMUSG00000051716	Apon	10:128254096-128255896	91.9974	192.26	-1.66577	4.12692e-14	179.408	91.9974	1.54175	4.7106e-12
ENSMUSG00000033427	Upb1	10:75401115-75441679	37.4381	58.3799	-1.21997	6.70428e-09	58.5693	37.4381	1.16685	1.75411e-08
ENSMUSG00000017978	Cadps2	6:23262773-23839421	3.83314	4.57881	-1.24036	2.54267e-08	5.71051	3.83314	1.15444	6.27808e-07
ENSMUSG00000055027	Smyd1	6:71213940-71322233	1.007	1.46352	-1.27078	0.00167617	1.69426	1.007	1.53678	2.46445e-05
ENSMUSG00000098470	C1rb	6:124570294-124581171	7.43559	12.5286	-1.3252	3.31982e-07	14.0335	7.43559	1.44153	2.00515e-09
ENSMUSG00000057054	Inca1	11:70688361-70731077	5.01491	9.31574	-1.07634	1.3371e-06	10.47	5.01491	1.17632	4.52788e-08
ENSMUSG00000086784	Isoc2a	7:4877153-4896973	11.2114	26.3338	-1.81026	1.13918e-17	23.6292	11.2114	1.603	4.50658e-14
ENSMUSG00000046532	Ar	X:98148769-98323215	0.299896	2.5039	-3.64346	4.55783e-29	1.41841	0.299896	2.77023	4.56622e-19
ENSMUSG00000025405	Inhbc	10:127356322-127370431	11.2311	32.6289	-2.11252	7.55194e-20	33.0898	11.2311	2.08322	2.04489e-18
ENSMUSG00000027513	Pck1	2:173153048-173159273	494.127	1842.6	-2.47379	2.72329e-30	1366.72	494.127	1.99323	9.41236e-24
ENSMUSG00000003464	Pex19	1:172126755-172136493	35.5249	48.9703	-1.08676	4.81737e-06	56.0375	35.5249	1.19341	1.18351e-06
ENSMUSG00000031173	Otc	X:10252305-10321024	61.7366	137.534	-1.71252	7.54052e-14	129.267	61.7366	1.56123	1.48824e-13
ENSMUSG00000108596	Gm49368	7:128062683-128128160	0	0.247812	-13.5166	3.97026e-20	0.194118	0	13.2334	1.22789e-25
ENSMUSG00000046814	Gchfr	2:119167773-119172390	45.9201	69.5756	-1.16904	3.11636e-06	66.1302	45.9201	1.04819	1.30652e-05
ENSMUSG00000021620	Acot12	13:91741512-91786148	28.0519	73.5903	-1.9944	4.62546e-22	77.3925	28.0519	2.02152	1.64271e-23
ENSMUSG00000090150	Acad11	9:104063377-104127725	91.6636	270.289	-2.14837	1.74145e-25	223.436	91.6636	1.80574	2.0571e-19
ENSMUSG00000052014	A330070K13Rik	5:130369436-130839712	0.102401	0.274535	-1.99781	0.00851325	0.367639	0.102401	2.35577	0.00282326
ENSMUSG00000074768	Bhmt	13:93616675-93637961	666.515	2063.86	-2.20206	1.00963e-20	2874.7	666.515	2.63166	9.33893e-21
ENSMUSG00000045875	Adra1a	14:66608721-66771168	0.777474	3.1994	-2.71214	2.0077e-15	3.88918	0.777474	2.88689	1.30692e-17
ENSMUSG00000060803	Gstp1	19:4035407-4037985	570.916	936.427	-1.26791	6.36484e-09	1134.7	570.916	1.50876	1.96115e-13
ENSMUSG00000062061	Obp2a	2:25700043-25703326	0.034773	3.49061	-7.1575	2.29597e-07	4.96735	0.034773	7.62819	8.8606e-09
ENSMUSG00000053846	Lipg	18:74939322-74961263	4.76954	7.24251	-1.17707	1.36441e-06	7.40183	4.76954	1.16803	1.73579e-05
ENSMUSG00000026715	Serpinc1	1:160978585-161005863	352.018	388.839	-1.18265	1.62207e-07	507.876	352.018	1.27067	6.28605e-09
ENSMUSG00000038522	Mfsd4b1	10:40001575-40025268	5.44576	18.2067	-2.29944	1.60447e-26	13.9098	5.44576	1.86761	1.22452e-18
ENSMUSG00000044378	Slc15a5	6:137930817-138079916	0.468212	3.81094	-3.07042	1.40259e-10	2.41913	0.468212	2.32009	5.53104e-06
ENSMUSG00000030004	Nat8	6:85830388-85832082	6.00648	10.7477	-1.41967	0.00679355	14.6291	6.00648	1.81126	2.63926e-05
ENSMUSG00000025479	Cyp2e1	7:140763739-140774987	466.525	3757.97	-3.5876	1.99074e-55	2816.18	466.525	3.12751	2.16221e-47
ENSMUSG00000048856	Slc25a47	12:108836009-108856815	295.321	416.901	-1.07379	8.35934e-06	435.628	295.321	1.09623	1.0756e-05
ENSMUSG00000024395	Lims2	18:31922290-31958619	14.2929	25.5997	-1.49983	9.19265e-09	23.9406	14.2929	1.29877	1.22546e-06
ENSMUSG00000033720	Sfxn5	6:85213049-85333422	5.27809	8.61199	-1.26549	2.27075e-08	8.78492	5.27809	1.32116	2.70651e-09
ENSMUSG00000068085	Cyp2d11	15:82389154-82394022	2.25494	3.99952	-1.3952	0.00202428	4.59236	2.25494	1.54806	0.000205744
ENSMUSG00000067225	Cyp2c54	19:40037940-40073827	25.0195	139.392	-3.05457	2.56467e-43	122.859	25.0195	2.82311	1.62294e-44
ENSMUSG00000031147	Magix	X:7673164-7681251	2.68933	5.19949	-1.48629	0.000488958	5.15695	2.68933	1.39929	0.00110939
ENSMUSG00000029596	Sdsl	5:120458186-120472810	4.39268	6.67008	-1.14808	8.95819e-06	10.3717	4.39268	1.77027	5.49592e-15
ENSMUSG00000028607	Cpt2	4:107903981-107923610	37.8018	63.5179	-1.32272	1.21899e-10	70.0794	37.8018	1.41903	4.2018e-12
ENSMUSG00000022210	Dhrs4	14:55478758-55490340	34.4309	71.8124	-1.64249	7.23332e-12	58.4087	34.4309	1.21436	5.61591e-08
ENSMUSG00000034785	Dio1	4:107290762-107307169	4.22647	31.1065	-3.43676	1.13242e-17	24.0458	4.22647	3.00321	7.33598e-13
ENSMUSG00000037622	Wdtc1	4:133292459-133353481	15.8741	33.6999	-1.67783	9.59097e-15	32.6465	15.8741	1.59402	2.99905e-13
ENSMUSG00000022040	Ephx2	14:66084374-66124500	131.852	676.205	-2.93432	1.1321e-43	573.739	131.852	2.64774	1.31169e-37
ENSMUSG00000068373	D430041D05Rik	2:104129016-104411013	0.0572947	0.520618	-3.66315	1.04285e-05	0.468873	0.0572947	3.41594	1.29832e-05
ENSMUSG00000028979	Masp2	4:148602554-148615499	32.3717	52.375	-1.38388	6.50181e-11	58.6249	32.3717	1.34659	1.03595e-10
ENSMUSG00000029270	Dipk1a	5:107908053-107987085	1.80093	4.15774	-1.78992	3.86562e-16	3.86243	1.80093	1.62675	8.95281e-14
ENSMUSG00000043789	Vwce	19:10634213-10666213	4.61396	7.44666	-1.46915	2.90672e-08	7.49707	4.61396	1.26605	2.07158e-06
ENSMUSG00000034295	Fhod3	18:24708623-25133501	0.1903	0.524434	-2.08414	3.1692e-10	0.315598	0.1903	1.29129	0.000659539
ENSMUSG00000078672	Mup20	4:62050234-62054158	1959.67	5781.09	-2.13196	4.36978e-20	6565.64	1959.67	2.26703	4.839e-22
ENSMUSG00000057897	Camk2b	11:5969644-6066362	1.76254	3.31201	-1.46714	1.46338e-05	2.83415	1.76254	1.14498	0.000128451
ENSMUSG00000054422	Fabp1	6:71199827-71205023	399.939	731.161	-1.44201	9.12158e-11	572.157	399.939	1.03974	2.32846e-06
ENSMUSG00000022041	Chrna2	14:66135039-66152948	1.13675	5.20037	-2.83733	2.34228e-22	4.88868	1.13675	2.6841	1.01968e-19
ENSMUSG00000042429	Adora1	1:134199223-134235431	3.13257	6.29581	-1.53958	5.52548e-06	5.74727	3.13257	1.33189	0.000101256
ENSMUSG00000078687	Mup8	4:60216007-60222599	0.0206013	111.174	-12.7597	3.1822e-11	86.094	0.0206013	12.4442	2.33599e-40
ENSMUSG00000035237	Lcat	8:105939551-105943382	103.773	189.351	-1.44334	4.4318e-12	199.308	103.773	1.46703	2.02757e-12
ENSMUSG00000040536	Necab1	4:14952245-15149794	5.1189	13.318	-2.03197	1.73889e-21	11.3451	5.1189	1.71289	1.212e-15
ENSMUSG00000018900	Slc22a5	11:53864542-53891660	11.1093	33.5777	-2.19195	2.01428e-24	30.6645	11.1093	2.01405	2.92884e-23
ENSMUSG00000035824	Tk2	8:104226685-104248558	5.77996	8.10428	-1.18839	0.00049596	8.38447	5.77996	1.22135	0.000346598
ENSMUSG00000001211	Agpat3	10:78269178-78352489	49.0949	74.7629	-1.23243	6.57569e-09	84.6386	49.0949	1.35659	3.39147e-11
ENSMUSG00000021198	Unc79	12:102948859-103184065	0.00941733	0.078855	-3.71045	0.000186203	0.12051	0.00941733	4.21535	4.25965e-07
ENSMUSG00000045968	Teddm2	1:153849542-153909713	1.88276	13.4973	-3.41947	8.74809e-51	10.4734	1.88276	2.98013	4.19025e-44
ENSMUSG00000025089	Gfra1	19:58235604-58455909	28.6294	82.4124	-2.0316	8.53463e-18	74.9383	28.6294	1.74072	1.13765e-13
ENSMUSG00000063406	Tmed5	5:108106366-108132620	40.1744	85.561	-1.67391	7.41787e-11	78.5345	40.1744	1.48771	2.36306e-08
ENSMUSG00000090667	Gm765	6:98235708-98342754	0.0830003	0.182516	-1.84157	0.00125827	0.295074	0.0830003	2.54591	2.51053e-09
ENSMUSG00000026650	Meig1	2:3409043-3422648	0	0.234703	-9.99037	1.99261e-08	0.389124	0	10.7212	6.86121e-11
ENSMUSG00000000753	Serpinf1	11:75409769-75422701	48.967	115.415	-1.87612	3.60278e-18	161.577	48.967	2.171	8.88388e-24
ENSMUSG00000003053	Cyp2c29	19:39269405-39330713	139.97	222.129	-1.23931	1.99991e-07	209.221	139.97	1.10384	1.73579e-05
ENSMUSG00000078673	Mup19	4:61778324-61782269	0.00600067	522.516	-16.8016	0	121.629	0.00600067	14.6666	2.19993e-86
ENSMUSG00000037710	Cisd1	10:71330480-71344954	47.9544	86.5147	-1.42616	1.39342e-11	79.9622	47.9544	1.26208	2.15493e-09
ENSMUSG00000001095	Slc13a2	11:78397087-78422217	0.0210203	0.613218	-5.43787	7.00173e-07	0.669283	0.0210203	5.51055	3.50777e-07
ENSMUSG00000039084	Chad	11:94557172-94606050	1.55566	4.87793	-1.82325	1.3576e-13	3.65986	1.55566	1.38795	3.30136e-08
ENSMUSG00000020059	Sycp3	10:88459569-88503967	1.25453	3.49978	-2.11658	1.42049e-13	5.13881	1.25453	2.6141	2.31235e-25
ENSMUSG00000032349	Elovl5	9:77917364-77984519	159.584	273.595	-1.35185	1.51927e-09	231.731	159.584	1.0638	1.70647e-05
ENSMUSG00000073830	Mup14	4:61300023-61304000	49.4654	1628.87	-5.64782	4.42468e-07	1010.68	49.4654	4.90009	9.46744e-06
ENSMUSG00000021846	Peli2	14:48120823-48281575	4.49445	6.67303	-1.05415	0.00103514	7.07533	4.49445	1.16268	2.29292e-05
ENSMUSG00000033174	Mgll	6:88724412-88828360	22.2414	82.2032	-2.4826	1.8411e-27	81.0052	22.2414	2.40506	1.03051e-27
ENSMUSG00000037053	Azgp1	5:137981520-137990233	217.725	590.637	-2.01436	9.3227e-22	597.274	217.725	1.98471	1.36475e-22
ENSMUSG00000043282	Teddm1b	1:153874345-153876871	0	0.0385273	-6.34731	0.0135608	0.051721	0	6.64337	0.00921358
ENSMUSG00000059481	Plg	17:12378608-12419385	319.416	525.122	-1.28911	2.43597e-09	557.648	319.416	1.32833	1.53485e-10
ENSMUSG00000033610	Pank1	19:34806940-34879455	31.7379	56.8378	-1.49089	1.70769e-05	43.2431	31.7379	1.02531	0.00155146
ENSMUSG00000047412	Zbtb44	9:31030644-31075885	12.2369	18.0281	-1.14817	1.10855e-07	18.6542	12.2369	1.10717	2.81568e-07
ENSMUSG00000039463	Slc9a8	2:167421712-167477000	6.73737	8.56117	-1.31431	6.87159e-09	8.49337	6.73737	1.18461	7.96558e-05
ENSMUSG00000094806	Cyp2d10	15:82402846-82407195	211.298	397.494	-1.50486	7.08953e-13	404.088	211.298	1.4785	1.93971e-12
ENSMUSG00000060002	Chpt1	10:88452745-88504073	37.8303	107.902	-2.22823	3.9712e-25	107.677	37.8303	2.15622	1.22426e-24
ENSMUSG00000030513	Pcsk6	7:65861734-66050386	14.5584	31.4053	-1.68817	1.9958e-15	28.8728	14.5584	1.51525	5.61304e-13
ENSMUSG00000000049	Apoh	11:108343354-108414396	585.565	1070.26	-1.44438	5.61679e-11	1155.81	585.565	1.50512	1.48935e-12
ENSMUSG00000031980	Agt	8:124556534-124569706	105.565	213.689	-1.59464	4.36764e-13	201.299	105.565	1.4564	3.34449e-11
ENSMUSG00000049858	Suox	10:128669894-128674073	16.7693	50.3909	-2.1651	2.08414e-21	45.2577	16.7693	1.95881	4.86788e-19
ENSMUSG00000028011	Tdo2	3:81957090-81976202	189.2	637.308	-2.32344	2.23572e-23	627.573	189.2	2.25299	2.67179e-22
ENSMUSG00000066366	Serpina1a	12:103853589-103863562	1226.2	2266.53	-1.44775	1.21747e-11	2497.18	1226.2	1.55388	5.50848e-14
ENSMUSG00000028860	Sytl1	4:133253090-133263113	1.08046	3.99842	-2.40275	2.79492e-09	2.19278	1.08046	1.47838	0.00225656
ENSMUSG00000056429	Tgoln1	6:72598574-72617000	45.417	83.7152	-1.55354	4.39304e-13	65.5194	45.417	1.19089	0.000147053
ENSMUSG00000016024	Lbp	2:158306493-158332852	11.4375	35.6093	-2.23454	2.65154e-19	42.0212	11.4375	2.43424	2.21165e-26
ENSMUSG00000091780	Sco2	15:89371637-89373846	3.46561	9.44424	-2.02287	2.82776e-06	14.4288	3.46561	2.57682	8.00737e-13
ENSMUSG00000079057	Cyp4v3	8:45304944-45333216	56.0114	115.314	-1.61683	4.57331e-15	115.57	56.0114	1.57065	4.72878e-15
ENSMUSG00000038195	Rilp	11:75510094-75513168	5.85236	9.21302	-1.21498	0.00322036	8.34411	5.85236	1.04246	0.0130831
ENSMUSG00000003555	Cyp17a1	19:46667165-46678889	3.41694	6.37451	-1.06913	0.0331175	7.6455	3.41694	1.38634	0.00123573
ENSMUSG00000000149	Gna12	5:140758408-140830431	45.2533	68.9783	-1.18413	6.6495e-08	63.023	45.2533	1.00482	5.38291e-06
ENSMUSG00000047728	Ly6g2	15:75216266-75222661	22.9291	36.0692	-1.26769	1.10019e-08	31.6086	22.9291	1.02922	9.43414e-06
ENSMUSG00000030278	Cidec	6:113424634-113438550	12.3674	17.6452	-1.18446	1.71384e-05	23.6917	12.3674	1.5965	6.63346e-05
ENSMUSG00000003420	Fcgrt	7:45092990-45103851	34.459	67.5628	-1.50774	4.87393e-11	59.7781	34.459	1.25391	2.20976e-08
ENSMUSG00000029499	Pxmp2	5:110274282-110286186	25.5275	62.5238	-1.87455	1.67277e-16	56.9676	25.5275	1.6943	2.07044e-13
ENSMUSG00000049422	Chchd10	10:75933130-75937747	135.555	315.814	-1.67402	7.39966e-15	266.152	135.555	1.55039	3.03673e-13
ENSMUSG00000072949	Acot1	12:84009490-84018371	17.311	48.8292	-2.07882	5.35426e-15	56.5948	17.311	2.25103	2.88366e-18
ENSMUSG00000051748	Wfdc21	11:83746940-83752642	101.936	201.256	-1.55598	7.04221e-13	259.031	101.936	1.87494	1.41014e-16
ENSMUSG00000037942	Crp	1:172698055-172833031	58.3591	139.938	-1.83721	1.33969e-17	131.242	58.3591	1.69453	2.99251e-16
ENSMUSG00000026189	Pecr	1:72259167-72284314	57.2647	85.47	-1.14834	2.8183e-07	87.8503	57.2647	1.15187	1.44072e-07
ENSMUSG00000026669	Mcm10	2:4989714-5012791	6.30036	23.7296	-2.28595	3.79254e-23	13.0916	6.30036	1.41771	2.08373e-08
ENSMUSG00000034435	Tmem30b	12:73543402-73546392	13.418	18.8963	-1.06545	0.000267207	19.3559	13.418	1.05252	0.000195132
ENSMUSG00000061740	Cyp2d22	15:82370527-82380260	29.7107	59.2291	-1.62215	1.0818e-14	63.3613	29.7107	1.67849	2.00408e-16
ENSMUSG00000035948	Acss3	10:106933517-107123668	4.0235	12.9756	-2.29176	2.48287e-18	11.4776	4.0235	2.03373	1.46581e-18
ENSMUSG00000021594	Srd5a1	13:69573449-69634328	10.9582	17.139	-1.14059	5.8637e-06	19.7882	10.9582	1.27517	6.2893e-09
ENSMUSG00000024026	Glo1	17:30584936-30626871	27.3777	39.9372	-1.18349	4.02953e-08	42.99	27.3777	1.32241	5.00528e-10
ENSMUSG00000075590	Nrbp2	15:76085518-76091627	4.12844	13.4222	-2.4949	1.1337e-13	12.404	4.12844	2.42705	5.12598e-14
ENSMUSG00000074623	Gm826	2:160259994-160334162	0.74614	2.82511	-2.43319	7.89985e-08	2.50705	0.74614	2.19745	2.08719e-06
ENSMUSG00000022237	Ankrd33b	15:31291478-31367726	3.1431	5.46183	-1.37216	6.77456e-05	6.16148	3.1431	1.46376	5.19464e-07
ENSMUSG00000028179	Cth	3:157894248-157925077	128.458	314.359	-1.87774	1.42269e-12	313.788	128.458	1.82683	1.79475e-13
ENSMUSG00000038754	Elovl3	19:46131897-46135694	0.130634	58.7124	-9.3471	4.76888e-153	150.812	0.130634	10.6415	6.03465e-193
ENSMUSG00000035041	Creb3l3	10:81084324-81098874	76.4286	147.022	-1.52925	9.22566e-14	140.929	76.4286	1.40648	7.6676e-12
ENSMUSG00000032607	Amt	9:108296853-108302302	12.533	19.673	-1.2351	1.87519e-06	20.4565	12.533	1.31518	1.18793e-07
ENSMUSG00000026003	Acadl	1:66830839-66863277	82.2843	140.527	-1.3471	1.84756e-10	125.34	82.2843	1.13251	4.5853e-08
ENSMUSG00000022445	Cyp2d26	15:82790101-82794294	150.545	323.889	-1.64761	2.0448e-15	336.489	150.545	1.66417	8.69716e-16
ENSMUSG00000030378	Sult2a8	7:14410686-14446769	13.8006	428.713	-5.24415	1.0408e-60	223.361	13.8006	4.21384	3.96377e-43
ENSMUSG00000017950	Hnf4a	2:163506808-163572910	131.068	182.85	-1.07418	1.75071e-06	188.542	131.068	1.07182	4.38111e-06
ENSMUSG00000034066	Farp2	1:93512079-93621976	6.7219	11.4165	-1.39484	2.33648e-11	10.6547	6.7219	1.16611	1.43937e-08
ENSMUSG00000078683	Mup1	4:60498012-60501960	0.0236713	143.359	-12.9398	6.76805e-49	46.8266	0.0236713	11.2073	2.33018e-144
ENSMUSG00000068083	Cyp2d40	15:82759833-82764183	9.97158	35.8588	-2.41504	1.66715e-18	31.4062	9.97158	2.16576	2.86368e-17
ENSMUSG00000069805	Fbp1	13:62864753-62888282	208.658	597.195	-2.08204	7.0881e-20	502.398	208.658	1.76807	2.15303e-15
ENSMUSG00000067279	Ppp1r3c	19:36731731-36736653	6.95313	9.55449	-1.03817	0.00121526	16.9239	6.95313	1.81413	1.61018e-11
ENSMUSG00000039450	Dcxr	11:120725399-120727281	41.1528	65.1413	-1.23749	7.21157e-07	58.9588	41.1528	1.05031	2.54617e-05
ENSMUSG00000027312	Atrn	2:130906495-131030333	15.6511	22.991	-1.12711	2.20888e-07	23.0478	15.6511	1.06918	3.29459e-07
ENSMUSG00000048489	Depp1	6:116650609-116652794	6.99436	32.7782	-2.78264	2.89118e-20	26.8252	6.99436	2.40505	5.20624e-11
ENSMUSG00000003809	Gcdh	8:84886393-84900335	100.032	202.757	-1.61065	3.31467e-14	166.786	100.032	1.29354	3.55363e-10
ENSMUSG00000017868	Sgk2	2:162987330-163014127	15.4713	25.2875	-1.28859	3.36923e-08	23.635	15.4713	1.15264	8.24903e-07
ENSMUSG00000021884	Hacl1	14:31598730-31641286	61.2992	150.764	-1.94199	1.92889e-19	191.307	61.2992	2.22554	9.50793e-26
ENSMUSG00000030098	Grip2	6:91761509-91827250	0	0.00502867	-7.21963	0.00283793	0.00771267	0	7.85398	0.0155421
ENSMUSG00000063929	Cyp4a32	4:115600969-115621602	11.4595	58.0769	-3.07896	5.98007e-35	53.7671	11.4595	2.95725	9.98833e-35
ENSMUSG00000040134	Rdh7	10:127884028-127888817	203.971	483.091	-1.81837	1.09952e-17	451.505	203.971	1.67057	1.5066e-15
ENSMUSG00000090942	F830016B08Rik	18:60293380-60303016	4.58497	10.5443	-1.77484	1.24998e-13	9.49766	4.58497	1.57428	2.62811e-09
ENSMUSG00000075410	Prcd	11:116645595-116668389	1.45965	0.287885	1.76511	0.00112932	0.271655	1.45965	-1.89614	0.000198496
ENSMUSG00000008601	Rab25	3:88542029-88548300	1.96564	0.0700473	4.14199	2.91558e-06	0.324606	1.96564	-2.06451	0.0213076
ENSMUSG00000068154	Insm1	2:146221921-146225020	0.142955	0	7.74962	0.000800371	0.00310233	0.142955	-4.90332	0.0151209
ENSMUSG00000026180	Cxcr2	1:74153989-74161246	0.732072	0.0302353	3.9604	3.79944e-05	0.0509907	0.732072	-3.2682	0.000107995
ENSMUSG00000022863	Btg3	16:78301465-78377192	20.9603	4.21646	1.59547	5.41102e-10	5.12163	20.9603	-1.39196	1.10566e-08
ENSMUSG00000000628	Hk2	6:82725025-82774454	1.66	0.327164	1.80134	8.01083e-08	0.491459	1.66	-1.19933	0.00269502
ENSMUSG00000031740	Mmp2	8:92827291-92853420	18.8251	0.782053	4.56483	7.99962e-39	1.5518	18.8251	-3.09354	3.20587e-24
ENSMUSG00000044201	Cdc25c	18:34732993-34751533	1.3893	0.00444467	7.34082	2.51303e-10	0.0531343	1.3893	-4.14286	3.95657e-05
ENSMUSG00000023931	Efhb	17:53398889-53463321	0.0950407	0.00250967	4.38033	0.0133661	0.00225667	0.0950407	-4.59479	0.0119492
ENSMUSG00000032826	Ank2	3:126921612-127499350	2.74682	0.956533	1.41238	0.000123371	0.911436	2.74682	-1.24216	0.000903229
ENSMUSG00000053886	Sh2d4a	8:68276567-68347699	3.51462	0.692446	1.77745	2.40874e-09	0.640892	3.51462	-1.9333	1.65681e-11
ENSMUSG00000044933	Sstr3	15:78537008-78544685	0.0556147	0	7.70788	0.000734841	0	0.0556147	-7.83242	0.00072741
ENSMUSG00000026514	Cnih3	1:181352628-181460641	0.00947567	0	8.92366	0.00273385	0	0.00947567	-9.04852	0.00282134
ENSMUSG00000030399	Ckm	7:19404776-19422841	2.04646	0	12.9795	0.000197305	0.003009	2.04646	-8.57191	0.00588911
ENSMUSG00000037206	Islr	9:58156268-58204306	4.65743	0.915975	1.75697	2.42032e-05	1.38063	4.65743	-1.2187	2.35841e-05
ENSMUSG00000001039	B9d1	11:61505144-61512931	2.08128	0.141699	3.5029	0.0162715	0.223949	2.08128	-2.66105	0.00267676
ENSMUSG00000001870	Ltbp1	17:75005568-75392512	4.91368	0.766328	2.00786	2.2283e-12	1.37099	4.91368	-1.23466	2.7294e-06
ENSMUSG00000030095	Tmem43	6:91473703-91488463	14.0054	3.0318	1.69237	1.53886e-11	4.37412	14.0054	-1.23408	3.50777e-07
ENSMUSG00000054752	Fsd1l	4:53631471-53707009	0.630993	0.114321	2.19766	0.017249	0.160887	0.630993	-2.29598	0.00159218
ENSMUSG00000013584	Aldh1a2	9:71215789-71296243	1.86359	0.0350623	5.15494	8.714e-29	0.050472	1.86359	-4.68572	4.48001e-30
ENSMUSG00000026478	Lamc1	1:153218922-153332786	16.008	3.59734	1.64484	1.86545e-14	4.54095	16.008	-1.33904	1.32966e-10
ENSMUSG00000033316	Galnt9	5:110544355-110621380	0.0372817	0.00186167	4.26122	0.0268637	0	0.0372817	-8.3533	0.000454872
ENSMUSG00000039194	Rlbp1	7:79374870-79387048	0.0545	0	7.69259	0.000711937	0	0.0545	-7.81713	0.000700424
ENSMUSG00000050578	Mmp13	9:7272514-7283331	0.747273	0.0313587	3.94206	3.81681e-06	0.070603	0.747273	-2.84938	0.00489997
ENSMUSG00000027612	Mmp24	2:155775342-155818366	0.524578	0.107287	1.62298	0.00438535	0.0789717	0.524578	-2.12128	5.64095e-05
ENSMUSG00000038679	Trps1	15:50654752-50890463	1.43689	0.326002	1.31048	9.02018e-08	0.463685	1.43689	-1.10252	1.39703e-05
ENSMUSG00000020668	Kif3c	12:3365132-3406494	0.986759	0.260397	1.93528	6.41332e-05	0.271583	0.986759	-1.46737	0.0024747
ENSMUSG00000063160	Numbl	7:27258433-27282144	2.31154	0.200742	2.70878	4.15485e-05	0.285475	2.31154	-2.2539	2.86752e-05
ENSMUSG00000025551	Fgf14	14:123977907-124677127	0.00239933	0	9.41131	0.0176201	0	0.00239933	-9.53625	0.0189147
ENSMUSG00000020937	Plcd3	11:103070304-103102303	2.18782	0.239165	2.4429	0.00137627	0.533564	2.18782	-1.70042	0.0228139
ENSMUSG00000026223	Itm2c	1:85894281-85908675	38.1689	10.0502	1.35784	1.05404e-08	12.5702	38.1689	-1.08557	2.15117e-05
ENSMUSG00000034040	Galnt17	5:130872082-131308497	0.381581	0.00519533	4.68347	0.000943275	0.020035	0.381581	-3.38358	3.22577e-07
ENSMUSG00000031557	Plekha2	8:25039144-25102376	5.47988	1.50551	1.3101	4.40564e-08	1.91685	5.47988	-1.03429	2.68683e-05
ENSMUSG00000039953	Clstn1	4:149586468-149648899	6.12437	1.12884	1.95974	8.70765e-08	1.54016	6.12437	-1.54501	4.98704e-05
ENSMUSG00000003573	Homer3	8:70282827-70294361	3.64114	0.922211	1.5682	0.000714129	1.0971	3.64114	-1.43744	0.00143317
ENSMUSG00000042961	Egflam	15:7206120-7398395	2.39953	0.127438	3.65596	2.73526e-25	0.238068	2.39953	-2.89748	1.41871e-17
ENSMUSG00000055489	Ano5	7:51511029-51598709	0.123526	0.00790067	2.62527	0.00809348	0.005605	0.123526	-3.15827	0.0420172
ENSMUSG00000037225	Fgf2	3:37348346-37410108	1.16121	0.0923917	4.2401	0.000206867	0.178218	1.16121	-2.79264	0.00369523
ENSMUSG00000067656	Slc22a27	19:7853801-8132001	2.92989	0.567486	2.43278	0.00172738	0.161478	2.92989	-3.70737	4.48527e-10
ENSMUSG00000070419	Cyp3a57	5:145345279-145390926	0.021583	0	8.89088	0.00360067	0	0.021583	-9.01574	0.00372471
ENSMUSG00000024300	Myo1f	17:33555707-33607764	4.66538	1.32639	1.2203	0.000996695	1.06196	4.66538	-1.61451	8.22564e-09
ENSMUSG00000086316	Nbdy	X:153723590-153741920	4.33706	0.482652	2.70706	3.94875e-11	0.737665	4.33706	-2.18114	2.13113e-08
ENSMUSG00000069267	Hist1h3b	13:23745062-23752886	35.3514	2.16765	3.45643	6.03195e-34	5.16051	35.3514	-2.25933	5.19647e-20
ENSMUSG00000059668	Krt4	15:101918535-101924735	0.054472	0	7.35136	0.0227966	0	0.054472	-7.47574	0.0240781
ENSMUSG00000037628	Cdkn3	14:46760541-46771669	3.22396	0.0161827	6.10971	5.44975e-05	0.0665607	3.22396	-4.83417	3.08456e-05
ENSMUSG00000025154	Arhgap19	19:41766503-41802047	3.86859	0.816321	1.71022	3.87565e-11	1.13942	3.86859	-1.23583	2.27169e-06
ENSMUSG00000000184	Ccnd2	6:127125162-127152193	9.70265	2.50424	1.42086	3.97315e-06	2.71753	9.70265	-1.3696	3.68511e-06
ENSMUSG00000001918	Slc1a5	7:16781340-16798274	4.89084	0.74562	2.17226	7.95079e-07	1.54739	4.89084	-1.28609	0.00383907
ENSMUSG00000043015	Nemp2	1:52630703-52651919	0.840802	0.134487	1.81412	0.0311315	0.151702	0.840802	-1.85293	0.0195197
ENSMUSG00000073102	Drc1	5:30281388-30366695	0.530618	0.0475017	2.87587	0.000235775	0.090097	0.530618	-1.98902	0.0117889
ENSMUSG00000032320	Rcn2	9:56041845-56061882	10.4143	2.38454	1.55488	3.30112e-07	3.38367	10.4143	-1.08638	6.51497e-05
ENSMUSG00000028633	Ctps	4:120539868-120570276	10.6445	1.70775	2.07306	1.1894e-17	2.69379	10.6445	-1.48758	7.30396e-10
ENSMUSG00000044556	Tex38	4:115779834-115781018	0.091084	0	5.8171	0.0368539	0	0.091084	-5.94006	0.0377061
ENSMUSG00000021749	Oit1	14:8348937-8378754	0.0579353	0	9.1032	0.00195933	0	0.0579353	-9.22809	0.0020572
ENSMUSG00000061615	Hist1h2ab	13:23751126-23751598	30.6862	3.34195	2.60688	0.00067079	7.97939	30.6862	-1.4108	0.0161216
ENSMUSG00000039396	Neil3	8:53586867-53639065	1.3238	0.026239	4.68323	3.58613e-08	0.102543	1.3238	-3.38418	1.0603e-05
ENSMUSG00000023039	Krt7	15:101411043-101430313	1.72655	0.0909133	3.4932	6.06888e-07	0.253848	1.72655	-2.36634	0.000385795
ENSMUSG00000022032	Scara5	14:65666403-65764826	3.9114	0.552352	2.26798	7.44411e-09	0.750703	3.9114	-1.8478	1.54616e-07
ENSMUSG00000028040	Efna4	3:89333390-89338028	0.534937	0.00638833	5.71255	8.72706e-05	0.0361027	0.534937	-3.29682	0.0232056
ENSMUSG00000030592	Ryr1	7:29003344-29125179	0.340509	0.00407867	5.35714	0.00677456	0.004209	0.340509	-5.41575	0.00987949
ENSMUSG00000004099	Dnmt1	9:20907209-20959888	6.68929	1.62871	1.47305	2.53197e-10	1.82524	6.68929	-1.3388	2.56151e-09
ENSMUSG00000033222	Ttf2	3:100938860-100969663	3.95605	0.897724	1.62819	2.76509e-07	1.28878	3.95605	-1.11315	0.000313828
ENSMUSG00000018983	E2f2	4:136172394-136196057	1.09348	0.123036	2.59677	1.33929e-07	0.176	1.09348	-2.10453	6.79337e-06
ENSMUSG00000029811	Aoc1	6:48872896-48909188	0.502347	0.0308837	3.8412	0.000336804	0.018452	0.502347	-4.09071	0.00260641
ENSMUSG00000059991	Nptx2	5:144545902-144557478	0.0185927	0	6.75743	0.00678896	0	0.0185927	-6.88144	0.00705381
ENSMUSG00000021451	Sema4d	13:51685529-51793747	4.41784	0.931972	1.87987	0.00294178	0.810009	4.41784	-2.14879	3.23636e-09
ENSMUSG00000026837	Col5a1	2:27886425-28039514	9.06067	0.824984	2.88673	1.39103e-37	1.05388	9.06067	-2.57317	3.65511e-29
ENSMUSG00000040205	Cuzd1	7:131308554-131322292	0.0424187	0	8.13873	0.000404533	0	0.0424187	-8.26342	0.000382145
ENSMUSG00000060147	Serpinb6a	13:33917918-34002794	31.8861	7.83978	1.44505	1.21606e-06	8.75182	31.8861	-1.30158	7.55983e-06
ENSMUSG00000001761	Smo	6:29735426-29761365	7.33205	2.44567	1.07099	0.000253056	1.76951	7.33205	-1.56198	1.38343e-07
ENSMUSG00000074500	Zfp558	9:18455575-18478268	0.864356	0.210418	1.47989	0.0481581	0.123659	0.864356	-1.90527	0.00853972
ENSMUSG00000010080	Epn3	11:94489599-94499974	1.25883	0.072607	3.35497	3.51651e-06	0.179195	1.25883	-2.11174	0.00196133
ENSMUSG00000028391	Wdr31	4:62448653-62470896	0.805946	0.059906	2.87602	0.0126921	0.0636893	0.805946	-2.69504	0.00450372
ENSMUSG00000042717	Ppp1r3a	6:14713977-14755274	0.194103	0.0285583	2.16053	0.0353342	0.0326127	0.194103	-2.0416	0.043483
ENSMUSG00000103472	Pcdhga7	18:37714764-37841873	0.662431	0.202614	1.2166	0.00286813	0.180027	0.662431	-1.38676	0.000201397
ENSMUSG00000046610	Oacyl	18:65698268-65751601	0.13462	0	11.4451	1.17261e-11	0	0.13462	-11.5701	5.31552e-13
ENSMUSG00000044976	Wdr72	9:74110356-74283308	0.456835	0.00437767	5.99536	4.06832e-09	0.0106073	0.456835	-4.76106	3.86822e-19
ENSMUSG00000047037	Nipa1	7:55977567-56019954	3.19271	0.359917	2.57536	3.34191e-22	0.466314	3.19271	-2.24885	2.79627e-17
ENSMUSG00000033187	BC016579	16:45626740-45654068	0.743036	0.002679	7.33405	3.44208e-10	0.0338887	0.743036	-4.13889	0.00247451
ENSMUSG00000017176	Nt5c3b	11:100415714-100441808	3.79895	0.676846	2.22557	0.000199225	0.908339	3.79895	-1.74793	0.00341353
ENSMUSG00000037907	Ankrd13b	11:77470485-77489678	2.00202	0.444314	1.54862	0.00210267	0.44966	2.00202	-1.69267	0.00797045
ENSMUSG00000029675	Eln	5:134702593-134747323	14.5938	0.413217	4.65465	1.18215e-37	1.21514	14.5938	-3.09814	4.51329e-21
ENSMUSG00000042078	Svop	5:114026910-114091570	0.0317557	0	9.50712	2.65023e-06	0	0.0317557	-9.63206	2.27584e-06
ENSMUSG00000020080	Hkdc1	10:62383137-62422491	1.38724	0.0402643	4.16691	1.69456e-13	0.279722	1.38724	-2.11555	3.04559e-06
ENSMUSG00000034275	Igsf9b	9:27299204-27357546	0.0618507	0.00705767	2.50114	0.0219097	0.00595	0.0618507	-2.79858	0.00434215
ENSMUSG00000026204	Ptprn	1:75247027-75264502	0.363772	0.002874	6.16088	1.00533e-05	0.00125333	0.363772	-7.26676	1.67176e-08
ENSMUSG00000017724	Etv4	11:101769742-101785371	0.788607	0.041594	3.06378	0.000733452	0.126311	0.788607	-2.03716	0.00946949
ENSMUSG00000010311	Optc	1:133897199-133907999	0.0326367	0	6.97429	0.0341678	0	0.0326367	-7.09844	0.0370058
ENSMUSG00000000295	Hddc2	10:31313383-31328204	3.83251	0.638151	1.92529	0.00242952	0.868946	3.83251	-1.56384	0.0369524
ENSMUSG00000037437	Adam32	8:24836140-24948804	1.1571	0.116414	2.39057	5.79793e-05	0.197282	1.1571	-1.69675	0.0385546
ENSMUSG00000019773	Fbxo5	10:5799160-5805600	1.76947	0.373549	1.6748	0.0190239	0.300617	1.76947	-1.95166	0.00641751
ENSMUSG00000021696	Elovl7	13:108214404-108285683	2.94015	0.13067	3.8375	1.48813e-38	0.230724	2.94015	-3.11465	7.32914e-28
ENSMUSG00000111709	Gm3776	9:78244491-78271909	183.936	0.352771	8.43325	2.02908e-07	1.85731	183.936	-6.10074	3.03889e-32
ENSMUSG00000093930	Hmgcs1	13:119690379-119708260	228.338	41.8138	1.89897	1.38753e-12	47.5036	228.338	-1.75684	1.46934e-10
ENSMUSG00000031271	Serpina7	X:139079257-139085236	52.9452	10.2417	1.81	1.17165e-14	7.71693	52.9452	-2.19593	1.39122e-20
ENSMUSG00000022178	Ajuba	14:54567472-54577558	10.7301	1.19104	2.63972	6.17766e-14	2.32583	10.7301	-1.71588	2.22708e-10
ENSMUSG00000056900	Usp13	3:32817546-32938071	0.0817963	0.002842	4.21377	0.00329887	0.001092	0.0817963	-5.6352	0.00146018
ENSMUSG00000020326	Ccng1	11:40748552-40755311	54.8524	9.4013	1.96879	5.41491e-20	9.04533	54.8524	-2.07365	8.61802e-23
ENSMUSG00000022582	Ly6g	15:75155240-75159126	0.073738	0	6.84287	0.00808175	0	0.073738	-6.96695	0.00812454
ENSMUSG00000024579	Pcyox1l	18:61696837-61708219	2.26762	0.13762	3.52029	5.24604e-05	0.257482	2.26762	-2.90333	1.25933e-05
ENSMUSG00000062210	Tnfaip8	18:49979427-50107173	6.25877	1.15521	1.84531	0.000562153	1.98351	6.25877	-1.25974	0.0187744
ENSMUSG00000038524	Fchsd1	18:37957431-37969774	1.95045	0.26024	2.63928	1.40468e-05	0.422361	1.95045	-1.97592	0.000810448
ENSMUSG00000025431	Crisp1	17:40293758-40319207	0.0305813	0	8.53611	0.00470829	0	0.0305813	-8.6609	0.00483509
ENSMUSG00000029163	Emilin1	5:30913402-30921277	29.2145	5.5771	2.00451	5.52894e-11	6.43046	29.2145	-1.681	4.66832e-10
ENSMUSG00000017550	Atad5	11:80089400-80135794	1.31168	0.386853	1.1068	0.00582458	0.234219	1.31168	-1.74265	2.59444e-06
ENSMUSG00000055976	Cldn23	8:35824712-35826559	0.330996	0.022466	3.25611	0.0211154	0.0193377	0.330996	-3.54473	0.0161953
ENSMUSG00000033569	Adgrb3	1:25067476-25829707	0.003098	0	8.3519	0.0427008	0	0.003098	-8.47664	0.0454358
ENSMUSG00000041020	Map7d2	X:159414572-159498757	0.00690633	0	7.97766	0.00027412	0	0.00690633	-8.1023	0.000252457
ENSMUSG00000032251	Irak1bp1	9:82829540-82847687	1.51509	0.345546	1.64684	0.000654629	0.297255	1.51509	-1.77127	0.000267047
ENSMUSG00000046186	Cd109	9:78615546-78716253	0.156683	0.009997	3.32065	0.0296076	0.00141267	0.156683	-6.15297	0.000113503
ENSMUSG00000001521	Tulp3	6:128321161-128355851	2.65148	0.330254	2.43199	4.77556e-06	0.59961	2.65148	-1.58772	0.000752458
ENSMUSG00000048232	Fbxo10	4:45034247-45084604	0.97034	0.252835	1.40311	0.000826967	0.327986	0.97034	-1.03584	0.00421745
ENSMUSG00000022306	Zfpm2	15:40655035-41104592	1.7455	0.378283	1.58894	0.000337114	0.381091	1.7455	-1.50905	0.000758392
ENSMUSG00000022583	Ly6f	15:75268421-75272235	0.0621853	0	6.85621	0.00646703	0	0.0621853	-6.98027	0.00654422
ENSMUSG00000040714	Klc3	7:19394437-19404104	1.72263	0.154865	3.14188	1.17528e-05	0.300771	1.72263	-2.19121	0.00159729
ENSMUSG00000034949	Zfr2	10:81233155-81252421	1.25358	0.0821253	3.44486	0.000176782	0.0427137	1.25358	-4.28276	0.00103347
ENSMUSG00000020389	Cdkl3	11:52004221-52089784	1.54777	0.104905	3.27901	2.30663e-05	0.169704	1.54777	-2.62378	0.000740433
ENSMUSG00000028217	Cdh17	4:11758147-11817895	0.788894	0.00861433	5.9229	9.60311e-09	0.00711967	0.788894	-6.24021	1.08632e-09
ENSMUSG00000024365	Cyp21a1	17:34801348-34804561	5.86545	0.0851987	5.44802	5.34475e-14	0.421198	5.86545	-3.23244	0.00083138
ENSMUSG00000029283	Cdc7	5:106964322-106984432	0.378173	0.0446523	2.81493	0.0052248	0.055087	0.378173	-2.38727	0.00933958
ENSMUSG00000054200	Ffar4	19:38097071-38114263	0.541866	0.0952817	1.91598	0.0154311	0.0518613	0.541866	-2.85021	3.5918e-05
ENSMUSG00000001473	Tubb6	18:67390717-67402749	12.3685	1.18403	2.80594	1.45929e-16	1.66911	12.3685	-2.36656	2.48548e-15
ENSMUSG00000070469	Adamtsl3	7:82335694-82614450	0.251253	0.044997	1.85502	0.00246137	0.0577653	0.251253	-1.70448	0.010192
ENSMUSG00000055978	Fut2	7:45648591-45666394	1.11756	0.055547	3.92231	2.09982e-07	0.059582	1.11756	-3.47773	2.07826e-05
ENSMUSG00000029446	Psph	5:129765558-129787449	7.95443	1.93935	1.50069	0.00013929	2.31772	7.95443	-1.23615	0.00106078
ENSMUSG00000022783	Spag6l	16:16753016-16829456	0.059345	0	8.86821	4.59163e-05	0	0.059345	-8.99307	4.0151e-05
ENSMUSG00000026831	1700007K13Rik	2:28462001-28466332	0.164424	0	8.18989	0.0001818	0	0.164424	-8.3146	0.000173105
ENSMUSG00000020226	Slc5a4b	10:76057494-76110961	0.00540567	0	7.1417	0.0277043	0	0.00540567	-7.26596	0.0301763
ENSMUSG00000054555	Adam12	7:133883199-134232146	0.525765	0.0767313	2.06827	2.90917e-05	0.0689967	0.525765	-2.62307	6.0279e-08
ENSMUSG00000030789	Itgax	7:128129547-128150657	3.6112	0.35157	2.87191	2.35971e-07	0.600703	3.6112	-2.16831	2.08203e-08
ENSMUSG00000028961	Pgd	4:149149991-149166771	89.8283	9.22497	2.73089	1.01882e-33	11.5578	89.8283	-2.42934	8.10138e-28
ENSMUSG00000001555	Fkbp10	11:100415697-100424824	3.95319	0.473761	3.10285	4.32331e-10	0.76939	3.95319	-2.41743	5.61529e-07
ENSMUSG00000006219	Fblim1	4:141576062-141606096	6.62921	0.350072	3.79722	5.67847e-22	0.519907	6.62921	-3.11563	2.46462e-16
ENSMUSG00000058013	Sept11	5:93093437-93176447	15.0831	3.3785	1.78502	2.37903e-15	4.31665	15.0831	-1.39544	3.3778e-11
ENSMUSG00000071516	Hist1h2ai	13:21716422-21716814	12.7221	1.30191	2.67463	0.00861731	2.08139	12.7221	-2.06316	0.0154245
ENSMUSG00000074480	Mex3a	3:88532395-88541396	0.540922	0.0259947	3.76677	6.67963e-05	0.0472743	0.540922	-2.95405	0.000669421
ENSMUSG00000027018	Hat1	2:71388958-71441622	12.551	3.81175	1.14325	2.04578e-07	3.2021	12.551	-1.44269	1.31663e-11
ENSMUSG00000037816	Fbxw17	13:50417864-50433780	2.41613	0.584529	1.43687	0.0269193	0.588985	2.41613	-1.46015	0.0216341
ENSMUSG00000061816	Myl1	1:66924295-66945404	2.29185	0	13.121	0.000989257	0	2.29185	-13.2461	0.0010321
ENSMUSG00000028312	Smc2	4:52439243-52488260	5.10329	0.440649	3.15763	5.20446e-31	0.534132	5.10329	-2.9319	2.40126e-23
ENSMUSG00000005553	Atp4a	7:30712209-30725534	0.519193	0.0291797	4.76723	0.000112048	0.00275967	0.519193	-6.11888	2.54617e-05
ENSMUSG00000042216	Sgsm1	5:113243220-113310786	2.41476	0.139266	3.535	3.99105e-21	0.0868927	2.41476	-4.05517	5.96083e-25
ENSMUSG00000026458	Ppfia4	1:134296783-134332928	1.18078	0.254601	1.48895	0.00564799	0.370255	1.18078	-1.16917	0.0336308
ENSMUSG00000024302	Dtna	18:23415135-23659715	0.536909	0.0849243	2.10026	0.0166306	0.0835317	0.536909	-1.90942	0.026237
ENSMUSG00000052504	Epha3	16:63543534-63864175	1.34779	0.24331	1.855	2.32325e-13	0.374925	1.34779	-1.43652	6.44511e-10
ENSMUSG00000037341	Slc9a7	X:20105754-20291807	2.24215	0.573343	1.48951	7.85389e-07	0.450837	2.24215	-2.03195	3.08457e-09
ENSMUSG00000028678	Kif2c	4:117159639-117182639	2.07624	0.0442773	5.21821	1.91501e-14	0.17273	2.07624	-3.11112	2.10498e-06
ENSMUSG00000020062	Slc5a8	10:88885992-88929515	0.167004	0.0142917	2.96193	0.00361584	0.00781	0.167004	-3.89714	0.00957319
ENSMUSG00000039110	Mycbpap	11:94501347-94521742	0.211065	0	10.6326	1.23218e-09	0.0123237	0.211065	-3.32596	0.0280015
ENSMUSG00000021222	Dcaf4	12:83520466-83541920	3.25107	0.613484	2.07343	0.000449006	0.615583	3.25107	-2.10219	0.000603978
ENSMUSG00000044726	Erich5	15:34452372-34473892	1.3162	0.0382607	4.41476	0.00028118	0.0789567	1.3162	-3.39646	6.07848e-12
ENSMUSG00000041144	Dnah7b	1:46066315-46373550	0.360517	0.031734	2.85869	3.1717e-06	0.0232297	0.360517	-3.0802	1.29817e-08
ENSMUSG00000037979	Ccdc92	5:124834418-124862424	0.599926	0.0326733	3.52974	3.91616e-07	0.0316493	0.599926	-3.63167	1.41342e-08
ENSMUSG00000022661	Cd200	16:45382135-45492969	1.85094	0.525905	2.13522	1.56458e-05	0.443924	1.85094	-2.04866	3.637e-05
ENSMUSG00000030142	Clec4e	6:123281789-123289870	0.214836	0.00425267	4.30255	0.0118273	0.0130343	0.214836	-2.82328	0.0265888
ENSMUSG00000099009	Rdh16f1	10:127759787-127792694	1.40677	0	14.4809	0.000456924	0	1.40677	-14.606	0.000482542
ENSMUSG00000024803	Ankrd1	19:36111961-36120099	1.56196	0.140653	2.97194	0.000212401	0.276014	1.56196	-2.11303	0.00546648
ENSMUSG00000024659	Anxa1	19:20373428-20390944	9.9771	2.23182	1.75643	1.33755e-08	2.31879	9.9771	-1.68176	1.26726e-08
ENSMUSG00000039109	F13a1	13:36867178-37050244	0.382814	0.105978	1.27319	0.0438639	0.068319	0.382814	-1.94203	0.00129683
ENSMUSG00000038372	Gmds	13:31819579-32338740	2.2992	0.339716	2.19631	1.10339e-06	0.417715	2.2992	-1.84235	3.63065e-05
ENSMUSG00000023885	Thbs2	17:14665500-14694235	5.21461	0.913702	1.96137	2.20313e-10	1.39336	5.21461	-1.37604	1.78271e-05
ENSMUSG00000036777	Anln	9:22332012-22389188	3.88695	0.305612	3.99613	2.85588e-33	0.519846	3.88695	-2.55287	3.19219e-18
ENSMUSG00000032192	Gnb5	9:75306288-75345876	1.22939	0.242082	1.9734	0.000226636	0.300707	1.22939	-1.76818	0.003535
ENSMUSG00000002055	Spag5	11:78301520-78322457	2.09462	0.0385487	4.79108	4.82514e-12	0.202509	2.09462	-3.207	3.38008e-06
ENSMUSG00000033105	Lss	10:76531588-76557138	24.9136	5.98804	1.51971	9.5379e-09	4.31759	24.9136	-2.04054	2.36881e-15
ENSMUSG00000063383	Zfp947	17:22144359-22166190	1.03894	0.248748	1.48687	0.00242952	0.229883	1.03894	-1.64684	0.00101991
ENSMUSG00000061991	Hist1h2af	13:23533906-23534304	21.63	1.42858	3.29373	0.000246824	2.89031	21.63	-2.36348	0.00127099
ENSMUSG00000006777	Krt23	11:99477974-99493137	4.76135	1.37722	1.21393	0.000675109	0.709001	4.76135	-2.22644	4.43835e-12
ENSMUSG00000028885	Smpdl3b	4:132732966-132757252	1.49645	0.109368	3.18646	2.90966e-10	0.182709	1.49645	-2.50134	6.71376e-07
ENSMUSG00000022687	Boc	16:44485049-44558897	0.933971	0.0943477	2.73247	1.38974e-10	0.151744	0.933971	-2.08401	1.51024e-05
ENSMUSG00000001493	Meox1	11:101877510-101894374	0.487328	0	11.952	3.11439e-17	0.0354887	0.487328	-3.23339	2.0086e-05
ENSMUSG00000020312	Shc2	10:79618051-79637918	2.22301	0.0386013	5.17952	5.16472e-19	0.176537	2.22301	-3.11922	1.55412e-07
ENSMUSG00000024388	Myo7b	18:31959234-32036961	0.334191	0	13.478	4.43401e-33	0.0433387	0.334191	-4.39025	0.000804536
ENSMUSG00000021071	Trim9	12:70244533-70347614	0.00741	0	6.91899	0.0345326	0	0.00741	-7.04313	0.0371509
ENSMUSG00000034855	Cxcl10	5:92346638-92348889	5.79807	0.717733	2.46409	0.00176263	1.28717	5.79807	-1.6714	0.0369613
ENSMUSG00000016262	Sertad4	1:192844488-192855756	0.814581	0.0495727	3.35058	4.50217e-05	0.049245	0.814581	-3.73426	4.01281e-06
ENSMUSG00000025804	Ccr1	9:123962124-123968692	0.950283	0.13167	2.25481	0.00934276	0.0611547	0.950283	-3.40657	1.7728e-05
ENSMUSG00000057726	Serpinb9g	13:33484790-33496004	0.122065	0	9.37403	1.26945e-05	0	0.122065	-9.49897	1.1442e-05
ENSMUSG00000022025	Cnmd	14:79637690-79662170	1.08526	0.279887	1.42938	0.0341678	0.301401	1.08526	-1.32385	0.0336477
ENSMUSG00000061603	Akap6	12:52699383-53155599	0.345378	0.0330777	2.79635	2.08128e-25	0.034304	0.345378	-2.78614	2.27699e-15
ENSMUSG00000030729	Pgm2l1	7:100227394-100278868	4.24497	1.43387	1.05743	3.01058e-05	0.888455	4.24497	-2.05952	5.88692e-18
ENSMUSG00000037474	Dtl	1:191537356-191575544	2.76105	0.095075	4.27161	1.32994e-12	0.0528963	2.76105	-5.0681	1.00823e-16
ENSMUSG00000000204	Slfn4	11:83175186-83190216	0.805107	0.0746267	2.77335	0.00336505	0.0615313	0.805107	-3.04765	0.000124034
ENSMUSG00000029915	Clec5a	6:40574894-40585821	0.655869	0.0348693	3.39788	0.00391289	0.040161	0.655869	-2.85915	0.0115903
ENSMUSG00000026586	Prrx1	1:163245119-163313710	1.13066	0.257235	1.6123	0.00406241	0.158367	1.13066	-2.33161	5.32813e-06
ENSMUSG00000103770	Pcdha9	18:36997880-37187657	0.00969367	0	9.80211	0.0126385	0	0.00969367	-9.92709	0.0134491
ENSMUSG00000030878	Cdr2	7:120957036-120982312	1.33533	0.284893	1.66361	0.00693853	0.299636	1.33533	-1.62139	0.00539313
ENSMUSG00000026683	Nuf2	1:169497934-169531464	2.96814	0.0733457	4.4322	2.00339e-17	0.162048	2.96814	-3.27326	9.94639e-05
ENSMUSG00000000058	Cav2	6:17281185-17289115	7.05258	2.22132	1.10622	0.010063	2.22282	7.05258	-1.15972	0.00318138
ENSMUSG00000071714	Csf2rb2	15:78282507-78305721	1.83884	0.478419	1.31429	0.00465138	0.622196	1.83884	-1.04183	0.0052111
ENSMUSG00000023940	Sgo1	17:53674786-53689333	0.762925	0.032982	5.39362	3.15096e-06	0.0558023	0.762925	-3.20728	0.000544744
ENSMUSG00000018893	Mb	15:77015487-77050670	2.64202	0	10.8641	0.000421058	0	2.64202	-10.9891	0.000365092
ENSMUSG00000037466	Tedc1	12:113156421-113166048	1.32169	0.069796	4.04575	6.10367e-07	0.0394783	1.32169	-3.82522	8.54073e-05
ENSMUSG00000030862	Cpxm2	7:132032687-132154739	0.708005	0.119683	1.87524	0.0108453	0.16683	0.708005	-1.64156	0.00611627
ENSMUSG00000038545	Cul7	17:46650337-46664364	5.90476	1.85132	1.06579	0.00181323	1.88946	5.90476	-1.13574	0.00060388
ENSMUSG00000027499	Pkia	3:7366669-7445366	3.11203	0.386584	2.27205	5.93735e-10	0.554417	3.11203	-1.9647	2.07072e-07
ENSMUSG00000032911	Cspg4	9:56865033-56899870	0.299764	0.0165913	3.13003	0.000202081	0.0236697	0.299764	-2.6962	0.00163
ENSMUSG00000074968	Ano3	2:110655201-110950923	0.00965733	0	8.16876	0.000296401	0	0.00965733	-8.29346	0.000289255
ENSMUSG00000031934	Panx1	9:15002128-15045478	0.823718	0.125886	2.1799	3.21882e-06	0.111955	0.823718	-2.43798	7.19638e-07
ENSMUSG00000039577	Nphp4	4:152476706-152563183	0.133457	0.006664	3.52499	0.0114442	0.00909367	0.133457	-3.11401	0.00242834
ENSMUSG00000026956	Uap1l1	2:25359889-25365682	8.61569	2.45077	1.30247	0.0010746	2.6472	8.61569	-1.17263	0.00557356
ENSMUSG00000070732	Rbm44	1:91145089-91170795	0.176523	0	9.18712	6.75403e-06	0	0.176523	-9.31203	6.02658e-06
ENSMUSG00000005465	Il27ra	8:84030287-84042589	1.14837	0.253665	1.61742	0.03037	0.282702	1.14837	-1.4682	0.0387915
ENSMUSG00000040412	5330417C22Rik	3:108455694-108536536	3.12313	0.242383	3.56216	9.56298e-38	0.365557	3.12313	-2.9785	2.79847e-30
ENSMUSG00000079497	Gm13420	2:29744919-29751685	0.343094	0.042618	2.40453	0.0297985	0.007588	0.343094	-4.85373	0.00319781
ENSMUSG00000069378	Prdm6	18:53463583-53575907	0.211962	0.0121967	3.2407	4.51044e-06	0.0452167	0.211962	-1.41851	0.0456472
ENSMUSG00000019359	Gdpd2	X:100729873-100738895	0.038856	0	6.55008	0.0100214	0	0.038856	-6.67392	0.0104941
ENSMUSG00000026564	Dusp27	1:166098148-166127922	0.0323417	0	8.85349	4.44566e-05	0	0.0323417	-8.97834	3.86045e-05
ENSMUSG00000028587	Orc1	4:108579423-108614833	0.517786	0.0178827	4.61982	5.91902e-05	0.00954033	0.517786	-5.10072	0.00346452
ENSMUSG00000022525	Hrasls	16:29209695-29230531	0.111703	0	7.56394	0.00253286	0	0.111703	-7.68842	0.00233854
ENSMUSG00000047419	Cmya5	13:93040713-93144724	0.36143	0.008034	4.89216	6.99406e-10	0.0212323	0.36143	-3.53769	2.76619e-08
ENSMUSG00000031253	Srpx2	X:133908426-133932446	2.65298	0.465251	2.05863	2.94653e-07	0.485818	2.65298	-1.91962	1.19096e-08
ENSMUSG00000052397	Ezr	17:6738041-6782784	9.26791	1.13596	2.44173	1.0747e-21	1.59626	9.26791	-2.05499	5.02606e-13
ENSMUSG00000044322	Dsc1	18:20084184-20114871	0.01672	0	7.52252	0.00107981	0	0.01672	-7.64698	0.00104572
ENSMUSG00000021553	Slc28a3	13:58545399-58610877	0.58181	0.00653767	5.21383	5.93235e-06	0.0230457	0.58181	-3.83482	5.18751e-07
ENSMUSG00000062991	Nrg1	8:31814551-32884254	4.56136	0.235744	3.79162	6.60385e-48	0.318428	4.56136	-3.5018	6.3523e-31
ENSMUSG00000034755	Pcdh11x	X:120290259-120910619	0.205061	0.0363627	1.90536	0.0217233	0.0386913	0.205061	-1.91072	0.019613
ENSMUSG00000053965	Pde5a	3:122728947-122859374	1.70079	0.437663	1.30326	0.000333026	0.429637	1.70079	-1.59784	1.32391e-06
ENSMUSG00000048126	Col6a3	1:90765923-90843971	40.5129	1.3494	4.25848	2.77933e-63	2.46055	40.5129	-3.58079	8.65399e-45
ENSMUSG00000040372	Gpr63	4:24966407-25009233	1.09454	0.0941093	2.47121	0.0329097	0.135633	1.09454	-2.25333	0.0346227
ENSMUSG00000027329	Spef1	2:131170261-131187282	1.25637	0.216606	2.1351	8.30931e-05	0.212004	1.25637	-2.03742	0.000518838
ENSMUSG00000024299	Adamts10	17:33524204-33553782	3.76104	0.950301	1.69843	0.000135041	0.854587	3.76104	-1.62677	1.25977e-05
ENSMUSG00000083695	Rnf138rt1	X:163760139-163761329	0.132067	0	6.26785	0.0143243	0	0.132067	-6.3914	0.013523
XLOC_030741	XLOC_030741	13:67890461-67893015	7.10461	0.362642	3.72313	0.00353762	1.38135	7.10461	-1.8339	0.000778306
ENSMUSG00000027293	Ehd4	2:120089175-120154606	7.20197	1.95777	1.30944	1.27686e-07	2.09774	7.20197	-1.22677	9.45613e-07
ENSMUSG00000021278	Amn	12:111271095-111276426	0.724326	0.0274913	4.20242	0.00269253	0.06091	0.724326	-3.02569	0.00146891
ENSMUSG00000038936	Sccpdh	1:179668210-179687189	4.23374	0.784855	1.8495	0.000370252	0.89814	4.23374	-1.74526	0.000497169
ENSMUSG00000025648	Pfkfb4	9:108991778-109032228	1.90493	0.323715	1.79941	0.00457401	0.405974	1.90493	-1.63282	0.00884298
ENSMUSG00000042724	Map3k9	12:81721010-81781175	0.635978	0.100565	2.02367	6.59077e-05	0.0999833	0.635978	-2.05954	0.000303319
ENSMUSG00000028262	Clca3a2	3:144796559-144819494	0.408914	0.005591	4.90446	0.00211228	0.0485113	0.408914	-2.77068	0.00222912
ENSMUSG00000032854	Ugt8a	3:125865271-125938619	1.71536	0.0919917	3.58563	1.24195e-25	0.148279	1.71536	-3.2147	1.73664e-24
ENSMUSG00000027375	Mal	2:127633226-127656695	3.79156	0.147001	4.11112	5.59514e-37	0.504238	3.79156	-2.3837	1.56224e-15
ENSMUSG00000060131	Atp8b4	2:126320973-126500674	1.28527	0.303748	1.3181	3.55182e-06	0.367669	1.28527	-1.27648	0.000126072
ENSMUSG00000068923	Syt11	3:88744700-88775164	1.16576	0.327185	1.03151	0.0379804	0.266973	1.16576	-1.28999	0.0080471
ENSMUSG00000048612	Myof	19:37899036-38043577	9.14389	1.37182	2.69153	1.53681e-29	1.19687	9.14389	-2.56534	1.91998e-26
ENSMUSG00000020917	Acly	11:100476353-100528000	124.777	27.7229	1.60941	3.22567e-09	24.5035	124.777	-1.84535	4.488e-12
ENSMUSG00000022122	Ednrb	14:103814625-103844402	11.4561	2.50371	1.55484	2.05166e-10	3.80379	11.4561	-1.01889	2.08695e-05
ENSMUSG00000036446	Lum	10:97565128-97572703	43.8536	2.47358	3.57944	4.97395e-30	5.27215	43.8536	-2.52912	2.36001e-20
ENSMUSG00000054932	Afp	5:90489535-90515724	53.6438	0.441128	6.32791	1.72428e-44	0.248369	53.6438	-7.75054	1.99208e-128
ENSMUSG00000002900	Lamb1	12:31265234-31329644	9.28972	1.88893	1.67165	3.43028e-10	2.51862	9.28972	-1.34914	3.91006e-09
ENSMUSG00000035818	Plekhs1	19:56461640-56486752	0.993458	0.0402003	4.06107	5.75898e-08	0.0707483	0.993458	-3.41515	1.14843e-05
ENSMUSG00000039911	Spsb1	4:149896283-149955043	3.33369	0.559714	1.93976	0.00465633	0.915193	3.33369	-1.38876	0.0269312
ENSMUSG00000031530	Dusp4	8:34806538-34819894	5.22197	1.62403	1.13336	0.00632293	1.59574	5.22197	-1.20094	0.00133317
ENSMUSG00000047261	Gap43	16:42248442-42340651	0.0122123	0	8.9473	0.026665	0	0.0122123	-9.07217	0.0283916
ENSMUSG00000048779	P2ry6	7:100937630-100974649	2.42938	0.646825	1.2508	0.00046321	0.691883	2.42938	-1.276	0.000218761
ENSMUSG00000060913	Trim55	3:19644474-19692421	0.026393	0	9.1828	0.021784	0	0.026393	-9.30771	0.0231448
ENSMUSG00000064080	Fbln2	6:91212455-91272540	3.71876	0.595877	2.52252	2.84654e-08	0.900936	3.71876	-1.69305	0.000160374
ENSMUSG00000020212	Mdm1	10:118141811-118168997	1.63295	0.163816	2.52186	1.39655e-05	0.270578	1.63295	-2.23641	0.000197164
ENSMUSG00000103243	Lce1d	3:92685499-92687210	0.140596	0	6.88126	0.0388013	0	0.140596	-7.00535	0.0418078
ENSMUSG00000040669	Phc1	6:122317731-122340561	1.75005	0.63145	1.02915	0.0362733	0.607594	1.75005	-1.12243	0.0232402
ENSMUSG00000060176	Kif27	13:58287502-58359122	0.206083	0.00442533	4.37313	0.00074078	0.00572833	0.206083	-4.07092	0.0033702
ENSMUSG00000025165	Sectm1a	11:121067330-121086495	1.62888	0.244322	2.30638	1.06886e-05	0.23336	1.62888	-2.15393	0.000287076
ENSMUSG00000030774	Pak1	7:97788541-97912381	3.43009	0.376723	3.14807	4.74338e-14	0.697842	3.43009	-1.90527	1.46551e-07
ENSMUSG00000040629	Mael	1:166201201-166238747	0.0205447	0	8.47255	0.038731	0	0.0205447	-8.59732	0.0416166
ENSMUSG00000078794	Dact3	7:16875317-16887462	1.2531	0.182383	2.20495	0.000626078	0.256952	1.2531	-1.75433	0.00507537
ENSMUSG00000025001	Hells	19:38930915-38971051	3.46696	0.271096	3.94934	2.30947e-32	0.337466	3.46696	-3.73892	2.23033e-34
ENSMUSG00000007041	Clic1	17:35049966-35058749	19.7402	5.33696	1.34609	3.25509e-07	6.3363	19.7402	-1.11825	3.73063e-06
ENSMUSG00000047181	Samd14	11:95009879-95026087	0.994925	0.0756853	3.12184	8.60362e-07	0.121959	0.994925	-2.48942	2.60513e-05
ENSMUSG00000028926	Cdk14	5:4803391-5420312	3.04206	0.692613	1.55087	1.16768e-05	0.961025	3.04206	-1.24186	0.000541203
ENSMUSG00000028862	Map3k6	4:133240818-133252929	2.30077	0.557157	1.69161	0.00141215	0.50914	2.30077	-1.79018	0.000358738
ENSMUSG00000003534	Ddr1	17:35681567-35704621	14.0994	0.462544	4.16203	5.07654e-55	1.07347	14.0994	-3.41134	4.71873e-42
ENSMUSG00000027544	Nfatc2	2:168476410-168601657	0.807996	0.113827	2.16134	4.75715e-06	0.167479	0.807996	-1.67948	2.56511e-05
ENSMUSG00000021668	Polk	13:96480690-96542579	4.61294	1.19009	1.65038	1.56418e-12	1.46362	4.61294	-1.28603	2.25262e-07
ENSMUSG00000024810	Il33	19:29925114-29960718	3.47132	0.624983	1.93454	8.80169e-08	0.837338	3.47132	-1.55873	1.33769e-05
ENSMUSG00000035914	Cd276	9:58524298-58555437	5.24987	1.2734	1.4841	5.84858e-10	1.16997	5.24987	-1.63612	3.9509e-08
ENSMUSG00000020241	Col6a2	10:76595762-76623630	6.94631	0.894915	2.35598	1.13511e-07	1.20112	6.94631	-1.98554	1.42595e-07
ENSMUSG00000025225	Nfkb2	19:46304320-46312385	6.2949	1.80348	1.19245	0.00550549	1.72473	6.2949	-1.24818	0.00191542
ENSMUSG00000027831	Veph1	3:66053558-66296837	0.918406	0.063816	2.93149	3.9948e-13	0.0921353	0.918406	-2.3804	1.29408e-13
ENSMUSG00000057751	Megf6	4:154170730-154275713	1.13836	0.114975	2.76103	1.15596e-12	0.289656	1.13836	-1.94251	3.12164e-08
ENSMUSG00000039676	Capsl	15:9436028-9466038	1.36309	0.0451573	4.3214	0.000607404	0.027623	1.36309	-5.0961	0.000128434
ENSMUSG00000032358	Fam83b	9:76490054-76567116	0.651005	0.0176377	4.35957	0.000443864	0.074753	0.651005	-2.42458	6.7514e-10
ENSMUSG00000024011	Pi16	17:29317680-29330593	0.330742	0.013268	3.88841	0.00357632	0.044267	0.330742	-2.72408	0.0156577
ENSMUSG00000031502	Col4a1	8:11198423-11312826	42.722	5.61924	2.37558	1.68378e-18	7.58099	42.722	-1.9674	5.90453e-21
ENSMUSG00000002870	Mcm2	6:88883474-88898780	8.34228	0.828819	2.77746	6.30986e-16	0.545461	8.34228	-3.51899	4.71339e-20
ENSMUSG00000070423	Olfr558	7:102702215-102712064	0.0282277	0	7.06827	0.00483655	0	0.0282277	-7.19248	0.00485207
ENSMUSG00000079038	D130040H23Rik	8:69271080-69314207	1.99558	0.416425	1.57381	0.00539755	0.391469	1.99558	-1.92596	0.000781209
ENSMUSG00000070047	Fat1	8:44935447-45052257	25.1142	6.06492	1.48749	1.20342e-11	7.73198	25.1142	-1.17139	4.17332e-08
ENSMUSG00000060572	Mfap2	4:141010418-141015984	2.20022	0.0440317	5.21269	1.5768e-05	0.046949	2.20022	-4.9115	6.55703e-07
ENSMUSG00000024912	Fosl1	19:5447547-5455946	0.523881	0.017518	4.04653	0.0245863	0.005142	0.523881	-5.80967	0.000271417
ENSMUSG00000053702	Nebl	2:17343909-17731464	1.16056	0.20371	1.45394	0.00167644	0.308274	1.16056	-1.02941	0.0120997
ENSMUSG00000020627	Klhl29	12:5077472-5375682	0.370693	0.057372	2.12777	2.1724e-09	0.053362	0.370693	-2.26879	1.33753e-14
ENSMUSG00000020695	Mrc2	11:105292643-105351139	7.65969	0.499538	3.6993	3.58293e-37	0.766813	7.65969	-2.92771	2.2214e-31
ENSMUSG00000007034	Slc44a4	17:34914466-34930436	1.21623	0.0913857	2.98776	9.18727e-06	0.104014	1.21623	-2.67065	1.05862e-05
ENSMUSG00000034675	Dbn1	13:55473429-55488111	3.0443	0.351017	2.56843	5.04291e-07	0.511452	3.0443	-2.1167	1.01774e-05
ENSMUSG00000062727	Hist1h2bk	13:22035870-22036345	23.2846	1.56043	3.29168	1.39149e-05	3.4825	23.2846	-2.20622	0.000644835
ENSMUSG00000042489	Clspn	4:126556935-126593903	1.05776	0.008424	6.39065	1.28532e-23	0.0875253	1.05776	-3.16987	8.73604e-09
ENSMUSG00000028832	Stmn1	4:134468320-134473843	12.5184	2.29089	1.94026	6.01999e-07	2.35305	12.5184	-1.97659	5.60651e-07
ENSMUSG00000040907	Atp1a3	7:24978167-25005958	0.96852	0.193022	2.03676	0.0155766	0.0807767	0.96852	-2.97863	1.26926e-06
ENSMUSG00000007080	Pole	5:110286306-110337474	3.02025	0.523738	2.5083	6.18395e-11	0.438312	3.02025	-3.13145	2.61288e-24
ENSMUSG00000048582	Gja3	14:57034460-57058100	0.0365297	0	8.04173	0.000659935	0	0.0365297	-8.16639	0.000612735
ENSMUSG00000052861	Dnah6	6:73017606-73221651	0.0235053	0	11.0995	2.40874e-09	0.00150767	0.0235053	-3.40763	0.0338349
ENSMUSG00000033644	Piwil2	14:70372477-70429383	0.169747	0.010355	3.30937	0.000906888	0.015572	0.169747	-2.7968	0.000607835
ENSMUSG00000024501	Dpysl3	18:43320984-43438286	4.85877	0.674587	2.17315	6.96026e-09	0.898256	4.85877	-1.91239	1.03488e-08
ENSMUSG00000021365	Nedd9	13:41309581-41487362	8.97543	1.50249	2.07735	9.82751e-08	2.07587	8.97543	-1.60441	4.28612e-06
ENSMUSG00000079685	Ulbp1	10:7440362-7473638	1.04157	0.114768	2.20763	0.000133623	0.149569	1.04157	-2.09298	1.54065e-05
ENSMUSG00000005873	Reep5	18:34344885-34374070	14.7337	4.61611	1.09066	8.91382e-07	5.01866	14.7337	-1.00283	9.81642e-06
ENSMUSG00000060671	Atp8b2	3:89939481-89963508	4.17544	0.847796	1.78233	2.88819e-06	1.02387	4.17544	-1.56288	2.38926e-05
ENSMUSG00000043903	Zfp469	8:122258620-122272650	0.824541	0.0158103	5.94558	5.93417e-12	0.0260173	0.824541	-4.89835	7.7592e-08
ENSMUSG00000070777	Ceacam20	7:19965412-19991104	0.0399757	0	8.96115	6.76537e-06	0	0.0399757	-9.08602	6.26913e-06
ENSMUSG00000037594	Clba1	12:112808937-112816252	1.24797	0.259066	1.67454	0.0487557	0.181234	1.24797	-2.24087	0.00140024
ENSMUSG00000027379	Bub1	2:127801122-127831865	2.08881	0.084206	4.58562	3.06387e-20	0.081459	2.08881	-4.28709	1.37946e-12
ENSMUSG00000096793	Gm3002	14:3810074-3966518	0.0097	0	7.9903	0.00976343	0	0.0097	-8.11494	0.0101349
ENSMUSG00000069305	Hist1h4n	13:21831767-21832196	88.7104	16.5566	1.82514	0.00747394	18.7207	88.7104	-1.71211	1.50217e-05
ENSMUSG00000022369	Mtbp	15:55557408-55626423	1.35047	0.410565	1.29897	0.00364996	0.394601	1.35047	-1.27582	0.00742641
ENSMUSG00000032289	Thsd4	9:59966931-60522046	1.91832	0.353891	1.92303	1.32744e-12	0.567134	1.91832	-1.29222	3.9194e-06
ENSMUSG00000028334	Nans	4:46489248-46503632	9.21694	1.86369	1.78254	3.56731e-07	2.3158	9.21694	-1.4668	1.29985e-05
ENSMUSG00000017466	Timp2	11:118301069-118355740	17.9527	3.73358	1.6869	5.13073e-10	5.85386	17.9527	-1.0831	0.000210701
ENSMUSG00000034255	Arhgap27	11:103331497-103363692	3.38019	0.926732	1.5191	0.000328798	0.983587	3.38019	-1.1881	0.00220148
ENSMUSG00000048022	Tmem229a	6:24951141-24956297	2.318	0.331886	2.2225	0.000534108	0.502549	2.318	-1.67998	0.00755032
ENSMUSG00000004296	Il12b	11:44400063-44414033	0.141452	0	9.83027	6.37583e-08	0.0111093	0.141452	-3.05557	0.00872675
ENSMUSG00000031787	Katnb1	8:95081186-95103149	1.99982	0.652648	1.22776	0.0101059	0.5489	1.99982	-1.6885	0.000180346
ENSMUSG00000052854	Nrk	X:138914430-139010532	0.003176	0	7.04131	0.0322105	0	0.003176	-7.16553	0.034192
ENSMUSG00000012350	Ehf	2:103263433-103303278	8.66096	0.233301	4.74038	4.15725e-39	0.737158	8.66096	-3.43954	4.33268e-22
ENSMUSG00000029373	Pf4	5:90772435-90773383	3.62447	0.530529	2.29732	0.0487557	0.55962	3.62447	-2.23838	0.0320328
ENSMUSG00000030376	Slc8a2	7:16129826-16161063	0.0634263	0.00223733	4.15371	0.019005	0	0.0634263	-10.0317	2.52942e-08
ENSMUSG00000022722	Arl6	16:59612949-59639391	3.83285	0.835438	1.61444	1.42894e-07	0.822025	3.83285	-1.68447	2.08486e-08
ENSMUSG00000027939	Nup210l	3:90104132-90212048	0.200651	0.00964767	3.78319	1.4297e-09	0.0125427	0.200651	-3.46406	3.42583e-10
ENSMUSG00000039313	Minar1	9:89587216-89623125	0.0513787	0	9.73294	1.21505e-07	0	0.0513787	-9.85791	9.86914e-08
ENSMUSG00000074059	Fbxw18	9:109676734-109702700	0.0158987	0	7.69199	0.0172443	0	0.0158987	-7.81652	0.0182739
ENSMUSG00000020867	Spata20	11:94478904-94486179	0.0966773	0	8.13742	0.000422048	0	0.0966773	-8.2621	0.000397351
ENSMUSG00000032718	Mansc1	6:134609207-134632488	2.41474	0.512472	1.67245	2.00956e-05	0.496045	2.41474	-1.75711	3.2845e-07
ENSMUSG00000035683	Melk	4:44300876-44364675	1.26292	0.023649	5.97448	0.000438575	0.0257217	1.26292	-5.05495	6.46657e-22
ENSMUSG00000040258	Nxph4	10:127525473-127534559	0.189023	0	9.68758	3.05603e-07	0	0.189023	-9.81254	2.59599e-07
ENSMUSG00000068566	Myadm	7:3289080-3300442	30.3311	8.57354	1.36064	3.88274e-09	6.7189	30.3311	-1.7318	2.49147e-13
ENSMUSG00000030353	Tead4	6:128224288-128300823	0.649131	0.100848	2.14841	0.000104712	0.213091	0.649131	-1.34007	0.0460772
ENSMUSG00000053398	Phgdh	3:98313170-98339990	2.02611	0.0581487	4.71137	7.11002e-13	0.0308933	2.02611	-5.49655	9.73247e-07
ENSMUSG00000020722	Cacng1	11:107703218-107716522	0.0555353	0	8.49362	7.39004e-05	0	0.0555353	-8.6184	6.97878e-05
ENSMUSG00000052852	Reep1	6:71707561-71810710	0.691668	0.161277	1.51679	2.98783e-05	0.159556	0.691668	-1.59095	9.98922e-07
ENSMUSG00000026479	Lamc2	1:153122756-153186447	3.21487	0.202702	3.77617	1.6932e-22	0.493764	3.21487	-2.20904	1.67508e-14
ENSMUSG00000030768	Disp1	1:183086266-183221522	1.3142	0.290278	1.69942	1.97568e-10	0.378322	1.3142	-2.06052	5.32269e-13
ENSMUSG00000024640	Psat1	19:15904678-15947337	2.34633	0.3252	2.3047	2.50167e-09	0.38957	2.34633	-2.1171	4.571e-09
ENSMUSG00000025212	Sfxn3	19:45047503-45056383	2.87472	0.614621	1.70085	0.000720369	0.770171	2.87472	-1.51297	0.00187312
ENSMUSG00000007989	Fzd3	14:65192440-65262463	0.514344	0.0330513	3.33462	4.519e-10	0.0476997	0.514344	-2.85447	9.02569e-12
ENSMUSG00000095456	Il11ra2	JH584293.1:10948-16486	0.148154	0	8.6282	7.59192e-05	0	0.148154	-8.75301	6.57547e-05
ENSMUSG00000063146	Clip2	5:134489383-134552434	4.12995	0.78784	1.8364	2.48288e-15	1.04844	4.12995	-1.4823	7.99313e-11
ENSMUSG00000026107	Nabp1	1:51465862-51537978	15.8669	4.32042	1.49715	2.51692e-08	4.51899	15.8669	-1.39171	2.1423e-05
ENSMUSG00000024743	Syt7	19:10389090-10453180	2.06406	0.379905	1.76804	0.0270479	0.530132	2.06406	-1.61854	0.0411331
ENSMUSG00000041220	Elovl6	3:129532355-129638495	28.3928	9.50615	1.03284	0.00224585	6.13666	28.3928	-1.78959	1.14492e-07
ENSMUSG00000028347	Tmeff1	4:48585174-48663131	0.578136	0.0341387	2.95329	0.0328229	0.0874567	0.578136	-1.78739	0.000923234
ENSMUSG00000031548	Sfrp1	8:23411502-23449632	1.58403	0.0943447	3.48053	7.34133e-15	0.232833	1.58403	-2.2276	0.000117609
ENSMUSG00000042644	Itpr3	17:27057304-27122223	3.10626	0.38284	2.48076	1.08617e-23	0.683619	3.10626	-1.73453	1.1804e-13
ENSMUSG00000067028	Cntnap5b	1:99772765-100485942	0.005317	0	9.91653	0.000448186	0	0.005317	-10.0415	0.000469843
ENSMUSG00000034883	Lrr1	12:69168814-69179009	0.547669	0	10.9327	8.67989e-11	0.00641133	0.547669	-5.39713	0.000794652
ENSMUSG00000004231	Pax2	19:44756045-44837871	0.006492	0	6.99094	0.0327174	0	0.006492	-7.11512	0.0346092
ENSMUSG00000054003	Tdrd9	12:111971559-112068854	0.031727	0	10.3412	2.22812e-08	0	0.031727	-10.4662	1.62113e-08
ENSMUSG00000025420	Katnal2	18:76977148-77047308	0.164235	0	10.873	5.80448e-11	0	0.164235	-10.998	3.17912e-12
ENSMUSG00000020086	H2afy2	10:61738665-61784147	1.18363	0.248906	1.68506	0.000101921	0.208156	1.18363	-1.97904	4.26635e-08
ENSMUSG00000041377	Ninj2	6:120093350-120200339	0.0522923	0	8.87454	0.00283093	0	0.0522923	-8.9994	0.0029064
ENSMUSG00000032577	Mapkapk3	9:107254927-107289877	3.79807	1.29913	1.19365	0.0035396	0.894715	3.79807	-1.69573	1.66773e-05
ENSMUSG00000013698	Pea15a	1:172196728-172206804	14.0162	4.1158	1.22755	5.58743e-06	4.40274	14.0162	-1.19213	1.25121e-05
ENSMUSG00000041939	Mvk	5:114444269-114460591	15.461	3.88801	1.25564	8.63586e-08	3.53181	15.461	-1.60538	1.11442e-12
ENSMUSG00000031328	Flna	X:74223461-74249820	33.6833	6.48275	2.0236	3.99585e-16	5.81463	33.6833	-2.08071	8.2673e-19
ENSMUSG00000047026	Acsm4	7:119690026-119714565	0.71663	0	13.0438	1.26374e-24	0	0.71663	-13.1689	3.43072e-26
ENSMUSG00000023805	Synj2	17:5941280-6044290	4.89903	1.06171	1.96764	8.53336e-13	0.899755	4.89903	-2.09813	2.45143e-18
ENSMUSG00000034773	BC030867	11:102248882-102265187	0.54319	0.186849	2.31808	0.00792354	0.134621	0.54319	-2.24281	0.00996577
ENSMUSG00000023886	Smoc2	17:14279506-14404790	15.4062	1.28815	3.00135	1.58743e-27	1.83184	15.4062	-2.53618	1.86422e-18
ENSMUSG00000052396	Mogat2	7:99219084-99238619	2.3332	0.0955377	3.9889	7.46013e-06	0.116576	2.3332	-3.77242	2.55319e-07
ENSMUSG00000001507	Itga3	11:95044474-95076801	9.27079	1.82073	1.80757	4.06281e-15	1.72017	9.27079	-2.02724	4.92524e-19
ENSMUSG00000030342	Cd9	6:125460266-125494791	40.506	7.33465	1.88397	7.94111e-20	10.7559	40.506	-1.38956	3.75611e-08
ENSMUSG00000023088	Abcc1	16:14361558-14475737	2.47832	0.618707	1.54757	3.69609e-05	0.778277	2.47832	-1.47283	0.000257768
ENSMUSG00000074364	Ehd2	7:15946958-15967567	3.99464	0.533749	2.32516	1.25187e-12	0.801505	3.99464	-1.78594	1.85776e-08
ENSMUSG00000073016	Uprt	X:104482818-104507490	4.96242	1.56809	1.08947	0.000284066	1.50808	4.96242	-1.19228	1.25082e-05
ENSMUSG00000090290	Tarbp1	8:126425329-126475065	3.06109	0.791057	1.37634	1.96198e-08	0.771055	3.06109	-1.46218	2.27463e-11
ENSMUSG00000028716	Pdzk1ip1	4:115088708-115093899	6.99616	0.372616	3.61918	3.92862e-08	0.655658	6.99616	-2.6718	1.06302e-05
ENSMUSG00000021391	Cenpp	13:49464023-49652785	1.5486	0.248446	1.96459	0.0193611	0.243196	1.5486	-2.13045	0.0106558
ENSMUSG00000001517	Foxm1	6:128362967-128376146	2.37005	0.0744297	4.03527	4.75042e-09	0.179507	2.37005	-2.99395	2.87637e-05
ENSMUSG00000001131	Timp1	X:20870166-20874735	2.27514	0.0568337	4.70692	2.77088e-08	0.100348	2.27514	-3.94173	0.00207318
ENSMUSG00000042694	Stn1	19:47501033-47537507	2.71726	0.879047	1.1264	0.0456019	0.69546	2.71726	-1.6251	0.00186071
ENSMUSG00000069303	Hist1h2br	13:21833743-21837530	21.3171	2.66507	2.77232	0.000317657	4.56035	21.3171	-2.0439	7.6679e-05
ENSMUSG00000029832	Nfe2l3	6:51432670-51458768	0.696059	0.0549013	2.96374	0.000155478	0.139215	0.696059	-1.73541	0.00431917
ENSMUSG00000056832	Ttc26	6:38381469-38427647	0.920296	0.054701	3.68851	6.63246e-13	0.109127	0.920296	-2.6423	2.09126e-08
ENSMUSG00000002997	Prkar2b	12:31958476-32061296	1.07043	0.144832	2.14991	3.45962e-08	0.221547	1.07043	-1.57614	0.00589284
ENSMUSG00000043460	Elfn2	15:78667331-78718771	0.284451	0	11.6004	7.81559e-15	0.0149553	0.284451	-3.54407	6.08038e-06
ENSMUSG00000054065	Pkp3	7:141078218-141090510	2.06126	0.460958	1.70723	0.0147402	0.369605	2.06126	-1.89392	0.00417033
ENSMUSG00000031562	Dctd	8:48099092-48153233	1.12777	0.020652	4.74304	8.72193e-05	0.006586	1.12777	-6.42595	3.16039e-11
ENSMUSG00000001622	Csn3	5:87925579-87932665	0.56389	0	8.81889	1.84582e-05	0	0.56389	-8.94374	1.57938e-05
ENSMUSG00000027834	Serpini1	3:75557547-75643495	0.961601	0.0327397	4.28761	3.44453e-16	0.132446	0.961601	-2.60274	2.92602e-08
ENSMUSG00000025650	Col7a1	9:108953586-108984875	0.262564	0.0361267	3.52041	0.000209632	0.00734933	0.262564	-3.73253	0.000374915
ENSMUSG00000031827	Cotl1	8:119809222-119840544	21.4134	4.94964	1.53682	8.1511e-10	6.14476	21.4134	-1.27359	3.66967e-08
ENSMUSG00000050217	Lgsn	1:31176401-31204725	0.008736	0	6.96706	0.0326408	0	0.008736	-7.09123	0.0354372
ENSMUSG00000041120	Nbl1	4:139082284-139092993	1.45295	0.190058	2.35261	0.00128394	0.23909	1.45295	-2.06293	0.00570062
ENSMUSG00000032327	Stra6	9:58063788-58153996	0.0247233	0	5.9662	0.0326983	0	0.0247233	-6.08938	0.0307392
ENSMUSG00000031375	Bgn	X:73483602-73495933	101.896	21.5736	1.57966	9.51017e-09	29.6138	101.896	-1.18095	1.13891e-07
ENSMUSG00000059743	Fdps	3:89093588-89101959	145.493	19.7949	2.26718	7.78637e-20	20.5198	145.493	-2.34148	3.99561e-18
ENSMUSG00000031066	Usp11	X:20703906-20720539	1.27172	0.192332	2.02362	0.0016547	0.293851	1.27172	-1.7477	0.00538059
ENSMUSG00000030609	Aen	7:78895854-78911209	10.6811	2.10859	1.86645	5.19249e-08	2.96884	10.6811	-1.55346	2.41871e-06
ENSMUSG00000097789	Gm2115	7:84528954-84583531	0.140839	0.004168	4.27374	0.00550067	0.002343	0.140839	-5.14367	0.000168252
ENSMUSG00000032375	Aph1b	9:66775202-66795490	2.84258	0.563496	1.6647	2.88027e-06	0.573848	2.84258	-1.5965	1.29652e-05
ENSMUSG00000073802	Cdkn2b	4:89306299-89311039	0.971293	0.0922477	2.77576	0.00129125	0.120405	0.971293	-2.46026	0.0128137
ENSMUSG00000026407	Cacna1s	1:136052750-136119822	0.345886	0	12.4079	4.82407e-08	0.00414767	0.345886	-4.92407	0.00849545
ENSMUSG00000022780	Meltf	16:31878810-31899020	0.44638	0.0184807	3.97198	0.00187814	0.014832	0.44638	-4.36398	0.000515864
ENSMUSG00000021758	Ddx4	13:112598333-112652475	0.0964103	0.00313	4.31705	0.0114763	0	0.0964103	-11.4155	7.10933e-14
ENSMUSG00000038541	Srd5a2	17:74016898-74080293	2.69234	0.489452	1.67742	0.0114063	0.272377	2.69234	-2.47126	0.000113465
ENSMUSG00000051790	Nlgn2	11:69823122-69837784	1.80162	0.595908	1.15078	0.0278159	0.645432	1.80162	-1.05936	0.0475886
ENSMUSG00000023999	Kif6	17:49615136-49909847	0.0458403	0	9.40472	1.01686e-06	0	0.0458403	-9.52966	9.14514e-07
ENSMUSG00000031633	Slc25a4	8:46206797-46211284	10.9271	1.388	2.55262	2.91193e-08	1.99314	10.9271	-1.95765	2.63548e-06
ENSMUSG00000038740	Mvb12b	2:33729953-33887946	3.17894	0.79873	1.32391	3.68271e-06	0.855767	3.17894	-1.45556	2.76038e-07
ENSMUSG00000024909	Efemp2	19:5473954-5482517	6.74783	0.698446	2.61812	1.74365e-06	1.14383	6.74783	-1.98381	3.72481e-05
ENSMUSG00000063506	Arhgap22	14:33214026-33369934	3.09021	0.263534	3.3096	5.60228e-06	0.195987	3.09021	-3.46446	6.51195e-07
ENSMUSG00000049670	Morn4	19:42074939-42086357	0.438337	0.0231263	3.45468	0.000361577	0.0605063	0.438337	-2.17504	0.0162599
ENSMUSG00000055560	Zfp459	13:67405709-67421418	0.415352	0.0353307	3.11583	0.00303582	0.032684	0.415352	-3.54679	0.0118543
ENSMUSG00000029913	Prdm5	6:65778988-65937010	0.701092	0.0747247	2.43002	0.00124696	0.114595	0.701092	-1.92353	0.000293689
ENSMUSG00000022753	Tmem30c	16:57266139-57292865	0.0271263	0	8.26673	0.000650218	0	0.0271263	-8.39145	0.000621359
ENSMUSG00000019942	Cdk1	10:69335146-69352938	5.00533	0.232038	4.37951	1.04607e-25	0.619394	5.00533	-3.17847	1.31928e-16
ENSMUSG00000024989	Cep55	19:38055011-38074423	1.41992	0.029068	4.83212	3.4748e-05	0.0930773	1.41992	-3.18628	4.13944e-08
ENSMUSG00000022865	Cxadr	16:78301489-78359774	58.7397	16.657	1.32755	2.91833e-08	20.659	58.7397	-1.01714	2.20348e-05
ENSMUSG00000022822	Abcc5	16:20331303-20426394	5.84077	1.54985	1.66285	1.08651e-09	2.16221	5.84077	-1.18544	9.18043e-07
ENSMUSG00000022208	Jph4	14:55106826-55116935	0.0190197	0	5.96303	0.0386377	0	0.0190197	-6.08619	0.0364464
ENSMUSG00000031778	Cx3cl1	8:94772009-94782427	3.11537	0.139607	3.83543	3.22518e-10	0.362473	3.11537	-2.54983	1.87902e-06
ENSMUSG00000062694	Cav3	6:112459505-112472872	0.0695527	0	8.81461	1.90641e-05	0	0.0695527	-8.93945	1.62561e-05
ENSMUSG00000026321	Tnfrsf11a	1:105780718-105847981	2.47851	0.558683	1.63283	8.23771e-09	0.703265	2.47851	-1.44472	8.9332e-09
ENSMUSG00000005716	Pvalb	15:78191114-78206400	1.15898	0	12.8925	0.00118011	0	1.15898	-13.0176	0.00119435
ENSMUSG00000031963	Bmper	9:23223073-23485200	2.34112	0.208589	3.37922	4.72648e-48	0.443774	2.34112	-2.24574	1.56365e-13
ENSMUSG00000046223	Plaur	7:24462484-24475968	3.71927	0.378764	2.78217	4.42995e-08	0.596522	3.71927	-2.40775	9.53661e-07
ENSMUSG00000052727	Map1b	13:99421446-99516540	0.650706	0.104366	2.0027	0.0155923	0.110858	0.650706	-2.10681	0.00878645
ENSMUSG00000034848	Ttc21b	2:66184327-66256617	1.98276	0.571821	1.51934	6.17646e-06	0.406026	1.98276	-1.90375	6.29733e-10
ENSMUSG00000069833	Ahnak	19:8989284-9077242	23.6503	8.53563	1.33445	1.08394e-09	6.93913	23.6503	-1.83985	0.01241
ENSMUSG00000042250	Pglyrp4	3:90726906-90741517	0.0395397	0	7.69209	0.000960668	0	0.0395397	-7.81662	0.000942479
ENSMUSG00000018012	Rac3	11:120721470-120723969	1.05307	0.0928703	2.85291	0.00693381	0.0804657	1.05307	-3.09002	0.00932897
ENSMUSG00000027326	Knl1	2:119047119-119105501	1.96021	0.059896	4.61325	3.07469e-27	0.152047	1.96021	-3.27861	1.74679e-15
ENSMUSG00000028634	Hivep3	4:119733777-120138045	1.75074	0.384945	1.4665	0.00106728	0.492176	1.75074	-1.49906	0.00307872
ENSMUSG00000059901	Adamts14	10:61197112-61273438	0.683871	0.142904	1.6776	6.63669e-05	0.1801	0.683871	-1.39233	0.000184126
ENSMUSG00000029552	Tes	6:17065149-17105828	5.92936	0.363605	3.56183	4.96065e-18	0.378191	5.92936	-3.43646	7.78376e-18
ENSMUSG00000000037	Scml2	X:161082525-161258213	0.28819	0	10.9363	7.65172e-10	0.00162833	0.28819	-6.16517	4.68869e-05
ENSMUSG00000040663	Clcf1	19:4214238-4233634	3.38206	0.386207	2.3602	2.22471e-05	0.474669	3.38206	-1.82443	0.000681857
ENSMUSG00000034023	Fancd2	6:113531682-113597017	1.20155	0.0415137	4.12229	3.51858e-21	0.0970503	1.20155	-3.29536	1.06745e-11
ENSMUSG00000030772	Dkk3	7:112116017-112159057	7.43445	1.38497	1.84964	7.56127e-09	1.99083	7.43445	-1.37091	6.35536e-07
ENSMUSG00000035539	Ccdc180	4:45890303-45950774	0.167431	0	10.7913	1.35482e-10	0	0.167431	-10.9163	8.62327e-12
ENSMUSG00000061540	Orm2	4:63362449-63365878	17.1011	3.16457	1.86585	0.000801118	5.51587	17.1011	-1.10132	0.0230582
ENSMUSG00000035506	Slc12a8	16:33517328-33664135	1.08633	0.124197	2.32579	0.00175087	0.221768	1.08633	-1.73267	0.00646994
ENSMUSG00000029322	Plac8	5:100553725-100572245	21.1093	3.05808	2.18344	9.57352e-17	6.33036	21.1093	-1.25506	1.15114e-07
ENSMUSG00000048537	Phldb1	9:44686304-44735198	5.13919	1.36661	1.52875	1.24944e-08	1.42047	5.13919	-1.35831	2.2826e-07
ENSMUSG00000010796	Asz1	6:18050964-18109061	0.301978	0	12.2188	1.94937e-14	0.00920133	0.301978	-5.18048	0.00346086
ENSMUSG00000054702	Ap1s3	1:79606876-79671972	1.45164	0.208926	2.24301	5.41112e-14	0.230957	1.45164	-2.1636	1.38348e-12
ENSMUSG00000046589	Lrrc8e	8:4226827-4237470	0.580768	0.0529803	2.86443	0.00168789	0.0969937	0.580768	-2.04999	0.0336819
ENSMUSG00000040552	C3ar1	6:122847138-122856161	5.15807	1.09904	1.65871	1.16528e-05	1.25423	5.15807	-1.51181	6.28205e-05
ENSMUSG00000071452	Gm11397	13:33395761-33405285	0.0766233	0	8.49277	0.00542997	0	0.0766233	-8.61756	0.00570062
ENSMUSG00000016918	Sulf1	1:12692277-12861192	1.70936	0.198584	2.57073	1.44985e-10	0.311068	1.70936	-2.05031	9.41236e-06
ENSMUSG00000028626	Col9a2	4:121039385-121055322	0.117438	0	9.43739	1.81694e-06	0	0.117438	-9.56233	1.64374e-06
ENSMUSG00000047562	Mmp10	9:7502352-7510240	0.0356793	0	7.10937	0.00685578	0	0.0356793	-7.23361	0.00693348
ENSMUSG00000032850	Rnft2	5:118190736-118245116	0.221597	0.0181793	3.34175	0.00178412	0.00794633	0.221597	-3.50151	0.007067
ENSMUSG00000072845	Tmprss11a	5:86410410-86468990	0.0192503	0	7.73738	0.0193832	0	0.0192503	-7.86194	0.020272
ENSMUSG00000030762	Aqp8	7:123462291-123468004	52.9066	7.16058	2.31526	4.8585e-14	13.4984	52.9066	-1.45334	1.48452e-06
ENSMUSG00000031146	Plp2	X:7667941-7671390	3.82959	0.2816	3.36033	1.28913e-05	0.545636	3.82959	-2.32994	0.000556589
ENSMUSG00000020872	Tac4	11:95261529-95269265	0.0344037	0	7.01626	0.0375865	0	0.0344037	-7.14044	0.039897
ENSMUSG00000003452	Bicd1	6:149408886-149563329	1.24104	0.069145	3.09823	7.74047e-13	0.150937	1.24104	-2.31133	3.01184e-08
ENSMUSG00000095677	Dynlt1f	17:6646602-6655900	2.17122	0.141265	2.12532	0.00708553	0.084295	2.17122	-2.86593	0.000337602
ENSMUSG00000073158	9030624G23Rik	12:24043202-24097246	0.0625613	0	10.6648	1.41132e-09	0	0.0625613	-10.7898	1.27005e-10
ENSMUSG00000050379	Sept6	X:36911326-36991794	1.4213	0.293515	1.94011	7.22441e-06	0.466581	1.4213	-1.4535	0.00459614
ENSMUSG00000023755	Rhebl1	15:98877778-98894540	0.950805	0.13481	2.0156	0.0161633	0.0680567	0.950805	-3.18747	0.00456397
ENSMUSG00000029851	Tcaf2	6:42623016-42645254	0.810979	0.207352	1.42884	0.0156926	0.253424	0.810979	-1.34777	0.0144976
ENSMUSG00000027171	Prrg4	2:104830741-104849876	9.92926	0.532372	3.74337	1.21281e-43	1.40994	9.92926	-2.23217	8.19071e-21
ENSMUSG00000052374	Actn2	13:12269426-12340760	0.545834	0	13.2811	2.31392e-05	0	0.545834	-13.4062	2.20819e-05
ENSMUSG00000024660	Incenp	19:9872296-9899551	2.95965	0.279166	2.86133	9.40912e-13	0.471513	2.95965	-1.97029	5.27266e-07
ENSMUSG00000022186	Oxct1	15:4026383-4155344	5.71748	1.02135	1.97039	1.13445e-10	1.39689	5.71748	-1.60176	1.64928e-08
ENSMUSG00000040013	Fkbp6	5:135291704-135350044	0.04654	0	10.0955	1.30146e-07	0	0.04654	-10.2205	1.04542e-07
ENSMUSG00000028339	Col15a1	4:47208161-47313167	9.24022	1.58043	2.23847	2.23212e-19	2.1048	9.24022	-1.83877	1.09343e-14
ENSMUSG00000049327	Kmt5a	5:124439930-124462308	24.0507	6.55965	2.06947	2.78144e-19	6.0727	24.0507	-2.21453	4.07175e-22
ENSMUSG00000059639	Clec4a4	6:122990367-123024105	0.027077	0	8.80335	0.0033751	0	0.027077	-8.92819	0.00343099
ENSMUSG00000034555	Tex16	X:112011007-112127326	0.00433133	0	7.77851	0.0131092	0	0.00433133	-7.90308	0.0138889
ENSMUSG00000050335	Lgals3	14:47367751-47386160	20.2547	4.79256	1.47124	0.000538428	5.37832	20.2547	-1.36508	1.14429e-05
ENSMUSG00000006651	Aplp1	7:30434982-30445535	1.45987	0.104291	3.0816	1.26454e-05	0.123926	1.45987	-3.09993	3.69063e-06
ENSMUSG00000005148	Klf5	14:99298691-99315036	1.45209	0.0652867	3.91397	6.58264e-08	0.174609	1.45209	-2.53262	0.000114533
ENSMUSG00000042515	Pwwp3b	X:139210042-139238335	0.222463	0.019187	2.71107	0.0263427	0.00926533	0.222463	-3.64638	0.00217749
ENSMUSG00000039774	Galnt12	4:47091909-47123070	0.705327	0.0369353	3.67356	2.86142e-10	0.137628	0.705327	-1.82395	0.000227767
ENSMUSG00000008129	4930432K21Rik	8:84148025-84172590	0.338491	0.0238753	2.6331	0.047728	0.0157707	0.338491	-3.26885	0.0183047
ENSMUSG00000047747	Rnf150	8:82863356-83091268	1.44689	0.337597	1.57962	4.26976e-10	0.375647	1.44689	-1.40179	1.7039e-08
ENSMUSG00000029673	Auts2	5:131437333-132543344	1.31354	0.337357	2.22999	1.6786e-18	0.303514	1.31354	-1.74504	2.53176e-09
ENSMUSG00000027737	Slc7a11	3:49892526-50443614	14.5919	0.013612	9.99288	8.33385e-87	0.0844053	14.5919	-7.3733	7.07067e-67
ENSMUSG00000034634	Ly6d	15:74762056-74763620	72.4526	1.06546	5.49451	1.96448e-30	4.76273	72.4526	-3.39025	3.16401e-13
ENSMUSG00000021404	Serpinb9c	13:33149275-33159742	0.0808043	0	7.92852	0.00152341	0	0.0808043	-8.05314	0.00138634
ENSMUSG00000068452	Duox2	2:122279247-122298449	0.016857	0	7.18396	0.00529067	0	0.016857	-7.30826	0.00542803
ENSMUSG00000032740	Ccdc88a	11:29373658-29510808	2.01076	0.66748	1.56188	2.13544e-09	0.947061	2.01076	-1.12074	3.54146e-06
ENSMUSG00000004929	Thop1	10:81070035-81082559	5.53471	1.62122	1.23079	0.00335859	1.51994	5.53471	-1.39313	0.000435401
ENSMUSG00000032332	Col12a1	9:79598991-79718831	2.11238	0.547747	2.13887	1.0941e-10	0.428453	2.11238	-2.03733	3.28471e-08
ENSMUSG00000041536	Serpina3a	12:104112724-104121896	0.0539877	0	7.41644	0.0236683	0	0.0539877	-7.54084	0.0247497
ENSMUSG00000028318	Polr1e	4:45018583-45036565	3.50869	0.762312	1.33139	0.00265477	1.16047	3.50869	-1.16626	0.00664659
ENSMUSG00000018211	Wfdc15b	2:164214454-164221660	2.97049	0.0373673	5.75071	0.000200287	0.214014	2.97049	-3.30266	6.14059e-08
ENSMUSG00000078776	9530053A07Rik	7:28129466-28164811	0.0436123	0	8.96605	8.27202e-06	0.00104167	0.0436123	-4.75852	0.00659843
ENSMUSG00000021697	Depdc1b	13:108316332-108407782	0.883255	0.024812	4.96141	4.86872e-05	0.0922763	0.883255	-3.19787	0.000257845
ENSMUSG00000020546	Stxbp4	11:90476492-90638084	2.42911	0.487375	1.38333	8.3892e-07	0.364105	2.42911	-1.88463	6.03002e-11
ENSMUSG00000032218	Ccnb2	9:70407692-70421547	6.32895	0.107532	5.28771	2.67804e-45	0.579215	6.32895	-2.91962	3.30996e-09
ENSMUSG00000071550	Cfap44	16:44394796-44482428	0.729482	0.00290667	6.23327	2.39676e-05	0	0.729482	-13.5313	1.18678e-36
ENSMUSG00000028544	Slc5a9	4:111875375-111902918	0.179298	0	10.1222	5.54142e-08	0	0.179298	-10.2472	7.70533e-09
ENSMUSG00000039347	Atp6v0e2	6:48537615-48541801	3.31182	0.209178	3.59823	4.98e-06	0.224908	3.31182	-3.39062	1.17972e-06
ENSMUSG00000022816	Fstl1	16:37776873-37836514	27.2406	1.23018	4.00276	4.07637e-63	1.97319	27.2406	-3.31697	1.9662e-38
ENSMUSG00000021256	Vash1	12:86678700-86692091	1.72949	0.424497	1.45558	0.0163702	0.485969	1.72949	-1.30144	0.00854264
ENSMUSG00000022351	Sqle	15:59315077-59331192	44.8486	10.7746	1.48737	5.71324e-09	7.16261	44.8486	-2.12106	1.95265e-12
ENSMUSG00000017969	Ptgis	2:167191805-167240604	5.46195	0.681482	2.44415	5.43455e-09	1.01956	5.46195	-1.88708	3.59611e-07
ENSMUSG00000028841	Cnksr1	4:134228041-134238399	0.673949	0.00381967	6.33278	1.54948e-06	0.074954	0.673949	-3.59501	0.00684835
ENSMUSG00000047757	Fancb	X:164980592-164997272	0.914857	0.162768	1.90294	0.00788308	0.105311	0.914857	-2.57273	0.000169064
ENSMUSG00000116542	Gm17783	16:45511791-45532050	0.468483	0	12.1648	8.12662e-18	0	0.468483	-12.2899	7.26274e-19
ENSMUSG00000026616	Cr2	1:195136811-195176716	0.496925	0.0889963	1.69763	0.0293698	0.0611873	0.496925	-2.21458	0.0199328
ENSMUSG00000019139	Isyna1	8:70594373-70597290	13.0221	1.73736	2.41992	3.97898e-07	2.37985	13.0221	-2.03878	3.9385e-06
ENSMUSG00000022442	Ttll1	15:83483769-83510893	2.34298	0.578528	1.43996	0.000277661	0.547497	2.34298	-1.56659	0.000118394
ENSMUSG00000019853	Hebp2	10:18539498-18546076	2.33722	0.117813	3.61749	7.33784e-06	0.114134	2.33722	-3.73285	3.58992e-06
XLOC_083910	XLOC_083910	5:30226099-30232441	2.92854	0.756252	1.37354	0.0122237	0.956924	2.92854	-1.08193	0.0463728
ENSMUSG00000062168	Ppef1	X:160623094-160735765	0.0100257	0	8.90847	0.0275594	0	0.0100257	-9.03333	0.0292727
ENSMUSG00000021569	Trip13	13:73911347-73937784	1.18305	0.079517	3.39936	6.69334e-12	0.137724	1.18305	-2.58365	7.79516e-07
ENSMUSG00000046167	Gldn	9:54286486-54341786	5.17294	0.101	5.10685	3.12686e-49	1.00581	5.17294	-1.83526	1.10112e-05
ENSMUSG00000038119	Cdon	9:35421128-35507652	1.49757	0.228781	2.40305	8.28514e-07	0.384377	1.49757	-1.71513	0.000332143
ENSMUSG00000046111	Cep295	9:15316915-15357788	3.32424	1.6792	1.10713	0.00848784	1.72854	3.32424	-1.13149	0.00490508
ENSMUSG00000086564	Cd101	3:100993529-101029556	0.38815	0.052753	2.29659	0.000370071	0.056329	0.38815	-2.25652	0.00604684
ENSMUSG00000020325	Fstl3	10:79777272-79782630	1.5016	0.118084	3.21939	0.00176182	0.150764	1.5016	-2.79091	0.00220063
ENSMUSG00000024598	Fbn2	18:58008623-58210487	3.74182	0.003863	9.20955	4.36978e-20	0.103911	3.74182	-5.41718	1.91385e-60
ENSMUSG00000062372	Otof	5:30367062-30461932	0.00683233	0	8.22151	0.000204273	0	0.00683233	-8.34622	0.000197164
ENSMUSG00000027663	Zmat3	3:32334792-32366014	8.0754	1.32018	1.958	8.34969e-16	1.71418	8.0754	-1.66045	4.86375e-13
ENSMUSG00000020654	Adcy3	12:4133103-4213525	2.15699	0.396309	2.17597	4.22666e-07	0.35466	2.15699	-2.22307	1.30802e-07
ENSMUSG00000026421	Csrp1	1:135720061-135752232	28.3889	4.13711	2.2023	1.13988e-14	6.21298	28.3889	-1.66386	4.67258e-10
ENSMUSG00000052572	Dlg2	7:90476672-92449247	0.879266	0.061144	3.79289	7.05527e-07	0.096978	0.879266	-2.63623	0.000333351
ENSMUSG00000042331	Specc1	11:61956763-62223373	2.86423	0.780183	1.51653	0.000244465	0.998605	2.86423	-1.0708	0.00838183
ENSMUSG00000048764	Tmprss11f	5:86521898-86632424	1.38844	0.083278	2.59331	1.72098e-06	0.203352	1.38844	-1.38829	0.00259026
ENSMUSG00000038943	Prc1	7:80294450-80316259	4.83651	0.13532	4.75934	1.83961e-16	0.581109	4.83651	-3.09975	1.89082e-07
ENSMUSG00000001119	Col6a1	10:76708792-76726168	10.8951	1.97865	1.92058	1.29879e-06	2.50862	10.8951	-1.60328	6.73824e-07
ENSMUSG00000036131	Frmd7	X:50895180-50942710	0.039117	0	9.78265	1.02355e-06	0	0.039117	-9.90763	8.26419e-07
ENSMUSG00000029272	Sult1e1	5:87575969-87591594	2.28097	0.067668	4.46716	0.0170984	0.494122	2.28097	-1.66739	0.0286541
ENSMUSG00000041301	Cftr	6:18170687-18322768	1.09479	0.0164883	5.39669	1.5458e-31	0.031295	1.09479	-4.5151	9.62435e-27
ENSMUSG00000020573	Pik3cg	12:32173224-32208659	1.62831	0.438727	1.57825	0.00434021	0.544609	1.62831	-1.22993	0.0267587
ENSMUSG00000037020	Wdr62	7:30240138-30280419	1.46001	0.327558	1.63556	0.000125634	0.336611	1.46001	-1.47552	0.00155513
ENSMUSG00000045680	Tcf21	10:22817281-22820174	11.1714	1.41417	2.39391	7.62943e-05	2.02495	11.1714	-1.92029	0.000907731
ENSMUSG00000015094	Npdc1	2:25399351-25409494	9.53273	1.24081	2.30179	4.01241e-05	1.44544	9.53273	-2.11095	8.74361e-05
ENSMUSG00000003418	St8sia6	2:13651021-13794064	0.415879	0.0127517	4.43485	1.63545e-17	0.017358	0.415879	-4.0445	0.00230708
ENSMUSG00000026980	Ly75	2:60292103-60383303	2.2154	0.369439	2.01423	2.85805e-17	0.406989	2.2154	-1.91631	9.13738e-17
ENSMUSG00000056367	Actr3b	5:25759997-25850688	0.377962	0.0699213	1.5725	0.00392946	0.0844427	0.377962	-1.44339	0.0138485
ENSMUSG00000074121	Ntf5	7:45413695-45417179	0.31508	0	8.49951	9.40461e-05	0	0.31508	-8.62429	8.75112e-05
ENSMUSG00000031072	LTO1	7:144859217-144939928	11.1458	2.92189	1.87284	5.20765e-13	3.54853	11.1458	-1.66256	1.23656e-12
ENSMUSG00000041857	Oosp1	19:11667460-11691150	0.017409	0	7.67049	0.0147265	0	0.017409	-7.79502	0.0156416
ENSMUSG00000051225	Fam83a	15:57985419-58011009	3.24687	0.182589	3.47226	3.12813e-09	0.464122	3.24687	-2.36758	6.25047e-05
ENSMUSG00000032334	Loxl1	9:58287738-58313186	5.74338	0.341873	3.49157	2.16531e-26	0.631806	5.74338	-2.65192	2.05391e-11
ENSMUSG00000033152	Podxl2	6:88842558-88875044	0.878453	0.0627613	3.67516	0.0047942	0.0885367	0.878453	-2.74598	0.00432673
ENSMUSG00000027469	Tpx2	2:152847964-152895321	3.80631	0.116882	4.7962	4.22159e-39	0.285935	3.80631	-3.45097	3.56729e-22
ENSMUSG00000053783	1700016K19Rik	11:75999912-76003569	0.0647503	0	6.84986	0.0375072	0	0.0647503	-6.97391	0.0403335
ENSMUSG00000066894	Vsig10	5:117319083-117355005	5.07721	0.732724	2.43867	9.1826e-12	0.668121	5.07721	-2.35496	1.9425e-10
ENSMUSG00000047945	Marcksl1	4:129513581-129515985	16.2425	3.852	1.50448	0.000195188	5.40288	16.2425	-1.06159	0.00907214
ENSMUSG00000037716	Ccdc33	9:58028677-58118823	0.00919367	0	6.77328	0.042232	0	0.00919367	-6.89729	0.0441702
ENSMUSG00000002068	Ccne1	7:38097984-38107534	2.56472	0.44729	2.04239	0.000264512	0.262385	2.56472	-3.22337	1.10939e-08
ENSMUSG00000067158	Col4a4	1:82448423-82586849	0.76918	0.095506	2.34173	2.21882e-10	0.133885	0.76918	-1.90225	1.70995e-07
ENSMUSG00000095028	Sirpb1b	3:15495751-15575065	0.635829	0.0944537	2.71153	0.000524133	0.15346	0.635829	-1.71189	2.63413e-06
ENSMUSG00000047501	Cldn4	5:134945119-134946934	9.85323	0.0180857	8.49022	8.98479e-22	0.188414	9.85323	-5.16195	3.03547e-13
ENSMUSG00000001525	Tubb5	17:35833921-35838306	58.083	13.9199	1.49169	5.35806e-10	18.3651	58.083	-1.13397	2.00217e-06
ENSMUSG00000029371	Cxcl5	5:90759360-90761624	0.617338	0.0185123	4.11686	0.00476467	0.035799	0.617338	-3.1974	0.0191883
ENSMUSG00000008136	Fhl2	1:43123074-43196984	6.79134	0.140373	4.93453	1.9979e-23	0.31254	6.79134	-3.87213	3.24863e-31
ENSMUSG00000024766	Lipo3	19:33555160-33761951	4.30033	0.988395	1.3933	7.66718e-08	1.00706	4.30033	-1.51711	1.38755e-09
ENSMUSG00000095115	Itpripl2	7:118485111-118491975	9.96668	2.23528	1.58413	9.86468e-07	2.66613	9.96668	-1.3746	4.36012e-06
ENSMUSG00000023902	Zscan10	17:23600856-23611019	0.0170967	0	6.37514	0.0139157	0	0.0170967	-6.49879	0.0145631
ENSMUSG00000027886	1700013F07Rik	3:108458165-108544723	0.2585	0.0137267	3.62545	0.00642779	0.0223583	0.2585	-2.96813	0.00385106
ENSMUSG00000063821	Dupd1	14:21676537-21714576	0.022613	0	7.40434	0.0218712	0	0.022613	-7.52874	0.0226642
ENSMUSG00000062209	Erbb4	1:68032186-69108059	1.68022	0.499653	1.20416	0.00169229	0.330012	1.68022	-1.81001	6.94929e-14
ENSMUSG00000027481	Bpifb2	2:153875045-153895270	0.021985	0	7.11795	0.00434404	0	0.021985	-7.2422	0.00448574
ENSMUSG00000024529	Lox	18:52516067-52529867	3.39213	0.100515	4.49396	8.30252e-17	0.235916	3.39213	-3.31277	1.21461e-14
ENSMUSG00000028613	Lrp8	4:107801869-107876840	0.434983	0.0217527	3.00384	0.00222734	0.01332	0.434983	-3.20368	0.0015406
ENSMUSG00000050192	Eif5a2	3:28781276-28798846	0.840019	0.0922667	2.60906	1.75272e-05	0.214704	0.840019	-1.43684	0.035659
ENSMUSG00000028718	Stil	4:115000159-115043196	1.36334	0.0523883	4.43419	3.24146e-21	0.059803	1.36334	-3.91899	9.94126e-13
ENSMUSG00000026525	Opn3	1:175662421-175692776	1.35157	0.138946	2.70094	3.2941e-10	0.245416	1.35157	-1.93482	1.03371e-05
ENSMUSG00000030218	Mgp	6:136872435-136875823	8.38133	0.707647	2.96158	7.7081e-05	1.06173	8.38133	-2.43224	0.000749795
ENSMUSG00000061825	Ces2c	8:104847068-104854483	75.2928	18.6106	1.43758	1.82583e-06	26.0433	75.2928	-1.00538	0.000112386
ENSMUSG00000039200	Atf7ip2	16:10192712-10251478	0.028824	0	7.50561	0.00483655	0	0.028824	-7.63007	0.00463846
ENSMUSG00000021263	Degs2	12:108678711-108702315	0.93846	0.0249127	4.56278	0.00013138	0.133817	0.93846	-2.54684	0.00259691
ENSMUSG00000074377	Sult2a4	7:13909676-13989607	0.00792533	0	8.2971	0.0441618	0	0.00792533	-8.42183	0.0472075
ENSMUSG00000028364	Tnc	4:63959785-64047015	3.41661	0.149997	4.13332	4.1262e-38	0.22141	3.41661	-3.54405	1.32715e-16
ENSMUSG00000002844	Adprh	16:38444030-38452703	3.40826	1.07101	1.08897	0.016317	1.17547	3.40826	-1.00672	0.0242625
ENSMUSG00000050271	Prag1	8:36094828-36147787	1.21385	0.195161	2.03514	0.000119268	0.38307	1.21385	-1.12978	0.0172716
ENSMUSG00000057092	Fxyd3	7:31068172-31076704	1.60525	0.0949787	4.08584	0.0185821	0.0612893	1.60525	-4.17383	3.71256e-06
ENSMUSG00000040710	St8sia4	1:95587682-95667571	1.78002	0.444753	1.40635	0.000327375	0.48933	1.78002	-1.37779	0.000455757
ENSMUSG00000001467	Cyp51	5:4081145-4104746	64.7176	17.8808	1.33412	1.12429e-07	16.4284	64.7176	-1.49688	1.88885e-08
ENSMUSG00000035910	Dcdc2a	13:25056004-25210706	3.05421	0.432744	2.53887	1.50723e-16	0.663214	3.05421	-1.69989	1.16155e-09
ENSMUSG00000000751	Rpa1	11:75298166-75348324	13.0084	3.83695	1.10631	0.000116214	4.29066	13.0084	-1.07854	9.00965e-07
ENSMUSG00000027452	Acss1	2:150618105-150668500	0.899652	0.195341	1.61378	0.000783028	0.202749	0.899652	-1.6697	0.00385106
ENSMUSG00000037108	Zcwpw1	5:137787798-137822621	1.71756	0.368555	1.48263	0.0103165	0.522359	1.71756	-1.53526	0.0097322
ENSMUSG00000009248	Ascl2	7:142966829-142969264	0.0912987	0	6.44593	0.0108209	0	0.0912987	-6.56965	0.0107701
ENSMUSG00000027887	Sypl2	3:108211472-108226648	0.05302	0	8.22382	0.012079	0	0.05302	-8.34853	0.0125926
ENSMUSG00000055254	Ntrk2	13:58806569-59133970	6.04933	0.13162	4.6448	2.6188e-26	0.184454	6.04933	-4.12887	2.21165e-26
ENSMUSG00000044217	Aqp5	15:99590782-99594829	0.631568	0.005246	5.77539	0.000101612	0.0190853	0.631568	-4.34354	0.00157398
ENSMUSG00000052212	Cd177	7:24743983-24760311	0.185317	0.00687767	3.96745	0.0241283	0.0100933	0.185317	-3.51265	0.0197542
ENSMUSG00000043388	Tmem130	5:144735915-144761818	0.133381	0	10.6653	7.22778e-09	0.00289233	0.133381	-4.92855	0.00444621
ENSMUSG00000061723	Tnnt3	7:142498836-142516009	1.06933	0	11.0499	0.00465705	0	1.06933	-11.1749	0.00477576
ENSMUSG00000036902	Neto2	8:85636588-85700924	0.772644	0.149592	2.01534	4.68568e-05	0.215117	0.772644	-1.52028	0.00222649
ENSMUSG00000052833	Sae1	7:16320234-16387806	17.4426	4.47344	1.40481	5.6825e-11	4.73041	17.4426	-1.3547	2.65289e-10
ENSMUSG00000038178	Slc43a2	11:75531694-75577575	10.3816	3.24653	1.63457	0.000101811	3.57685	10.3816	-1.14707	0.0102655
ENSMUSG00000020363	Gfpt2	11:49794178-49838613	1.03455	0.155389	2.1592	0.000608923	0.201296	1.03455	-1.82547	0.00054483
ENSMUSG00000037313	Tacc3	5:33658128-33678995	3.62553	0.299499	3.12795	2.75122e-13	0.707092	3.62553	-1.8333	7.11282e-06
ENSMUSG00000038079	Tmem237	1:59100590-59120408	3.96465	1.08857	1.62235	6.95877e-06	0.783407	3.96465	-1.94134	3.89571e-08
ENSMUSG00000028111	Ctsk	3:95499256-95509362	3.00378	0.403476	2.31869	7.02381e-06	0.526537	3.00378	-1.98763	8.17954e-05
ENSMUSG00000000579	Dynlt1c	17:6601671-6609774	3.42464	0.689894	1.93942	0.00164717	0.960804	3.42464	-1.59394	0.00832171
ENSMUSG00000032815	Fanca	8:123268300-123318576	1.73553	0.114212	3.85201	1.14785e-13	0.246029	1.73553	-2.87311	6.10919e-10
ENSMUSG00000050150	Slc9b1	3:135348029-135397827	0.0814853	0	8.86435	0.00703064	0	0.0814853	-8.9892	0.00712007
ENSMUSG00000030867	Plk1	7:122159439-122169873	3.82284	0.0894063	4.8252	1.64542e-24	0.235553	3.82284	-3.48474	6.21755e-12
ENSMUSG00000032420	Nt5e	9:88327197-88372092	16.8493	2.89298	1.96254	1.32702e-14	2.21104	16.8493	-2.41311	1.91381e-21
ENSMUSG00000027204	Fbn1	2:125300594-125507993	9.92069	0.805987	3.50667	1.75469e-46	0.965254	9.92069	-2.78192	2.87721e-32
ENSMUSG00000032489	Kif9	9:110476958-110525179	0.551092	0.094774	1.91515	0.0393954	0.0912413	0.551092	-1.96278	0.000236441
ENSMUSG00000001025	S100a6	3:90612882-90624181	9.72313	1.15422	2.75029	7.64607e-08	1.37233	9.72313	-2.51613	1.27989e-07
ENSMUSG00000041607	Mbp	18:82475146-82585637	2.65671	0.289974	2.71993	2.52496e-11	0.40787	2.65671	-2.19419	4.39972e-11
ENSMUSG00000026620	Mark1	1:184896789-184999570	1.39852	0.237748	2.01939	5.17833e-11	0.410905	1.39852	-1.22677	4.45927e-06
ENSMUSG00000042272	Sestd1	2:77180340-77280592	3.35383	0.776331	1.52613	1.18768e-10	0.816352	3.35383	-1.66365	8.36508e-11
ENSMUSG00000026043	Col3a1	1:45311538-45349706	129.785	2.6452	5.14364	5.06282e-77	3.58838	129.785	-4.70071	3.84925e-58
ENSMUSG00000063142	Kcnma1	14:23289431-24014491	1.86633	0.0777177	3.45722	2.50383e-18	0.195587	1.86633	-2.05756	4.29712e-09
ENSMUSG00000054005	Mill1	7:18245347-18266092	0.0104207	0	6.72412	0.0440866	0	0.0104207	-6.8481	0.0477651
ENSMUSG00000024399	Ltb	17:35194439-35196320	2.8699	0.363216	2.37261	0.00806126	0.538346	2.8699	-1.88701	0.0426485
ENSMUSG00000038644	Pold1	7:44532746-44548849	3.11366	0.838217	1.88573	1.35587e-05	0.594218	3.11366	-1.97317	2.59548e-06
ENSMUSG00000042359	Osbpl6	2:76406508-76600647	0.203534	0.021101	1.68715	0.0139712	0.0125513	0.203534	-2.34439	0.0367398
ENSMUSG00000029359	Tesc	5:118027743-118061878	1.91285	0.072059	4.10669	0.000974709	0.209432	1.91285	-2.61167	0.00619265
ENSMUSG00000092083	Kcnb2	1:15287254-15723750	0.0495403	0	12.3231	4.58585e-17	0.000555667	0.0495403	-4.9218	0.00565817
ENSMUSG00000039239	Tgfb2	1:186622792-186705989	2.30048	0.2274	3.05749	1.87001e-08	0.524991	2.30048	-2.0134	6.56547e-05
ENSMUSG00000023021	Cers5	15:99729979-99772885	4.75891	1.1813	1.47472	9.77877e-08	1.25629	4.75891	-1.37174	2.63796e-07
ENSMUSG00000033615	Cplx1	5:108518554-108550024	0.011875	0	7.48894	0.019635	0	0.011875	-7.61338	0.0204876
ENSMUSG00000021702	Thbs4	13:92751590-92794818	0.329094	0	12.5724	5.9349e-16	0.00517733	0.329094	-5.30016	0.00315963
ENSMUSG00000028786	Tmem54	4:129105548-129111626	0.614973	0.023355	4.07702	0.0253466	0	0.614973	-9.69063	3.15841e-07
ENSMUSG00000053552	Ebf4	2:130295169-130370481	0.277373	0.0757403	1.2818	0.0288644	0.0554093	0.277373	-1.78498	0.00148477
ENSMUSG00000031872	Bean1	8:104170442-104219122	0.005112	0	6.86376	0.0369253	0	0.005112	-6.98785	0.0395892
ENSMUSG00000031494	Cd209a	8:3743397-3748984	1.05628	0.110921	2.50982	0.0104734	0.192244	1.05628	-1.7997	0.0457792
ENSMUSG00000090084	Srpx	X:10037977-10117709	1.27047	0.0785137	3.47681	1.83393e-17	0.164307	1.27047	-2.29047	8.27811e-10
ENSMUSG00000071531	Gprin2	14:34185688-34201653	0.27121	0.009036	3.69585	0.000186503	0.017906	0.27121	-2.87052	0.00429253
ENSMUSG00000005533	Igf1r	7:67952827-68233668	2.89009	0.906044	1.23576	8.91213e-07	0.956104	2.89009	-1.05294	1.68803e-05
ENSMUSG00000052942	Glis3	19:28258851-28680077	3.62686	0.340391	2.88178	1.10024e-31	0.524359	3.62686	-2.19154	2.40126e-23
ENSMUSG00000021596	Mctp1	13:76384535-77031810	0.600942	0.0944357	1.56792	0.0272675	0.11708	0.600942	-1.90709	0.00546892
ENSMUSG00000041112	Elmo1	13:20090596-20608353	3.72027	0.660362	2.09757	5.48485e-09	0.950894	3.72027	-1.44092	1.96747e-05
ENSMUSG00000039865	Slc44a3	3:121459528-121532505	9.40942	2.63976	1.63617	3.66672e-11	1.85606	9.40942	-1.87068	8.18707e-15
ENSMUSG00000040152	Thbs1	2:118111876-118127133	6.16546	0.451614	3.37456	1.91549e-19	0.815369	6.16546	-2.38532	1.2485e-14
ENSMUSG00000030917	Tmem159	7:120102353-120120992	3.72565	1.0001	1.43358	0.0010125	1.06408	3.72565	-1.3471	0.000476338
ENSMUSG00000072980	Oip5	2:119609512-119618469	3.02792	0.090129	4.13735	1.30996e-11	0.103738	3.02792	-4.00474	2.5776e-11
ENSMUSG00000030319	Cand2	6:115774538-115805557	1.15984	0.094929	3.03345	1.10328e-11	0.134742	1.15984	-2.57752	1.99719e-10
ENSMUSG00000073077	Cfap47	X:79266559-79517285	0.259736	0.015458	3.12791	0.0197214	0.00995267	0.259736	-3.79591	2.57109e-18
ENSMUSG00000032294	Pkm	9:59656368-59679375	54.5492	7.5244	2.39811	5.94142e-15	7.85164	54.5492	-2.34047	4.94282e-22
ENSMUSG00000029304	Spp1	5:104435118-104441050	429.333	13.7043	4.36394	1.15444e-62	24.0096	429.333	-3.62839	1.54575e-44
ENSMUSG00000039787	Cercam	2:29869164-29882840	1.41497	0.2237	2.87019	5.85919e-05	0.24863	1.41497	-2.43376	0.000849645
ENSMUSG00000015852	Fcrls	3:87250758-87263738	0.606103	0.0140213	4.76242	5.01212e-07	0.018678	0.606103	-4.43189	6.5778e-06
ENSMUSG00000036298	Slc2a13	15:91267696-91573261	0.471014	0.106366	1.65593	0.0108789	0.110692	0.471014	-1.23896	0.0466882
ENSMUSG00000044103	Il1f9	2:24186476-24193568	0.45732	0.0176183	4.02855	0.00205204	0.0188123	0.45732	-4.02044	0.00399403
ENSMUSG00000045763	Basp1	15:25363277-25413764	2.30163	0.49931	1.59162	0.000267207	0.394628	2.30163	-2.01885	9.12923e-13
ENSMUSG00000022132	Cldn10	14:118787908-118875489	0.108819	0.0048	3.83581	0.0304624	0.00804533	0.108819	-3.13397	0.0390063
ENSMUSG00000026065	Slc9a4	1:40580081-40630725	0.0134737	0	7.06525	0.0309639	0	0.0134737	-7.18946	0.0338349
ENSMUSG00000069302	Hist1h2ah	13:22035164-22035568	6.03339	0.273303	3.7526	0.00300334	0.706031	6.03339	-2.55345	0.0131036
ENSMUSG00000026520	Pycr2	1:180904293-180908088	5.33573	1.1121	1.69078	0.0129215	1.07896	5.33573	-1.82748	0.00708119
ENSMUSG00000007646	Rad51c	11:87376645-87404954	0.425807	0.0747487	1.914	0.0221027	0.0850013	0.425807	-2.08784	0.00153091
ENSMUSG00000035863	Palm	10:79793572-79820896	7.75461	0.773558	2.64782	1.73592e-13	1.01578	7.75461	-2.2378	3.37729e-10
ENSMUSG00000049985	Ankrd55	13:112288451-112384002	1.62293	0.0738903	3.49202	2.05876e-08	0.130121	1.62293	-3.28396	1.89482e-15
ENSMUSG00000002020	Ltbp2	12:84783212-84876532	7.78909	0.126633	5.31441	2.15175e-45	0.419974	7.78909	-3.7636	1.54655e-21
ENSMUSG00000018068	Ints2	11:86210681-86257575	4.42078	1.25957	1.09873	0.00033601	1.28065	4.42078	-1.05181	0.000286763
ENSMUSG00000066643	Wdr35	12:8973892-9028847	2.98657	0.976201	1.01754	0.000675109	0.862243	2.98657	-1.23837	8.94528e-06
ENSMUSG00000040570	Rundc3b	5:8490334-8622952	0.572437	0.104822	1.73549	6.15198e-08	0.127712	0.572437	-1.49811	0.000187324
ENSMUSG00000049493	Pls1	9:95752642-95845311	6.13265	0.060919	6.04844	6.72135e-68	0.107079	6.13265	-5.27279	2.96853e-48
ENSMUSG00000022096	Hr	14:70552212-70573548	2.42464	0.0971397	4.05047	1.17101e-18	0.208683	2.42464	-2.95704	1.17267e-09
ENSMUSG00000078773	Rad54b	4:11558922-11615805	2.11619	0.14908	3.26351	3.02249e-08	0.723235	2.11619	-1.30309	0.0231399
ENSMUSG00000027470	Mylk2	2:152911352-152923068	0.032343	0	7.49404	0.0299657	0	0.032343	-7.61848	0.0310799
ENSMUSG00000016757	Ttll12	15:83575090-83595157	4.63474	1.32307	1.24143	0.000217067	1.4404	4.63474	-1.15301	0.000935374
ENSMUSG00000023259	Slc26a6	9:108853283-108913049	2.20333	0.406124	2.01181	5.94735e-06	0.435529	2.20333	-2.12716	3.961e-07
ENSMUSG00000045751	Mms22l	4:24496451-24602950	4.0228	0.436956	2.64673	3.81125e-23	0.229472	4.0228	-3.08258	8.92615e-33
ENSMUSG00000041064	Pif1	9:65587160-65595967	0.697974	0.00319433	6.46534	5.22701e-06	0.0278893	0.697974	-3.64466	0.0149219
ENSMUSG00000046818	Ddit4l	3:137621612-137628333	5.05057	0.310246	3.62276	3.73667e-13	0.544676	5.05057	-2.82549	5.40249e-10
ENSMUSG00000005800	Mmp8	9:7558456-7604050	0.408089	0.0199173	4.95932	0.00057126	0.0202323	0.408089	-4.98578	0.0114637
ENSMUSG00000081058	Hist2h3c2	3:96238108-96239127	12.3087	1.78642	2.19353	0.000916505	2.5229	12.3087	-1.7514	0.00544609
ENSMUSG00000029869	Ephb6	6:41605482-41620509	0.912058	0.15572	2.01332	0.00454694	0.12124	0.912058	-2.48142	0.000191696
ENSMUSG00000021795	Sftpd	14:41172214-41185149	3.21437	0.0847563	4.61542	5.73305e-14	0.241614	3.21437	-3.14822	5.91949e-10
ENSMUSG00000002384	Bmp8b	4:123105165-123139940	3.3377	0.170894	5.01896	3.55607e-18	0.208147	3.3377	-4.52026	2.62885e-16
ENSMUSG00000061878	Sphk1	11:116530925-116536674	1.31465	0.101384	2.73096	0.00443823	0.147371	1.31465	-2.26824	0.0234853
ENSMUSG00000090291	Lrrc10b	19:10455371-10457473	0.0530197	0	5.76652	0.0363578	0	0.0530197	-5.88942	0.0336477
ENSMUSG00000078521	Aunip	4:134510999-134523927	1.21911	0.007394	6.67897	7.30018e-07	0.0323783	1.21911	-4.67974	0.000200789
ENSMUSG00000051279	Gdf6	4:9844372-9862345	2.05759	0.180078	2.94144	1.65226e-09	0.575604	2.05759	-1.31003	0.000978082
ENSMUSG00000019539	Rcn3	7:45082913-45092221	10.1033	1.6715	2.02038	1.68631e-06	2.26265	10.1033	-1.44718	0.000423492
ENSMUSG00000025132	Arhgdia	11:120578104-120581624	86.8854	21.7286	1.40201	2.95933e-08	29.0342	86.8854	-1.07498	7.07817e-06
ENSMUSG00000039543	Cfap70	14:20394193-20452226	0.137739	0	11.0667	8.60881e-12	0.0386593	0.137739	-3.82195	0.0443234
ENSMUSG00000062077	Trim54	5:31116712-31137630	0.135037	0	10.3813	4.01621e-06	0	0.135037	-10.5064	3.28375e-06
ENSMUSG00000029177	Cenpa	5:30666777-30674830	6.93937	1.41881	1.69668	0.00480859	1.29994	6.93937	-1.82705	0.00372471
ENSMUSG00000041498	Kif14	1:136466343-136531511	0.671319	0.005777	5.6189	4.31857e-20	0.0475147	0.671319	-3.01055	1.54616e-07
ENSMUSG00000027456	Sdcbp2	2:151572622-151590005	0.99827	0.134494	2.30836	0.00018255	0.193954	0.99827	-1.82291	0.00658842
ENSMUSG00000022074	Tnfrsf10b	14:69767472-69784411	3.71697	0.081077	4.85694	3.86356e-20	0.131533	3.71697	-4.26523	1.70914e-17
ENSMUSG00000046591	Ticrr	7:79660196-79698148	0.5	0.0106357	5.20663	9.27698e-11	0.0719707	0.5	-2.79503	0.000124035
ENSMUSG00000035455	Fignl1	11:11787431-11808962	2.63578	0.0343777	6.55385	4.70988e-05	0.0891513	2.63578	-4.30983	4.30133e-06
ENSMUSG00000009585	Apobec3	15:79889532-79915906	4.88471	1.12228	1.78187	0.00180786	1.39707	4.88471	-1.25127	0.0183301
ENSMUSG00000020773	Trim47	11:116105752-116127210	9.46039	1.52118	2.02081	5.52643e-14	1.95532	9.46039	-1.64167	1.64469e-10
ENSMUSG00000028497	Hacd4	4:88393550-88439957	3.86122	0.849448	1.39184	0.0015028	0.985326	3.86122	-1.10401	0.0166994
ENSMUSG00000017631	Abr	11:76416734-76623558	8.00158	1.71052	1.66763	5.91693e-11	2.38703	8.00158	-1.19063	2.34931e-06
ENSMUSG00000045394	Epcam	17:87635979-87651129	11.3562	0.322494	4.51484	2.03481e-43	1.22996	11.3562	-2.67878	8.96421e-23
ENSMUSG00000040473	Cfap69	5:5579278-5664239	0.882784	0.0462777	2.26337	0.0012481	0.180436	0.882784	-1.76198	0.0132352
ENSMUSG00000027408	Cpxm1	2:130390775-130397574	4.1396	0.383826	3.12547	1.59594e-07	0.601196	4.1396	-2.29168	7.75129e-06
ENSMUSG00000033910	Gucy1a1	3:82092427-82145789	9.53863	2.03479	1.6797	1.54506e-10	2.46123	9.53863	-1.40666	1.43768e-08
ENSMUSG00000041153	Osgin2	4:15997121-16013888	2.91704	0.618819	1.72231	0.00129021	0.629945	2.91704	-1.65873	0.00150083
ENSMUSG00000020974	Pole2	12:69201773-69228195	1.47933	0.176471	2.81483	3.15385e-06	0.117017	1.47933	-3.11751	9.58315e-10
ENSMUSG00000094248	Hist1h2ao	13:21810465-21810944	35.6873	2.39582	3.30299	1.14428e-06	6.79009	35.6873	-1.85902	0.000671097
ENSMUSG00000025658	Cnksr2	X:157821436-158043294	0.00961233	0	7.73022	0.000715474	0	0.00961233	-7.85476	0.000703081
ENSMUSG00000021214	Akr1c18	13:4132615-4150654	28.1242	0.0154017	10.1771	1.58719e-11	0.0858757	28.1242	-7.81891	4.39604e-40
ENSMUSG00000041550	Serpina5	12:104101113-104106137	0.501014	0.010409	4.89958	0.000371701	0.071055	0.501014	-2.2586	0.0480615
ENSMUSG00000031972	Acta1	8:123891769-123894751	9.16134	0	13.5542	1.19447e-06	0	9.16134	-13.6793	9.55094e-07
ENSMUSG00000032849	Abcc4	14:118482692-118706219	18.6574	1.71581	3.08724	8.05135e-27	3.24467	18.6574	-2.04418	3.79371e-12
ENSMUSG00000043681	Fam25c	14:34351881-34358242	10.5854	1.40524	2.26116	2.40434e-05	3.65819	10.5854	-1.07302	0.0317243
ENSMUSG00000028664	Ephb2	4:136647539-136835988	0.585154	0.010386	4.27252	1.27855e-09	0.0782143	0.585154	-2.42471	1.57457e-06
ENSMUSG00000041361	Myzap	9:71504347-71592360	2.07269	0.293574	1.74466	5.02575e-06	0.726646	2.07269	-1.04554	0.00402191
ENSMUSG00000004864	Mapk13	17:28769297-28780233	1.21144	0.09291	3.31067	0.013715	0.187085	1.21144	-2.52122	0.0023504
ENSMUSG00000079583	Gm7073	X:60436052-60539249	0.0264297	0	10.308	0.00021323	0	0.0264297	-10.433	0.000223031
ENSMUSG00000022996	Wnt10b	15:98770712-98778150	0.025012	0	6.14739	0.0175769	0	0.025012	-6.2708	0.017293
ENSMUSG00000035107	Dcbld2	16:58408443-58469727	1.75197	0.483544	1.83394	5.42258e-09	0.551736	1.75197	-1.25143	8.61344e-05
ENSMUSG00000062794	Zfp599	9:22247430-22259895	0.629103	0.0396197	3.38701	0.000204273	0.048461	0.629103	-3.16478	4.17715e-05
ENSMUSG00000020737	Jpt1	11:115497353-115514387	20.8684	4.44636	1.65415	3.81089e-10	5.18862	20.8684	-1.62763	1.41454e-11
ENSMUSG00000017499	Cdc6	11:98907801-98923940	0.733409	0.0144013	5.54359	1.24894e-11	0.0428957	0.733409	-3.56964	4.74355e-07
ENSMUSG00000007888	Crlf1	8:70493158-70504081	0.190571	0	9.9666	7.98743e-08	0.00480133	0.190571	-4.693	0.00754038
ENSMUSG00000034394	Lif	11:4257557-4272514	0.865839	0.009245	5.38204	0.000592942	0.0105773	0.865839	-5.18728	1.4321e-08
ENSMUSG00000070639	Lrrc8b	5:105415775-105490074	1.69286	0.259084	2.13456	1.62603e-14	0.360753	1.69286	-1.70625	1.11311e-10
ENSMUSG00000036545	Adamts2	11:50602084-50807573	6.97475	0.625482	2.89589	3.7688e-31	0.953515	6.97475	-2.33224	3.98679e-18
ENSMUSG00000029602	Rasal1	5:120648812-120679597	2.05438	0.045478	5.53235	1.59931e-28	0.069329	2.05438	-4.52466	7.9008e-18
ENSMUSG00000033436	Armcx2	X:134804145-134809221	2.53885	0.516493	1.81942	0.00971516	0.61419	2.53885	-1.604	0.0214816
ENSMUSG00000026688	Mgst3	1:167371966-167393841	14.2091	2.86259	1.7268	4.87053e-10	4.07658	14.2091	-1.28136	4.81965e-09
ENSMUSG00000050751	Pgbd5	8:124369049-124439658	0.0227177	0	8.92777	0.00285878	0	0.0227177	-9.05264	0.00297619
ENSMUSG00000046157	Tmem229b	12:78961795-79007627	2.463	0.583256	1.34288	0.00106074	0.668296	2.463	-1.41496	0.00181542
ENSMUSG00000036040	Adamtsl2	2:27079379-27108981	12.8651	1.40162	2.74674	1.58606e-20	2.34809	12.8651	-1.92278	1.98106e-11
ENSMUSG00000044968	Napepld	5:21662901-21701396	1.60468	0.15993	2.70402	6.84226e-14	0.338522	1.60468	-1.6991	8.43455e-06
ENSMUSG00000022947	Cbr3	16:93683215-93690990	19.7148	0.665146	4.30663	2.03481e-43	1.4242	19.7148	-3.2601	2.51468e-23
ENSMUSG00000021720	Rnf180	13:105130001-105294815	1.2357	0.23184	1.66438	0.00034542	0.268359	1.2357	-1.5776	0.000408641
ENSMUSG00000099517	Hist1h3g	13:23535422-23535951	13.1457	0.419533	4.35535	5.5731e-07	1.21055	13.1457	-2.9031	0.000149735
ENSMUSG00000035557	Krt17	11:100256217-100261029	0.130589	0	8.24982	0.000184981	0	0.130589	-8.37453	0.000181038
ENSMUSG00000017314	Mpp2	11:102057015-102088515	0.610523	0.0774167	2.2049	0.000905587	0.0752757	0.610523	-2.62708	0.00136498
ENSMUSG00000061666	Gdpd1	11:87033867-87074062	1.63062	0.433534	1.33499	0.000631781	0.501987	1.63062	-1.17139	0.000449866
ENSMUSG00000018554	Ybx2	11:69935796-69941605	0.105963	0	7.57288	0.000907567	0	0.105963	-7.69736	0.000883351
ENSMUSG00000037279	Ovol2	2:144305175-144332146	0.393291	0.0221503	4.88595	0.00327534	0.0788203	0.393291	-1.85856	0.0221639
ENSMUSG00000024306	Ccdc178	18:21810893-22171442	0.00494167	0	9.60099	0.0151534	0	0.00494167	-9.72595	0.0163336
ENSMUSG00000099216	Obox8	7:14331436-14333557	0.475279	0	8.93348	7.52525e-06	0.00675967	0.475279	-5.26448	0.00183427
ENSMUSG00000045589	Frrs1l	4:56957173-56990391	0.00877933	0	7.17664	0.0354406	0	0.00877933	-7.30094	0.0378322
ENSMUSG00000043557	Mdga1	17:29827949-29970087	0.082284	0.009702	2.45949	0.0300052	0.010929	0.082284	-2.26085	0.034705
ENSMUSG00000027223	Mapk8ip1	2:92383676-92401263	2.45147	0.547188	1.53815	0.000873285	0.646599	2.45147	-1.3583	0.00444621
ENSMUSG00000069308	Hist1h2bp	13:21735064-21832188	20.5317	2.88959	2.3385	0.00394905	3.5359	20.5317	-2.11504	0.000624699
ENSMUSG00000056124	B4galt6	18:20684599-20746404	6.1576	0.736915	2.4819	4.50241e-24	1.0414	6.1576	-2.03724	2.75034e-22
ENSMUSG00000025287	Acot9	X:155262443-155297654	11.6046	1.96961	2.00201	2.77891e-11	2.27722	11.6046	-1.78536	5.64268e-10
ENSMUSG00000040690	Col16a1	4:130047840-130099283	3.85339	0.428175	2.59631	2.70165e-19	0.585466	3.85339	-2.23604	3.56019e-16
ENSMUSG00000078532	Nkain1	4:130531602-130574173	1.15726	0.0582207	3.66686	1.2653e-12	0.0568757	1.15726	-3.78708	0.00317104
ENSMUSG00000029074	Ttll10	4:156034840-156059414	0.779457	0.0491873	3.00691	0.00109557	0.0831617	0.779457	-2.34343	0.0056432
ENSMUSG00000021850	ccdc198	14:49219588-49245474	1.14168	0.0932063	3.31526	1.47512e-05	0.242631	1.14168	-1.96787	0.000500287
ENSMUSG00000020712	Tcam1	11:106276672-106288745	0.0745317	0	8.62015	5.66891e-05	0.002739	0.0745317	-4.06513	0.0374695
ENSMUSG00000034311	Kif4	X:100625737-100727214	1.96325	0.0622297	4.48746	4.39876e-26	0.126756	1.96325	-3.41525	6.78311e-31
ENSMUSG00000029484	Anxa3	5:96793339-96845966	14.4216	1.7783	2.78719	1.55091e-28	1.91617	14.4216	-2.51436	3.2644e-26
ENSMUSG00000055780	Usp26	X:51753959-51801233	0.053826	0	10.2214	0.00878875	0	0.053826	-10.3464	0.00947314
ENSMUSG00000035916	Ptprq	10:107517049-107720051	0.0420077	0.001271	4.40323	0.010582	0.003747	0.0420077	-2.93169	0.0485926
ENSMUSG00000087651	1500009L16Rik	10:83722865-83762762	0.128172	0	9.84883	4.26348e-08	0	0.128172	-9.97382	3.37407e-08
ENSMUSG00000017146	Brca1	11:101488764-101551955	2.05308	0.381098	1.90911	1.63793e-09	0.318569	2.05308	-2.48828	4.22139e-16
ENSMUSG00000074254	Cyp2a4	7:26307169-26315088	208.155	1.31197	6.72652	3.16851e-101	1.46747	208.155	-6.62186	1.1208e-109
ENSMUSG00000078486	Perm1	4:156215868-156221307	0.190868	0.00349	4.58162	0.0151967	0.00115167	0.190868	-5.69117	0.00904959
ENSMUSG00000026047	Kdelc1	1:44106546-44118808	6.08241	1.27756	1.68896	1.1134e-06	1.67587	6.08241	-1.38664	5.71727e-05
ENSMUSG00000071478	Hist1h2ad	13:23574381-23574952	18.7059	1.70529	2.85212	0.00070597	3.49675	18.7059	-1.88218	0.00435423
ENSMUSG00000001864	Aif1l	2:31950139-31973442	0.795745	0.108496	3.39782	0.00364527	0.0678297	0.795745	-3.54763	0.000830608
ENSMUSG00000022034	Esco2	14:65819038-65833994	4.585	0.108408	5.00336	2.42325e-18	0.260668	4.585	-3.91661	2.88605e-14
ENSMUSG00000059713	Rcan3	4:135412308-135433853	2.622	0.311714	2.9196	0.000432051	0.502356	2.622	-2.84204	1.35369e-05
ENSMUSG00000027297	Ltk	2:119751320-119760431	0.347828	0.0138917	3.58166	0.0116794	0.0199397	0.347828	-3.21935	0.00609975
ENSMUSG00000022340	Sybu	15:44671856-44788063	0.993079	0.0557493	3.46795	2.94831e-06	0.13113	0.993079	-2.3012	0.000796714
ENSMUSG00000000308	Ckmt1	2:121357714-121363737	0.3408	0.0152107	4.8965	0.00270675	0	0.3408	-9.29366	2.10983e-06
ENSMUSG00000010529	Gm266	12:111484609-111485823	0.105382	0	5.96894	0.0239636	0	0.105382	-6.09213	0.0224481
ENSMUSG00000005470	Asf1b	8:83955507-83970197	1.48614	0.125225	2.96297	3.98527e-06	0.106206	1.48614	-3.30792	9.27019e-05
ENSMUSG00000029661	Col1a2	6:4504814-4541544	74.2781	1.91335	4.67009	8.64958e-67	3.81382	74.2781	-3.69316	5.91999e-34
ENSMUSG00000045679	Pqlc3	12:16988648-17000408	1.78323	0.124251	2.73984	0.000249109	0.331549	1.78323	-1.79066	0.0362955
ENSMUSG00000052516	Robo2	16:73891839-74411825	10.6536	0.63176	3.30342	9.54129e-46	0.957876	10.6536	-2.83043	3.70776e-36
ENSMUSG00000034918	Cdhr2	13:54701461-54736662	2.30808	0.0388003	5.29676	7.21445e-29	0.0352403	2.30808	-5.4991	4.73657e-29
ENSMUSG00000032643	Fhl3	4:124700701-124708611	1.69849	0.235775	2.24707	0.00252144	0.195903	1.69849	-2.57439	5.56683e-05
ENSMUSG00000024063	Lbh	17:72918305-72941947	22.9257	3.55065	2.1313	3.87276e-16	5.33069	22.9257	-1.57143	7.97986e-09
ENSMUSG00000021534	1700001L19Rik	13:68597421-68614231	0.0190523	0	6.8641	0.0385279	0	0.0190523	-6.98819	0.0413063
ENSMUSG00000037032	Apbb1	7:105558483-105581653	1.04295	0.137534	2.4793	0.00745451	0.268845	1.04295	-1.65651	0.0309176
ENSMUSG00000034906	Ncaph	2:127103809-127133954	2.9273	0.183174	3.72673	7.8815e-18	0.24378	2.9273	-3.26083	6.80377e-19
ENSMUSG00000027855	Sycp1	3:102818499-102936100	0.00740233	0	8.68448	0.000116159	0	0.00740233	-8.80931	0.000105121
ENSMUSG00000069441	Dsg1a	18:20310811-20343350	0.037998	0	9.24596	5.03035e-06	0	0.037998	-9.37088	4.34274e-06
ENSMUSG00000042750	Bex2	X:136066564-136068236	0.365239	0	8.20816	0.000350102	0	0.365239	-8.33286	0.000330176
ENSMUSG00000074183	Gsta1	9:78230656-78242684	286.981	1.27274	7.39954	6.37661e-20	3.59963	286.981	-5.76632	2.93935e-78
ENSMUSG00000016200	Syt14	1:192891233-193035775	0.984681	0.00586567	6.60204	6.3554e-45	0.0120417	0.984681	-5.84786	5.44392e-07
ENSMUSG00000018593	Sparc	11:55394500-55423183	129.642	10.6107	3.07909	7.33102e-32	15.8279	129.642	-2.5503	9.25601e-26
ENSMUSG00000034648	Lrrn1	6:107529768-107570214	0.324874	0.015551	3.79807	0.00248137	0.0605747	0.324874	-1.9009	0.00370964
ENSMUSG00000023914	Mep1a	17:43474324-43502812	0.0948083	0	10.0247	6.32791e-07	0.00324133	0.0948083	-4.20452	0.0384115
ENSMUSG00000073968	Trim68	7:102677582-102687327	2.19329	0.177974	3.24536	9.04937e-05	0.200128	2.19329	-2.90196	0.000347092
ENSMUSG00000035638	Muc20	16:32777419-32797435	0.138947	0	8.72082	0.00047729	0	0.138947	-8.84565	0.000435747
ENSMUSG00000022952	Runx1	16:92601466-92826149	2.10171	0.611993	1.56361	1.64063e-08	0.713573	2.10171	-1.27416	5.27305e-05
ENSMUSG00000029108	Pcdh7	5:57717967-58133230	2.25629	0.401374	1.97014	0.000125616	0.384697	2.25629	-1.86659	0.000181798
ENSMUSG00000027654	Fam83d	2:158768093-158786637	1.84663	0.0359473	4.82605	6.53145e-12	0.119185	1.84663	-3.36188	9.97132e-06
ENSMUSG00000015957	Wnt11	7:98835112-98855195	0.912034	0.00358433	5.92422	6.49848e-05	0.0294133	0.912034	-2.94674	0.00509877
ENSMUSG00000114763	Gm49354	13:59758935-59782245	0.037107	0	8.69793	0.00358171	0	0.037107	-8.82275	0.00375832
ENSMUSG00000026728	Vim	2:13573927-13582826	37.4699	7.57498	1.67614	5.32406e-08	8.87066	37.4699	-1.5127	5.43577e-05
ENSMUSG00000036206	Sh3bp4	1:89070415-89155068	2.60699	0.627824	1.41379	1.32124e-08	0.886743	2.60699	-1.0497	1.51137e-05
ENSMUSG00000015222	Map2	1:66175273-66442583	2.2317	0.312395	2.1083	1.52427e-08	0.242563	2.2317	-2.56854	5.73193e-11
ENSMUSG00000026691	Fmo3	1:162953664-162984528	0.605888	0.0874367	2.02235	0.0175742	0.078806	0.605888	-2.17213	0.00392016
ENSMUSG00000031904	Slc7a6	8:106168857-106198706	1.57006	0.128912	2.91575	0.000115875	0.168175	1.57006	-2.80756	2.1131e-05
ENSMUSG00000030659	Nucb2	7:116504369-116540584	3.28568	0.236357	3.13296	8.88974e-11	0.785695	3.28568	-1.49789	2.54742e-06
ENSMUSG00000042804	Gpr153	4:152274232-152285337	2.4812	0.200419	3.02352	4.69086e-09	0.205613	2.4812	-3.04305	5.82346e-11
ENSMUSG00000060093	Hist1h4a	13:23760692-23761230	24.4192	3.68013	2.13265	0.0209812	2.60297	24.4192	-2.69955	0.00510961
ENSMUSG00000020649	Rrm2	12:24708241-24714146	20.3166	1.99183	2.78305	4.14251e-18	2.8458	20.3166	-2.32311	6.62802e-17
ENSMUSG00000000567	Sox9	11:112782224-112787760	7.67996	1.32464	1.96483	9.94735e-07	2.58095	7.67996	-1.04796	0.00792116
ENSMUSG00000029718	Pcolce	5:137605103-137613784	14.0429	1.75552	2.43929	5.14935e-10	2.46658	14.0429	-2.06056	2.19973e-08
ENSMUSG00000025351	Cd63	10:128900989-128912822	85.2277	1.63513	5.07833	7.10164e-78	3.04996	85.2277	-4.24715	2.10336e-43
ENSMUSG00000022421	Nptxr	15:79786351-79804766	0.791494	0.087813	2.57841	4.73175e-05	0.154844	0.791494	-1.81117	0.00477701
ENSMUSG00000023004	Tuba1b	15:98931425-98934565	81.3943	12.0904	2.17829	6.0275e-21	14.614	81.3943	-1.94926	3.94427e-18
ENSMUSG00000029674	Limk1	5:134656039-134688598	2.58968	0.71994	1.23376	0.00418134	0.922537	2.58968	-1.02719	0.0168076
ENSMUSG00000007122	Casq1	1:172209894-172219868	0.522799	0.0255097	3.92092	0.0231856	0.0331407	0.522799	-3.33333	0.0195831
ENSMUSG00000051079	Rgs13	1:144138654-144177372	0.0335687	0	9.19179	0.00172063	0	0.0335687	-9.3167	0.00179737
ENSMUSG00000026822	Lcn2	2:32384633-32388252	59.8002	8.12631	2.28194	0.000672852	7.85126	59.8002	-2.3794	7.31121e-06
ENSMUSG00000022309	Angpt1	15:42424723-42676977	1.27947	0.205775	2.04494	1.84105e-05	0.258133	1.27947	-1.75779	0.000107356
ENSMUSG00000068744	Psrc1	3:108383839-108388231	2.46504	0.0110713	6.51824	6.5671e-07	0.0874957	2.46504	-4.09046	0.000213079
ENSMUSG00000021913	Ogdhl	14:32322019-32348151	0.259948	0.00815	4.29142	0.000502607	0.02181	0.259948	-2.98601	0.00081137
ENSMUSG00000040183	Ankrd6	4:32804035-32950841	0.418611	0.0450263	2.65516	3.19505e-06	0.077497	0.418611	-1.76555	4.90357e-05
ENSMUSG00000006457	Actn3	19:4861216-4877909	0.42904	0	11.6023	1.34417e-07	0.0114603	0.42904	-4.50367	0.0126363
ENSMUSG00000059493	Nhs	X:161833296-162159730	0.249283	0.0119763	3.80397	0.00354977	0.0318693	0.249283	-2.4389	7.12011e-11
ENSMUSG00000038077	Kcna6	6:126708329-126740674	0.583594	0.021377	4.08232	7.01044e-08	0.026485	0.583594	-3.32572	0.000267205
ENSMUSG00000036768	Kif15	9:122947539-123018733	1.56777	0.174252	2.66729	2.21165e-06	0.208511	1.56777	-2.35955	0.00026069
ENSMUSG00000030093	Wnt7a	6:91363981-91411363	0.115079	0	11.3694	2.32869e-11	0.00520233	0.115079	-3.92706	0.0454358
ENSMUSG00000029757	Dync1i1	6:5725639-6028039	0.00634567	0	9.46956	0.0167935	0	0.00634567	-9.59451	0.0181982
ENSMUSG00000027384	Ndufaf5	2:140170649-140203689	4.96294	1.24456	1.44978	2.87222e-06	1.29761	4.96294	-1.43679	1.73624e-06
ENSMUSG00000019785	Clvs2	10:33512286-33624769	0.0933347	0	10.6448	3.78733e-09	0	0.0933347	-10.7698	2.29361e-09
ENSMUSG00000097919	Gm27021	8:120608786-120668079	0.201269	0	12.475	3.84851e-06	0	0.201269	-12.6001	3.51185e-06
ENSMUSG00000000958	Slc7a7	14:54369442-54417780	4.18765	1.05602	1.3556	0.0131851	1.18514	4.18765	-1.19868	0.0227789
ENSMUSG00000004665	Cnn2	10:79988584-79996062	5.63091	1.27659	1.56389	0.000123591	1.44375	5.63091	-1.43231	0.0003511
ENSMUSG00000029863	Casp2	6:42264985-42282508	3.78313	1.1577	1.27759	0.0142259	1.28072	3.78313	-1.1516	0.018444
ENSMUSG00000068699	Flnc	6:29433256-29461883	0.920942	0.0366693	4.16135	2.90966e-10	0.0675017	0.920942	-3.29168	3.39728e-07
ENSMUSG00000056498	Tmem154	3:84666192-84704575	0.668859	0.083155	2.38736	0.000161894	0.14035	0.668859	-1.75551	0.00952683
ENSMUSG00000094338	Hist1h2bl	13:21715763-21716143	15.6651	1.21905	3.06328	0.00499193	2.03901	15.6651	-2.39673	0.00247207
ENSMUSG00000055748	Gsdmc4	15:63891264-63912297	0.0123633	0	6.97998	0.0344242	0	0.0123633	-7.10414	0.0373456
ENSMUSG00000101389	Ms4a4a	19:11375523-11392790	1.49581	0.151442	2.71385	1.87778e-05	0.256911	1.49581	-2.00822	5.94233e-05
ENSMUSG00000098022	Zfp82	7:30054489-30072900	0.275698	0.036803	2.28169	0.0366881	0.036952	0.275698	-2.49482	0.0140814
ENSMUSG00000053182	Gm609	16:45411768-45492969	1.78037	0.048167	4.67876	0.00021803	0.123487	1.78037	-3.21514	3.56083e-05
ENSMUSG00000072295	C2cd6	1:58997116-59094900	0.007138	0	8.09103	0.00860851	0	0.007138	-8.2157	0.0090771
ENSMUSG00000019893	Ros1	10:52045721-52195244	0.00343067	0	7.87697	0.0120939	0	0.00343067	-8.00157	0.0128137
ENSMUSG00000039693	Msantd3	4:48539935-48561919	1.93915	0.176867	2.84523	0.00269668	0.170933	1.93915	-2.82431	0.00148752
ENSMUSG00000004038	Gstm3	3:107963696-107969283	387.585	4.74498	5.76362	3.62532e-46	25.343	387.585	-3.40478	3.45545e-28
ENSMUSG00000049538	Adamts16	13:70727802-70841811	0.269644	0.00900167	4.66256	0.000144139	0	0.269644	-12.9511	6.88897e-24
ENSMUSG00000054958	Nt5c1a	4:123201504-123216275	0.089526	0	9.28332	0.00313392	0	0.089526	-9.40824	0.00323543
ENSMUSG00000050520	Cldn8	16:88560828-88563183	1.77828	0.132262	3.18392	0.000954283	0.221927	1.77828	-2.47165	0.00656587
ENSMUSG00000019979	Apaf1	10:90989311-91082770	5.20309	1.07932	1.7954	5.84239e-16	1.34999	5.20309	-1.56593	1.19293e-11
ENSMUSG00000031290	Lrch2	X:147470375-147554081	0.317483	0.0282403	2.66182	0.000107209	0.0467217	0.317483	-2.06841	0.00383778
ENSMUSG00000029309	Sparcl1	5:104079111-104113733	15.4212	1.44275	2.84218	1.14266e-15	3.05184	15.4212	-1.80305	3.82781e-10
ENSMUSG00000047749	Zc3hav1l	6:38287396-38299259	0.837559	0.074403	2.91321	7.23223e-05	0.090648	0.837559	-2.66691	0.00011595
ENSMUSG00000028457	Atp8b5	4:43267159-43373833	0.4718	0.0128427	4.63192	5.71724e-05	0.0243467	0.4718	-3.36119	7.41697e-07
ENSMUSG00000026604	Ptpn14	1:189728268-189876695	3.93604	0.634134	1.9279	3.73231e-14	0.929418	3.93604	-1.52285	1.45364e-11
ENSMUSG00000031799	Tpm4	8:72130174-72153142	36.0488	7.4553	1.69939	5.9253e-14	7.80786	36.0488	-1.68759	7.28233e-15
ENSMUSG00000027030	Stk39	2:68210445-68472268	3.57849	0.811846	1.66956	7.06687e-10	0.923037	3.57849	-1.48048	1.02189e-08
ENSMUSG00000069910	Spdl1	11:34809190-34833641	1.36928	0.0442123	4.63647	3.65653e-12	0.091051	1.36928	-3.55211	2.29499e-08
ENSMUSG00000031382	Asb11	X:164436994-164459170	0.851196	0	11.8377	6.08085e-16	0.0218883	0.851196	-4.98723	3.02987e-05
ENSMUSG00000049723	Mmp12	9:7344381-7369499	5.48988	0.171118	4.3641	5.35806e-10	0.356439	5.48988	-3.41786	3.41515e-15
ENSMUSG00000027111	Itga6	2:71745616-71858416	7.53923	0.818091	2.81553	8.54925e-21	1.16025	7.53923	-2.22929	1.03194e-15
ENSMUSG00000040329	Il7	3:7569994-7613760	0.252328	0.011724	3.68442	6.63403e-05	0.0336273	0.252328	-2.61232	0.00500386
ENSMUSG00000052688	Rab7b	1:131688695-131715439	1.69304	0.322101	1.75798	0.000144472	0.490351	1.69304	-1.34062	0.00304122
ENSMUSG00000064147	Rab44	17:29114145-29148980	0.277816	0.00229667	5.08829	0.00122888	0.0123253	0.277816	-2.9278	0.0113103
ENSMUSG00000026796	Fam129b	2:32876114-32925254	8.07024	1.86949	1.51913	1.29537e-05	2.49414	8.07024	-1.25061	4.67971e-05
ENSMUSG00000046722	Cdc42se1	3:95217428-95236409	17.6036	4.94016	1.22996	1.49164e-07	5.54104	17.6036	-1.14748	2.69408e-07
ENSMUSG00000074028	Slc22a13	9:119192974-119209098	0.0142383	0	6.85897	0.00486965	0	0.0142383	-6.98304	0.00497211
ENSMUSG00000062312	Erbb2	11:98412470-98437716	2.17891	0.407975	2.07389	6.50405e-08	0.493089	2.17891	-1.61688	6.02658e-06
ENSMUSG00000070003	Ssbp4	8:70594332-70608872	5.43298	1.29707	2.00697	4.42028e-05	1.83422	5.43298	-1.46963	0.00219712
ENSMUSG00000048388	Fam171b	2:83812636-83883486	1.29375	0.303648	1.4991	9.90623e-07	0.336474	1.29375	-1.41835	7.359e-07
ENSMUSG00000026103	Gls	1:52163448-52233232	8.16125	2.57235	1.20869	6.66487e-05	2.55033	8.16125	-1.17733	4.81426e-05
ENSMUSG00000026955	Sapcd2	2:25372321-25378213	0.419506	0.0118427	4.56023	0.00788432	0.0141097	0.419506	-3.50113	0.0216693
ENSMUSG00000032939	Nup93	8:94214564-94317227	5.85126	1.38151	1.65482	9.40704e-09	1.91017	5.85126	-1.07661	0.000233612
ENSMUSG00000079112	Fam90a1a	8:21958714-21964303	0.022303	0	5.97389	0.0264749	0	0.022303	-6.09711	0.0247201
ENSMUSG00000019817	Plagl1	10:13060504-13131694	3.40088	0.2673	3.32153	6.2838e-10	0.279903	3.40088	-2.96777	6.40431e-09
ENSMUSG00000041658	Rragb	X:153139981-153171943	0.226103	0.0128597	3.29791	0.018396	0.009856	0.226103	-3.73053	0.00886332
ENSMUSG00000032254	Kif23	9:61915905-61946774	2.4245	0.132117	3.60763	2.13221e-07	0.652218	2.4245	-1.56213	0.00797756
ENSMUSG00000030413	Pglyrp1	7:18871331-18890459	1.87089	0.0588133	4.43923	0.000199529	0.266676	1.87089	-2.27072	0.0215258
ENSMUSG00000026211	Obsl1	1:75479310-75506452	2.46637	0.195753	2.95459	2.99839e-07	0.305662	2.46637	-2.58128	2.00217e-06
ENSMUSG00000028859	Csf3r	4:126024550-126044440	2.83174	0.421648	2.08546	4.21026e-08	0.514283	2.83174	-1.75341	3.22514e-06
ENSMUSG00000020159	Gabrp	11:33550781-33578959	2.14259	0	14.7687	4.17517e-73	0.0454263	2.14259	-5.00014	9.85922e-15
ENSMUSG00000051397	Tacstd2	6:67534062-67535796	0.264634	0	7.79598	0.000918744	0	0.264634	-7.92054	0.000904928
ENSMUSG00000022754	Tmem45a	16:56805161-56886166	4.64791	0.099231	4.92277	1.6783e-29	0.0977473	4.64791	-5.0029	2.39243e-33
ENSMUSG00000050666	Vstm4	14:32856756-32939491	3.02027	0.522143	1.95894	3.13058e-07	0.519583	3.02027	-2.01339	1.08088e-09
ENSMUSG00000041084	Ostc	3:130695912-130709444	60.5785	19.2315	1.0821	0.000142203	14.9236	60.5785	-1.45202	1.39982e-07
ENSMUSG00000022286	Grhl2	15:37233036-37363569	1.21607	0.087857	3.10846	3.70122e-10	0.142405	1.21607	-2.45713	2.86625e-08
ENSMUSG00000034910	Pygo1	9:72925645-72952181	0.494798	0.045793	2.85036	5.66078e-05	0.0513003	0.494798	-2.73871	1.50217e-05
ENSMUSG00000075031	Hist1h2bb	13:23746734-23747241	20.8032	2.32027	2.57562	0.000247045	5.45564	20.8032	-1.39834	0.039467
ENSMUSG00000035783	Acta2	19:34241090-34255590	6.9072	0.953975	2.33061	1.671e-08	1.01622	6.9072	-2.22245	1.53859e-05
ENSMUSG00000036943	Rab8b	9:66843664-66919687	6.3422	1.65187	1.37191	1.89077e-08	2.16138	6.3422	-1.02684	1.43116e-05
ENSMUSG00000028551	Cdkn2c	4:109660876-109667189	8.19236	1.48789	2.14442	2.99325e-08	3.92437	8.19236	-1.04937	0.00611565
ENSMUSG00000040187	Arntl2	6:146796055-146833529	1.43087	0.177195	2.10248	0.00816882	0.217914	1.43087	-2.1865	0.00137498
ENSMUSG00000005124	Ccn4	15:66891320-66923201	2.4497	0.271664	2.53345	3.62826e-07	0.34446	2.4497	-2.46972	1.70449e-10
ENSMUSG00000019992	Mtfr2	10:20347770-20361304	0.587714	0.0449753	3.08834	0.000136993	0.122759	0.587714	-1.87386	0.0219627
ENSMUSG00000095217	Hist1h2bn	13:21754123-21754503	35.1759	1.48179	3.97401	8.93713e-09	4.52617	35.1759	-2.42029	7.96558e-05
ENSMUSG00000027811	4930579G24Rik	3:79629079-79632820	2.10167	0.445142	1.65564	0.0303328	0.487901	2.10167	-1.57993	0.0360347
ENSMUSG00000020176	Grb10	11:11930508-12038683	7.8041	0.892366	2.89354	1.19667e-35	0.97088	7.8041	-2.52682	8.88661e-30
ENSMUSG00000032369	Plscr1	9:92249750-92272278	17.0309	3.48062	1.89028	7.99614e-16	4.10516	17.0309	-1.49782	5.31127e-09
ENSMUSG00000050989	Selenon	4:134537892-134552166	5.71283	0.818881	2.32717	1.33301e-13	1.04165	5.71283	-1.94241	4.05024e-11
ENSMUSG00000053070	Cfap300	9:8021672-8042823	1.09695	0.0839087	3.12172	1.10492e-09	0.0924367	1.09695	-3.03229	4.34039e-08
ENSMUSG00000022206	Npr3	15:11839896-11907287	5.03632	0.833046	2.0796	2.089e-12	1.03176	5.03632	-1.86475	5.408e-13
ENSMUSG00000071064	Zfp827	8:79028437-79193766	0.590386	0.0398177	2.96051	1.70262e-13	0.094598	0.590386	-1.83851	3.37407e-08
ENSMUSG00000019865	Nmbr	10:14705591-14770850	0.016869	0	6.51589	0.0080007	0	0.016869	-6.63969	0.00825374
ENSMUSG00000032113	Chek1	9:36708482-36727065	1.77368	0.0856383	3.33764	1.03114e-06	0.0899277	1.77368	-3.28991	2.51657e-07
ENSMUSG00000040621	Gemin8	X:166170454-166190512	1.42128	0.335156	1.61433	0.0134627	0.407448	1.42128	-1.19447	0.0254095
ENSMUSG00000038379	Ttk	9:83834689-83872389	2.08278	0.012675	6.71545	7.30757e-06	0.063566	2.08278	-4.44587	1.20263e-18
ENSMUSG00000024677	Ms4a6b	19:11516512-11531256	3.84536	0.797461	1.83386	0.000758528	0.944054	3.84536	-1.20039	0.0237466
ENSMUSG00000028532	Cachd1	4:100776675-101029220	3.2396	0.386117	2.7035	2.19311e-26	0.406217	3.2396	-2.57441	4.24571e-20
ENSMUSG00000003354	Ccdc65	15:98708207-98723336	0.0484467	0	8.42144	6.34642e-05	0	0.0484467	-8.5462	6.00296e-05
ENSMUSG00000031749	St3gal2	8:110919922-110972480	3.84524	0.762819	1.80426	0.000100408	0.936332	3.84524	-1.4128	0.00115676
ENSMUSG00000030796	Tead2	7:45215753-45233644	1.85543	0.283492	2.39002	0.00116173	0.403703	1.85543	-1.92018	0.0108841
ENSMUSG00000001986	Gria3	X:41400854-41678797	1.92851	0.301769	2.69755	1.41537e-16	0.148124	1.92851	-3.51387	2.97424e-29
ENSMUSG00000024503	Spink1	18:43728082-43737557	1.84433	0	13.0533	3.0452e-24	0.0125763	1.84433	-6.68618	6.90472e-06
ENSMUSG00000039530	Tusc3	8:39005845-39165114	12.0814	4.02101	1.00392	5.2494e-06	3.65837	12.0814	-1.12147	6.19515e-07
ENSMUSG00000037989	Wnk2	13:49036303-49148014	1.78363	0.135563	3.22535	5.59202e-25	0.21846	1.78363	-2.50995	1.17192e-18
ENSMUSG00000027134	Lpcat4	2:112239468-112247111	1.30103	0.187132	2.33455	0.00450027	0.287131	1.30103	-1.77997	0.0204095
ENSMUSG00000032555	Topbp1	9:103305215-103350428	9.39588	2.66644	1.32626	3.17641e-08	2.58973	9.39588	-1.3555	2.92323e-09
ENSMUSG00000022945	Chaf1b	16:93883901-93906115	3.30699	0.411934	2.20888	1.03686e-05	0.464795	3.30699	-2.23505	3.30256e-05
ENSMUSG00000018907	Alox12e	11:70315610-70322628	0.895147	0.0180957	4.89619	4.50269e-05	0.0287957	0.895147	-4.33067	0.00273139
ENSMUSG00000099583	Hist1h3d	13:23575763-23577011	14.0601	0.90092	3.37209	2.86468e-07	2.09688	14.0601	-2.21278	4.0244e-05
ENSMUSG00000022120	Rnf219	14:104477536-104522645	1.60514	0.381133	1.40227	0.000145135	0.536717	1.60514	-1.02584	0.00361807
ENSMUSG00000024795	Kif20b	19:34922361-34975745	2.30315	0.1084	4.06112	2.6469e-19	0.25723	2.30315	-3.03624	5.034e-09
ENSMUSG00000035279	Ssc5d	7:4925785-4944826	0.636474	0.0645223	2.80444	0.0025883	0.082928	0.636474	-2.93302	0.000267762
ENSMUSG00000023909	Paqr4	17:23736186-23740867	2.41938	0.557749	1.53914	0.0305629	0.666571	2.41938	-1.3298	0.0473585
ENSMUSG00000022262	Dnah5	15:28203752-28472052	0.168697	0.00924133	3.60592	1.0836e-09	0.0165713	0.168697	-2.83133	4.07957e-05
ENSMUSG00000038457	Tmem255b	8:13435189-13494543	6.50109	1.40515	1.66267	7.10237e-07	1.66842	6.50109	-1.439	9.37004e-06
ENSMUSG00000006517	Mvd	8:122433601-122443422	7.69615	2.04647	1.33793	1.40247e-05	1.02228	7.69615	-2.39238	7.44133e-14
ENSMUSG00000025875	Tspan17	13:54789377-54796776	4.50437	1.25956	1.20228	0.0131678	1.2246	4.50437	-1.39048	0.00319781
ENSMUSG00000067006	Serpinb5	1:106861173-106883348	0.012901	0	7.08174	0.03037	0	0.012901	-7.20597	0.0324557
ENSMUSG00000022382	Wnt7b	15:85535437-85582473	0.577906	0.0143043	4.58978	0.000153618	0.0365337	0.577906	-3.28889	6.82388e-05
ENSMUSG00000019066	Rab3d	9:21907491-21918192	9.36151	3.34041	1.00052	0.0015326	2.98061	9.36151	-1.14615	0.000132135
ENSMUSG00000024593	Megf10	18:57133090-57297467	0.060013	0	9.62895	5.55517e-07	0	0.060013	-9.75391	5.06307e-07
ENSMUSG00000047730	Fcgbp	7:28071236-28120862	0.383247	0.0165333	3.80612	3.95974e-06	0.055142	0.383247	-2.19265	0.000932559
ENSMUSG00000032374	Plod2	9:92542223-92608428	2.95191	0.238415	3.05457	5.4684e-24	0.430091	2.95191	-2.63438	2.93602e-16
ENSMUSG00000031284	Pak3	X:143518591-143797796	0.429667	0.00733533	4.91502	5.29256e-13	0.00982367	0.429667	-4.54116	6.88871e-08
ENSMUSG00000020473	Aebp1	11:5861947-5872088	3.74342	0.354999	3.22565	6.16028e-10	0.723895	3.74342	-1.99869	0.000650359
ENSMUSG00000044626	Liph	16:21953817-21995663	0.175355	0	10.9566	2.8158e-10	0.00794	0.175355	-5.07703	0.00233283
ENSMUSG00000021678	F2rl1	13:95511732-95525227	1.58093	0.064538	4.03099	3.42817e-09	0.231861	1.58093	-2.24479	9.06799e-06
ENSMUSG00000053040	Aph1c	9:66814994-66834726	0.827319	0.302204	1.174	0.0471223	0.236915	0.827319	-1.19582	0.0353117
ENSMUSG00000030587	2200002D01Rik	7:29238383-29248466	6.97992	1.88167	1.25953	0.00173699	2.09093	6.97992	-1.24174	0.00135866
ENSMUSG00000035165	Kcne3	7:100176502-100184869	4.85736	0.262232	3.66775	1.01436e-06	0.37709	4.85736	-2.87309	7.83004e-05
ENSMUSG00000033590	Myo5c	9:75232020-75305451	1.41091	0.042815	4.89207	3.64078e-24	0.075128	1.41091	-3.55595	2.73104e-21
ENSMUSG00000025997	Ikzf2	1:69530949-69687245	0.430358	0.137653	1.11304	0.00415086	0.139321	0.430358	-1.10238	0.00308476
ENSMUSG00000069307	Hist1h2bq	13:21735073-21812125	30.3838	3.54031	2.5381	2.89087e-15	6.05536	30.3838	-1.81032	2.53542e-14
ENSMUSG00000022033	Pbk	14:65805837-65817822	5.75859	0.036856	6.58538	1.25406e-21	0.241888	5.75859	-4.03735	1.21462e-11
ENSMUSG00000041351	Rap1gap	4:137664726-137729861	6.79657	1.55316	1.28258	0.00791737	1.51134	6.79657	-1.58102	0.000615514
ENSMUSG00000029379	Cxcl3	5:90786103-90789600	0.0832137	0	5.81838	0.031641	0	0.0832137	-5.94135	0.0326417
ENSMUSG00000034463	Scara3	14:65919394-65953935	20.1372	0.844219	4.00664	4.0716e-58	2.06846	20.1372	-2.7566	6.06127e-33
ENSMUSG00000015568	Lpl	8:68880491-68907448	31.0266	5.01664	2.05762	5.35062e-18	6.63064	31.0266	-1.70278	8.94106e-13
ENSMUSG00000059146	Ntrk3	7:78175959-78738012	0.289814	0.038599	1.90263	0.0101497	0.0477123	0.289814	-3.0133	3.99575e-05
ENSMUSG00000031906	Smpd3	8:106252548-106337988	8.83884	0.862718	2.89691	3.31756e-27	1.37979	8.83884	-2.22891	2.60103e-13
ENSMUSG00000021567	Nkd2	13:73818534-73847631	0.692187	0.044764	3.31655	8.35566e-07	0.0999493	0.692187	-2.75413	1.53078e-05
ENSMUSG00000003355	Fkbp11	15:98724366-98728198	14.9386	3.93776	1.36134	0.0204867	3.18686	14.9386	-1.71632	0.00186217
ENSMUSG00000023191	P3h3	6:124841089-124857752	3.20046	0.62108	2.01508	8.10894e-05	0.809416	3.20046	-1.51218	0.000459421
ENSMUSG00000030606	Hapln3	7:79115102-79131209	0.031711	0	7.84039	0.000628568	0	0.031711	-7.96498	0.000617296
ENSMUSG00000017737	Mmp9	2:164940780-164955850	1.57684	0.346588	1.78516	0.00240184	0.350997	1.57684	-1.78997	0.00471159
ENSMUSG00000030677	Kif22	7:127027729-127042471	4.19437	0.199189	4.59195	4.58676e-08	0.491295	4.19437	-3.14685	3.12925e-10
ENSMUSG00000072568	Fam84b	15:60818994-60853778	7.26548	1.63274	1.57869	4.99578e-12	2.1453	7.26548	-1.23461	3.27156e-08
ENSMUSG00000020181	Nav3	10:109681259-110456204	0.219043	0.00790833	3.84905	0.00361863	0.007912	0.219043	-4.07476	1.3002e-20
ENSMUSG00000036523	Greb1	12:16670615-16800886	0.93809	0	14.4257	1.4015e-57	0.001024	0.93809	-8.06442	6.59958e-11
ENSMUSG00000057329	Bcl2	1:106538178-106714274	2.22362	0.531369	1.54207	4.8415e-08	0.618247	2.22362	-1.46432	1.74136e-07
ENSMUSG00000006538	Ihh	1:74945315-74951672	1.74339	0.269913	2.1022	0.00750382	0.37961	1.74339	-1.60896	0.0367638
ENSMUSG00000022949	Clic6	16:92485736-92541243	1.15466	0.00249167	7.79379	1.50411e-11	0.057724	1.15466	-4.19274	2.61153e-07
ENSMUSG00000023403	Stk31	6:49395604-49469501	0.00769833	0	8.12466	0.00881453	0	0.00769833	-8.24934	0.00915109
ENSMUSG00000049556	Lingo1	9:56618475-56796468	0.242546	0.015929	3.16277	0.023957	0.024714	0.242546	-2.62611	6.89375e-05
ENSMUSG00000032024	Clmp	9:40685962-40785319	3.15155	0.326835	2.90099	8.28785e-18	0.529767	3.15155	-1.67068	1.7235e-09
ENSMUSG00000095609	Gm21188	13:120034605-120052194	1.23086	0.125884	2.45109	0.00584132	0.170382	1.23086	-2.40607	0.00119967
ENSMUSG00000031669	Gins3	8:95633453-95645060	1.03685	0.144836	2.2667	0.00503176	0.211927	1.03685	-1.69858	0.0162599
ENSMUSG00000037196	Pacrg	17:10403012-10840311	0.320184	0.00639133	5.02923	0.0119032	0.00797933	0.320184	-4.77035	0.0280366
ENSMUSG00000095143	Hsd3b4	3:98499071-98510514	0.445246	0.061662	2.23128	0.0129379	0.008267	0.445246	-5.12844	1.48364e-05
ENSMUSG00000041700	Lhfpl1	X:145290359-145349089	0.0600403	0	10.6905	5.96886e-09	0	0.0600403	-10.8155	5.59135e-10
ENSMUSG00000031503	Col4a2	8:11312805-11449287	29.6557	4.13883	2.28841	5.57849e-17	4.93277	29.6557	-2.07831	8.66297e-20
ENSMUSG00000075012	Fjx1	2:102449366-102452499	0.569978	0.0399597	3.2454	0.00325828	0.042568	0.569978	-3.22222	0.00518803
ENSMUSG00000052616	Terb1	8:104446719-104509910	0.145581	0	11.7594	1.85823e-15	0.005606	0.145581	-4.19653	0.000776787
ENSMUSG00000028369	Svep1	4:58042442-58206859	3.78497	0.204486	3.79414	1.06269e-44	0.475747	3.78497	-2.65043	2.75354e-22
ENSMUSG00000038879	Nipal2	15:34572799-34679212	1.09531	0.0629687	3.44431	1.74748e-16	0.140131	1.09531	-2.74048	4.59768e-12
ENSMUSG00000056258	Kcnq3	15:65986387-66286642	0.168031	0	13.9071	8.07456e-45	0.000697667	0.168031	-6.99979	1.06901e-06
ENSMUSG00000041827	Oasl1	5:114923240-114937915	9.41014	2.46212	1.02615	0.000866867	2.41205	9.41014	-1.08664	0.000361526
ENSMUSG00000053161	Daw1	1:83159752-83210574	0.0349593	0	8.2947	9.08742e-05	0	0.0349593	-8.41943	9.02281e-05
ENSMUSG00000056708	Ier5	1:155096361-155099636	5.27745	1.2922	1.4534	0.0109107	1.67798	5.27745	-1.12307	0.0436844
ENSMUSG00000073433	Arhgdig	17:26199183-26207786	0.123647	0	8.33922	8.83865e-05	0	0.123647	-8.46396	8.80484e-05
ENSMUSG00000028541	B4galt2	4:117869260-117883487	1.1788	0.0717193	2.94449	0.000730667	0.122648	1.1788	-2.65764	0.000602622
ENSMUSG00000024548	Setbp1	18:78750380-79109391	0.550122	0.140726	1.39138	2.10469e-09	0.176708	0.550122	-1.11069	1.51022e-06
ENSMUSG00000024590	Lmnb1	18:56707813-56753424	6.04739	1.54136	1.49995	3.28337e-11	1.65245	6.04739	-1.3681	1.72796e-09
ENSMUSG00000100923	Olfr10	11:49304741-49320021	0.0111543	0	6.14189	0.0256742	0	0.0111543	-6.26529	0.0250504
ENSMUSG00000038005	Hpf1	8:60890418-60908671	6.55539	1.68682	1.38437	0.00187963	1.71017	6.55539	-1.31194	0.00547219
ENSMUSG00000023930	Crisp2	17:40764020-40807003	0.204673	0	10.6399	2.35084e-09	0	0.204673	-10.765	2.0327e-10
ENSMUSG00000028591	Pramef12	4:144391674-144408464	0.0163237	0	7.05201	0.0357268	0	0.0163237	-7.17622	0.037742
ENSMUSG00000024210	Ip6k3	17:27143965-27167795	0.0403977	0	8.85103	4.43555e-05	0	0.0403977	-8.97588	3.92499e-05
ENSMUSG00000041889	Shisa4	1:135371057-135375237	1.20717	0.019537	5.09736	1.83258e-05	0.073254	1.20717	-3.55967	0.000842273
ENSMUSG00000094777	Hist1h2ap	13:21833026-21833507	6.79373	0.830394	2.42284	0.0311972	1.04133	6.79373	-2.16186	0.0223447
ENSMUSG00000048473	Sult6b2	6:142785204-142804502	0.0118267	0	6.82069	0.040885	0	0.0118267	-6.94476	0.0432138
ENSMUSG00000029769	Ccdc136	6:29396309-29426994	0.305981	0.00325367	5.79861	0.000100574	0.0258267	0.305981	-2.85899	0.010702
ENSMUSG00000032384	Csnk1g1	9:65908924-66045015	4.4414	1.47705	1.30512	0.00504044	1.71738	4.4414	-1.2099	0.00745751
ENSMUSG00000042109	Csdc2	15:81936759-81950941	0.707306	0.0518407	3.16084	0.000370946	0.079934	0.707306	-2.31143	0.0102682
ENSMUSG00000024232	Bambi	18:3507923-3516404	2.50359	0.548942	1.61022	0.00230006	0.684336	2.50359	-1.3395	0.00987959
ENSMUSG00000046807	Lrrc75b	10:75550123-75560330	0.384401	0.023576	3.40094	0.000806615	0.0593547	0.384401	-3.1543	0.00131074
ENSMUSG00000029094	Afap1	5:35893319-36004112	2.25534	0.395329	1.94635	1.47746e-06	0.594147	2.25534	-1.39695	0.0001813
ENSMUSG00000040084	Bub1b	2:118598211-118641591	2.91322	0.206489	3.80932	2.63794e-32	0.377339	2.91322	-2.62914	1.60046e-18
ENSMUSG00000027533	Fabp5	3:9942967-10016607	39.0245	1.86675	3.67446	4.54138e-32	2.76389	39.0245	-3.20922	3.75931e-29
ENSMUSG00000019467	Arhgef25	10:127182525-127190083	1.86853	0.182178	2.60867	0.00095051	0.245584	1.86853	-2.30755	0.00339113
ENSMUSG00000033373	Fntb	12:76765589-76921412	2.57162	0.746471	1.39024	0.000755965	0.756626	2.57162	-1.34316	0.00152259
ENSMUSG00000056531	Ccdc18	5:108132837-108233722	0.526933	0.0579123	2.36447	4.34578e-07	0.080573	0.526933	-2.31718	3.02587e-06
ENSMUSG00000005686	Ampd3	7:110768206-110812405	2.774	0.86696	1.87103	0.000151797	0.85071	2.774	-1.55913	0.00130609
ENSMUSG00000031558	Slit2	5:47983138-48307733	3.26997	0.0680167	5.60784	6.68785e-60	0.123551	3.26997	-4.66661	1.15063e-37
ENSMUSG00000025701	Alox5	6:116410077-116461178	0.376685	0.020627	4.43352	0.000310151	0.0441307	0.376685	-2.84018	0.000381893
ENSMUSG00000052565	Hist1h1d	13:23531050-23582735	18.1925	2.15107	2.73872	1.04109e-17	3.11535	18.1925	-2.03153	7.77694e-13
ENSMUSG00000019892	Lrriq1	10:103046031-103236322	0.058156	0	10.7641	5.47653e-10	0	0.058156	-10.8892	4.05024e-11
ENSMUSG00000041534	Rbp3	14:33954003-33964216	0.390387	0.00178033	6.95591	1.55366e-07	0.00650167	0.390387	-5.30444	4.38502e-07
ENSMUSG00000031214	Ophn1	X:98554277-98891025	1.90709	0.662973	1.09763	1.05076e-05	0.682292	1.90709	-1.03036	3.12924e-05
ENSMUSG00000047844	Bex4	X:136138996-136140443	2.15294	0.0356303	5.21121	1.7842e-05	0.179141	2.15294	-3.02074	0.0389318
ENSMUSG00000003348	Mob3a	10:80685253-80701977	5.06329	1.57394	1.25715	0.000436929	1.29924	5.06329	-1.46259	3.63179e-05
ENSMUSG00000027298	Tyro3	2:119797733-119818104	0.720365	0.0715307	2.88034	0.000625228	0.122048	0.720365	-2.45381	0.0024747
ENSMUSG00000069306	Hist1h4m	13:21811746-21820126	48.9121	16.0013	1.89208	1.643e-06	9.94885	48.9121	-2.03034	0.0186046
ENSMUSG00000027799	Nbea	3:55625195-56183701	2.03857	0.722148	1.07003	2.66662e-06	0.669609	2.03857	-1.11413	9.20875e-07
ENSMUSG00000019528	Gyg	3:20122084-20155317	9.86921	2.73728	1.2792	7.4079e-08	2.61937	9.86921	-1.38042	6.65864e-09
ENSMUSG00000020231	Dip2a	10:76259429-76345291	2.78238	1.00469	1.16806	2.50832e-06	1.09202	2.78238	-1.0759	1.10906e-05
ENSMUSG00000039683	Sdk1	5:141241490-142215586	0.237137	0.046869	4.15763	4.97549e-06	0.167845	0.237137	-2.4577	0.0392024
ENSMUSG00000056054	S100a8	3:90668978-90670035	14.0029	1.37828	2.75041	0.00242656	1.90445	14.0029	-2.33749	0.00109461
ENSMUSG00000020431	Adcy1	11:7063489-7178506	0.234386	0.0233903	2.73466	2.63943e-07	0.0186073	0.234386	-3.10226	1.71981e-10
ENSMUSG00000049130	C5ar1	7:16246743-16259540	2.07536	0.478001	1.54021	0.00162894	0.404269	2.07536	-1.82228	0.00212312
ENSMUSG00000042834	Nrep	18:33437019-33464029	11.5589	2.62101	1.72688	1.927e-07	1.17319	11.5589	-2.9157	3.66054e-28
ENSMUSG00000099032	Tcf24	1:9960163-9967959	1.48362	0.139742	3.00183	0.000457152	0.090092	1.48362	-3.37136	3.1274e-06
ENSMUSG00000031111	Igsf1	X:49782536-49797749	0.550357	0.038345	3.08745	0.00149171	0.050188	0.550357	-2.63865	0.00269528
ENSMUSG00000028884	Rpa2	4:132768332-132778752	6.98435	2.18641	1.10152	0.0236835	1.94394	6.98435	-1.32382	0.00317104
ENSMUSG00000026303	Mlph	1:90915085-90951142	1.48561	0.336673	1.86367	7.06363e-06	0.322047	1.48561	-1.78896	3.51961e-06
ENSMUSG00000020758	Itgb4	11:115974709-116008412	1.97776	0.220518	3.44961	5.87625e-11	0.295964	1.97776	-2.61943	2.43645e-12
ENSMUSG00000073176	Zfp449	X:56346400-56365674	0.722882	0.0901053	2.41658	9.49845e-05	0.112414	0.722882	-2.15075	0.000422613
ENSMUSG00000114865	Gm29776	14:54692598-54698833	0.0212537	0	5.82054	0.0444756	0	0.0212537	-5.94352	0.0450564
ENSMUSG00000027276	Jag1	2:137081456-137116644	5.68707	1.44718	1.44411	2.09869e-08	1.86925	5.68707	-1.09521	5.80474e-06
ENSMUSG00000019027	Dnah1	14:31260375-31323896	0.0872993	0.00478467	3.54795	0.00765148	0.00128633	0.0872993	-5.48063	0.000414794
ENSMUSG00000074796	Slc4a11	2:130684113-130697519	0.497611	0.0208333	3.58359	0.000289188	0.02245	0.497611	-3.53652	0.0012643
ENSMUSG00000029622	Arpc1b	5:145114215-145130705	30.9279	7.39038	1.25473	8.53204e-08	9.24799	30.9279	-1.00267	8.64418e-06
ENSMUSG00000056515	Rab31	17:65651729-65772752	12.7015	1.95429	2.11211	6.40828e-20	2.38413	12.7015	-1.87067	1.99344e-18
ENSMUSG00000069793	Slfn9	11:82978390-82991830	6.5482	0.446061	3.31996	3.49834e-16	0.45824	6.5482	-3.50147	9.44666e-24
ENSMUSG00000056215	Lrguk	6:34029448-34134034	0.074795	0.001875	3.83073	0.00233453	0.014911	0.074795	-2.25839	0.0296004
ENSMUSG00000025268	Maged2	X:150806370-150814345	10.7585	1.68446	2.11649	8.65295e-08	1.61149	10.7585	-2.1954	1.9732e-08
ENSMUSG00000044288	Cnr1	4:33924593-33948831	0.15273	0.0112383	3.14596	0.037909	0.00426267	0.15273	-4.52567	0.00121191
ENSMUSG00000021175	Cdca7l	12:117804289-117878706	1.27535	0.0317517	4.51579	8.88212e-05	0.173605	1.27535	-2.34176	0.00125123
ENSMUSG00000015880	Ncapg	5:45669919-45700546	2.32654	0.0508437	5.25778	5.66779e-24	0.168874	2.32654	-3.2566	3.75679e-09
ENSMUSG00000029378	Areg	5:91139599-91148432	0.39004	0	10.7075	5.78037e-10	0.026363	0.39004	-3.3466	0.0211239
ENSMUSG00000031451	Gas6	8:13465374-13494490	49.9474	9.53395	1.81182	3.44316e-13	12.1299	49.9474	-1.51316	3.14632e-09
ENSMUSG00000055653	Gpc3	X:52272426-52613950	14.4778	0.235468	5.36838	2.18058e-76	0.404498	14.4778	-4.65495	4.05481e-15
ENSMUSG00000034551	Hdx	X:111569931-111697079	0.132654	0.03042	1.5493	0.0113069	0.0282017	0.132654	-1.70625	0.00419432
ENSMUSG00000029414	Kntc1	5:123749716-123821593	1.90366	0.036806	6.25441	1.82596e-08	0.0433333	1.90366	-4.77327	1.98814e-22
ENSMUSG00000020323	Prss57	10:79781474-79790961	0.0804887	0	8.47513	6.98878e-05	0.00290433	0.0804887	-4.05923	0.032814
ENSMUSG00000041886	Macc1	12:119314270-119469987	0.725985	0.0245657	3.8629	1.02115e-06	0.0701723	0.725985	-2.78376	0.000753978
ENSMUSG00000031495	Cd209d	8:3871824-3878555	0.0827003	0	8.07614	0.000309517	0	0.0827003	-8.2008	0.000293689
ENSMUSG00000056214	Pard6g	18:80046890-80119639	0.855367	0.284456	1.00898	0.00834745	0.282387	0.855367	-1.07107	0.00165981
ENSMUSG00000026547	Tagln2	1:172500047-172507380	43.2874	4.1066	2.90253	1.13311e-23	5.59561	43.2874	-2.54675	2.79653e-20
ENSMUSG00000005410	Mcm5	8:75109569-75128439	7.90802	0.393459	3.92758	1.2319e-25	0.416535	7.90802	-3.7047	5.34931e-40
ENSMUSG00000009545	Kcnq1	7:143106362-143427042	4.82323	0.527206	2.64311	5.56173e-15	0.75724	4.82323	-2.1681	3.06382e-12
ENSMUSG00000024258	Polr2d	18:31789159-31796701	8.44681	1.86814	1.57008	1.41836e-06	2.87602	8.44681	-1.01782	0.00109092
ENSMUSG00000027239	Mdk	2:91929805-91932297	3.06253	0.06216	4.86667	3.06778e-06	0.147652	3.06253	-3.60784	9.6906e-05
ENSMUSG00000037784	Dzip1l	9:99629496-99669256	1.65281	0.227114	2.65047	1.05732e-05	0.213313	1.65281	-2.33131	1.59073e-05
ENSMUSG00000078816	Prkcg	7:3289179-3331099	0.167099	0.018178	2.20185	0.0265184	0.00911133	0.167099	-3.23519	0.0304689
ENSMUSG00000052180	Serpinb6c	13:33879816-33905708	0.0326273	0	8.63588	8.51712e-05	0	0.0326273	-8.76069	7.52342e-05
ENSMUSG00000027330	Cdc25b	2:131186949-131198497	2.16682	0.473657	2.31745	0.000141189	0.416025	2.16682	-1.96578	0.000235484
ENSMUSG00000024770	Lipn	19:34067358-34084918	0.618997	0.00381233	6.25399	9.61877e-05	0	0.618997	-11.704	1.07169e-11
ENSMUSG00000020814	Mxra7	11:116803062-116828046	5.30986	0.714181	2.32652	2.87033e-08	1.0139	5.30986	-1.93227	1.99991e-06
ENSMUSG00000071324	Armc2	10:41914990-42018442	0.162385	0	10.7258	6.93953e-10	0.0122957	0.162385	-2.28672	0.037603
ENSMUSG00000030346	Rad51ap1	6:126923050-126939587	1.53682	0.0113087	6.02913	1.29465e-07	0.0818143	1.53682	-3.97091	2.46835e-06
ENSMUSG00000034591	Slc41a2	10:83230848-83337882	19.3859	4.26452	1.39656	1.49802e-08	4.85521	19.3859	-1.13623	2.39033e-06
ENSMUSG00000020458	Rtn4	11:29692947-29744331	35.2384	14.6663	1.0762	0.000144217	15.7892	35.2384	-1.10793	2.80872e-05
ENSMUSG00000035775	Krt20	11:99428403-99438150	4.13638	0	14.244	1.26467e-41	0.0171697	4.13638	-7.29877	4.64512e-14
ENSMUSG00000023277	Twf2	9:106203108-106215389	3.20496	0.658716	1.58565	0.002024	0.917586	3.20496	-1.21888	0.0126774
ENSMUSG00000054417	Cyp3a44	5:145773983-145805874	5.39262	0.513041	2.82086	6.88969e-19	0.307757	5.39262	-3.606	5.58414e-29
ENSMUSG00000028175	Depdc1a	3:159495433-159529955	1.57946	0.00897533	6.37071	2.56111e-10	0.0858907	1.57946	-3.60047	1.19357e-08
ENSMUSG00000030268	Bcat1	6:144993835-145076184	0.012675	0	7.74371	0.00135796	0	0.012675	-7.86826	0.00126768
ENSMUSG00000033255	Gm5134	10:75954514-76009591	0.0148007	0	8.49479	0.00492027	0	0.0148007	-8.61957	0.00517315
ENSMUSG00000038059	Smim3	18:60474191-60501987	2.65542	0.228949	2.83062	1.25473e-07	0.226323	2.65542	-2.75298	6.5778e-06
ENSMUSG00000027827	Kcnab1	3:65109384-65378223	0.898492	0.100961	2.48272	0.00268607	0.117291	0.898492	-2.32645	0.0067069
ENSMUSG00000040618	Pck2	14:55540266-55551242	4.46656	0.967301	1.60526	0.00110673	1.11494	4.46656	-1.43691	0.0029924
ENSMUSG00000050822	Slc29a4	5:142692512-142722490	0.0645213	0	8.61879	4.12468e-05	0	0.0645213	-8.7436	3.5912e-05
ENSMUSG00000035045	Zc3h12b	X:95711678-95932637	0.902465	0.152042	1.80907	1.07467e-06	0.171891	0.902465	-1.81658	1.18803e-05
ENSMUSG00000043088	Il17re	6:113458484-113470758	1.01086	0.0742317	2.81235	0.00140255	0.192643	1.01086	-2.05726	0.0197586
ENSMUSG00000027848	Olfml3	3:103722222-103738001	4.67414	0.429843	2.99545	7.14775e-11	0.943965	4.67414	-1.75788	0.000107787
ENSMUSG00000061527	Krt5	15:101707070-101712898	1.85784	0	12.3444	1.23811e-19	0	1.85784	-12.4695	6.68125e-21
ENSMUSG00000026548	Slamf9	1:172475358-172478575	2.88293	0.454506	2.06343	0.0220465	0.525908	2.88293	-1.91904	0.00770687
ENSMUSG00000061451	Tmem151a	19:5070859-5085531	0.443951	0.0209153	3.64444	0.000786304	0.0517223	0.443951	-2.49397	0.0250878
ENSMUSG00000036223	Ska1	18:74195299-74207818	0.390148	0	11.1579	2.84524e-12	0.00800233	0.390148	-5.00873	3.12034e-05
ENSMUSG00000000732	Icosl	10:78069302-78083913	1.90946	0.213339	2.53654	1.88204e-05	0.330238	1.90946	-1.93402	0.00132404
ENSMUSG00000038327	Serpinb9f	13:33324077-33335370	1.57886	0	13.0665	4.01059e-20	0	1.57886	-13.1916	2.94188e-21
ENSMUSG00000037681	Esyt3	9:99309963-99358557	0.350719	0.0240293	3.74029	1.18057e-05	0.0244193	0.350719	-3.33577	0.0168906
ENSMUSG00000027864	Ptgfrn	3:101040232-101110278	7.27651	0.672112	2.8744	2.71408e-26	0.608212	7.27651	-3.0525	3.77746e-26
ENSMUSG00000027861	Casq2	3:102086415-102204665	0.688547	0.135041	1.99439	0.0116311	0.0714967	0.688547	-2.87524	0.00106078
ENSMUSG00000004044	Cavin1	11:100956733-100970887	12.7752	2.61696	1.71226	2.48755e-06	3.75972	12.7752	-1.23786	0.000400266
ENSMUSG00000019214	Chtf18	17:25718926-25727419	1.14023	0.02732	4.31499	2.58476e-06	0.0617597	1.14023	-4.08643	0.000132443
ENSMUSG00000060260	Pwwp2b	7:139248482-139269903	3.25142	0.949302	1.20233	0.0060528	1.03354	3.25142	-1.10548	0.0075029
ENSMUSG00000066842	Hmcn1	1:150562524-150993435	1.68391	0.414668	1.33126	2.07763e-08	0.388767	1.68391	-1.50599	1.59347e-10
ENSMUSG00000031756	Cenpn	8:116921730-116941507	1.25899	0.135572	2.5945	4.24256e-05	0.190678	1.25899	-2.18977	0.000343834
ENSMUSG00000027315	Spint1	2:119237362-119249527	3.50553	0.216391	3.38187	1.90203e-12	0.503836	3.50553	-2.27664	9.62753e-07
ENSMUSG00000026880	Stom	2:35313986-35336976	48.8534	15.6538	1.06989	2.29952e-06	15.3828	48.8534	-1.14569	1.53969e-07
ENSMUSG00000040219	Ttc12	9:49436963-49486225	0.374825	0.075837	1.80658	0.0128475	0.0370327	0.374825	-2.73362	1.73309e-05
ENSMUSG00000039410	Prdm16	4:154316125-154636873	1.03634	0.112644	2.4221	3.66301e-25	0.381572	1.03634	-1.30842	1.5285e-06
ENSMUSG00000027641	Rbl1	2:157145893-157204534	3.19405	0.302864	2.99066	1.4254e-30	0.406748	3.19405	-2.72641	6.85384e-25
ENSMUSG00000003500	Impdh1	6:29200434-29216364	5.39644	1.24789	1.56786	9.21617e-06	1.36716	5.39644	-1.4816	1.13082e-05
ENSMUSG00000062591	Tubb4a	17:57080066-57087782	0.578246	0.030797	3.61668	0.00868699	0.031449	0.578246	-3.64905	0.000199167
ENSMUSG00000024940	Ltbp3	19:5740904-5758532	6.2072	0.8915	2.41307	1.57231e-07	1.22453	6.2072	-1.83127	2.09713e-05
ENSMUSG00000036834	Plch1	3:63696234-63899472	0.707603	0.00500667	5.62037	2.01975e-07	0.014023	0.707603	-4.23841	0.000714326
ENSMUSG00000023046	Igfbp6	15:102144362-102149511	4.31345	0.45621	2.63242	0.000288291	0.570511	4.31345	-2.36529	0.0124882
ENSMUSG00000060639	Hist1h4i	13:22035847-22043638	16.1415	4.17319	1.27397	0.0378335	3.5949	16.1415	-1.59189	0.000395985
ENSMUSG00000024533	Spire1	18:67488209-67610790	1.95812	0.283095	2.12462	8.81959e-13	0.306381	1.95812	-1.92234	7.21409e-13
ENSMUSG00000024885	Aldh3b1	19:3913491-3929808	3.18605	0.928493	1.2122	0.00524618	0.972678	3.18605	-1.18162	0.00710385
ENSMUSG00000062151	Unc13c	9:73479422-73968966	0.00674867	0	10.6247	0.000124953	0	0.00674867	-10.7498	0.000123777
ENSMUSG00000005481	Ddx39	8:83715177-83741256	14.894	5.16663	1.03393	0.00119414	5.17658	14.894	-1.01737	0.000597432
ENSMUSG00000039116	Adgrg6	10:14402583-14545659	1.87024	0.326282	1.76494	0.000210618	0.34141	1.87024	-1.82959	0.000152858
ENSMUSG00000049539	Hist1h1a	13:23763666-23764406	20.5629	2.0593	2.72407	0.00103861	2.19871	20.5629	-2.68943	3.6926e-06
ENSMUSG00000007908	Hmgcll1	9:76014855-76136350	0.369762	0.0106583	4.27069	4.71329e-06	0.0310027	0.369762	-2.99875	0.0386357
ENSMUSG00000021508	Cxcl14	13:56288643-56296743	4.72678	0.596674	2.40404	2.51299e-08	0.803115	4.72678	-2.02142	1.24561e-06
ENSMUSG00000052955	Cpvl	6:53873279-53978671	0.0114517	0	9.05612	0.0243292	0	0.0114517	-9.18101	0.0259831
ENSMUSG00000043760	Pkhd1	1:20057779-20618064	9.40041	0.97661	2.67896	1.23224e-28	1.78171	9.40041	-2.26032	1.34778e-26
ENSMUSG00000024691	Fam111a	19:12545740-12589768	2.83463	0.51552	1.80884	1.83599e-06	0.79813	2.83463	-1.23799	0.000358105
ENSMUSG00000047146	Tet1	10:62804570-62908996	0.612766	0.0345313	2.96792	1.93585e-06	0.0602517	0.612766	-2.53104	1.97299e-05
ENSMUSG00000032231	Anxa2	9:69453620-69491795	98.0386	3.53607	3.99487	2.76821e-40	4.20832	98.0386	-3.87448	6.03845e-44
ENSMUSG00000030650	Tmc5	7:118597297-118675086	0.381117	0	12.5445	9.46916e-22	0	0.381117	-12.6696	4.42633e-23
ENSMUSG00000032085	Tagln	9:45929619-45936058	8.95	1.2506	2.32776	1.0198e-09	1.49342	8.95	-2.08414	5.54603e-07
ENSMUSG00000007097	Atp1a2	1:172271709-172298064	1.70409	0.157244	2.82619	3.68417e-06	0.435513	1.70409	-1.96869	0.00115265
ENSMUSG00000034205	Loxl2	14:69609068-69695834	8.73064	0.562	3.38356	2.66017e-30	0.801813	8.73064	-2.91598	2.32731e-31
ENSMUSG00000074802	Gas2l3	10:89408823-89443967	4.31942	0.563333	2.33831	3.70706e-14	0.587246	4.31942	-2.3817	1.89869e-13
ENSMUSG00000013236	Ptprs	17:56412426-56476483	11.0714	2.12553	1.97176	7.6383e-16	2.43747	11.0714	-1.7719	1.24407e-13
ENSMUSG00000037868	Egr2	10:67535475-67542188	0.624593	0.063187	2.70571	0.0122903	0.0710653	0.624593	-2.57617	0.00984513
ENSMUSG00000025887	Casp12	9:5345430-5373032	5.23654	0.887725	2.18933	1.27312e-10	1.17347	5.23654	-1.84148	7.8946e-08
ENSMUSG00000067879	Vxn	1:9601199-9627143	0.33929	0.0144243	3.83901	0.00012271	0.038401	0.33929	-2.49949	0.00352681
ENSMUSG00000042498	Radx	X:139480367-139554582	0.419505	0.00504533	5.01079	0.00162872	0.0178797	0.419505	-3.27431	0.000186556
ENSMUSG00000020083	Fam241b	10:62107655-62143920	2.17591	0.705922	1.04063	0.0317762	0.343586	2.17591	-2.39805	0.000235124
ENSMUSG00000022322	Shcbp1	8:4735976-4779567	2.95397	0.0252863	6.5236	5.93735e-10	0.137976	2.95397	-3.84932	1.47141e-15
ENSMUSG00000014198	Zfp385c	11:100627543-100692455	0.04827	0	10.3894	1.10663e-08	0	0.04827	-10.5144	1.19775e-09
ENSMUSG00000030584	Dpf1	7:29303951-29318243	0.431905	0.003211	5.09316	0.00128394	0.00365167	0.431905	-4.90701	0.000688002
ENSMUSG00000037016	Frem2	3:53513938-53657355	0.576748	0.0270203	3.59459	2.60682e-22	0.0810663	0.576748	-2.79845	8.41085e-16
ENSMUSG00000050447	Lypd6	2:50066429-50193569	0.42198	0.079435	1.7628	0.000986119	0.143418	0.42198	-1.44234	0.0040037
ENSMUSG00000044186	Nkx2-6	14:69171802-69175518	0.130292	0	7.89374	0.000376443	0	0.130292	-8.01835	0.000378505
ENSMUSG00000037946	Fgd3	13:49261554-49320311	4.02831	0.436573	2.48124	6.16573e-23	0.49007	4.02831	-2.44812	2.55035e-22
ENSMUSG00000056494	Cngb3	4:19280850-19510623	0.0237397	0	11.3607	4.91142e-10	0	0.0237397	-11.4858	1.98668e-10
ENSMUSG00000044176	Spink10	18:62548911-62668070	0.024861	0	7.61085	0.00147195	0	0.024861	-7.73536	0.00143319
ENSMUSG00000046585	Cfap58	19:47937675-48035387	0.00504767	0	7.84409	0.0118934	0	0.00504767	-7.96867	0.0126962
ENSMUSG00000022705	Drd3	16:43754026-43822932	0.0196913	0	9.37272	1.23891e-06	0	0.0196913	-9.49765	1.13878e-06
ENSMUSG00000042045	Sln	9:53850164-53854560	0.197537	0	8.67292	0.0336209	0	0.197537	-8.79774	0.0353215
ENSMUSG00000036411	9530077C05Rik	9:22372443-22444681	0.905005	0.086147	3.70884	1.36176e-05	0.0476637	0.905005	-3.4964	1.06302e-05
ENSMUSG00000095388	Gm10681	3:98552542-98588807	0.236828	0.0422777	1.89457	0.0125459	0.00528067	0.236828	-4.90723	0.000105684
ENSMUSG00000079451	Tmprss11g	5:86485876-86518600	0.0640177	0	9.17177	7.88034e-05	0	0.0640177	-9.29668	7.16702e-05
ENSMUSG00000070867	Trabd2b	4:114406724-114615098	0.511564	0.080317	2.09753	1.41186e-12	0.147666	0.511564	-1.26536	1.15789e-06
ENSMUSG00000036672	Cenpt	8:105844673-105853278	2.47013	0.202683	3.06758	1.47203e-05	0.307632	2.47013	-2.49971	0.000209588
ENSMUSG00000032006	Pdgfd	9:6168584-6378850	2.61641	0.765037	1.17873	1.94206e-05	0.761821	2.61641	-1.19846	1.90059e-05
ENSMUSG00000030730	Atp2a1	7:126445858-126463108	3.24654	0	14.6807	1.62746e-07	0.004703	3.24654	-8.80055	9.06923e-05
ENSMUSG00000028360	Slc44a5	3:153973436-154271722	0.00412567	0	8.36086	0.0424014	0	0.00412567	-8.4856	0.0450564
ENSMUSG00000051278	Zgrf1	3:127553489-127618023	1.05592	0.112165	2.40497	3.0376e-08	0.139069	1.05592	-2.43002	8.98538e-07
ENSMUSG00000009108	Gnat2	3:108092789-108101432	0.72357	0.0544263	2.67327	0.00855596	0.0745197	0.72357	-2.38914	0.02612
ENSMUSG00000011884	Gltp	5:114669398-114690984	7.28721	1.6641	1.5572	2.7421e-06	2.43401	7.28721	-1.0498	8.94029e-05
ENSMUSG00000027506	Tpd52	3:8925593-9004723	28.2414	2.66678	1.58243	1.99402e-09	4.28893	28.2414	-1.77631	7.01385e-12
ENSMUSG00000042942	Greb1l	18:10325177-10562940	1.18323	0.0834343	2.81864	1.73246e-22	0.120245	1.18323	-2.2431	2.22488e-19
ENSMUSG00000034206	Polq	16:37011786-37095417	0.690222	0.00428033	5.85289	0.000310088	0.03082	0.690222	-3.08464	7.21455e-08
ENSMUSG00000027009	Itga4	2:79255426-79333123	3.12393	0.765814	1.46794	2.0548e-09	0.99891	3.12393	-1.01774	0.000641993
ENSMUSG00000039546	Ajap1	4:153373221-153482811	1.11194	0.014054	5.71612	2.51742e-06	0.0811147	1.11194	-3.24334	5.58089e-15
ENSMUSG00000024620	Pdgfrb	18:61045150-61085061	11.0769	1.44933	2.36043	2.61028e-21	2.52076	11.0769	-1.60806	6.68739e-10
ENSMUSG00000020866	Cacna1g	11:94408391-94474198	0.107492	0.0119773	2.42427	0.0107278	0.0311437	0.107492	-2.06577	0.0339515
ENSMUSG00000101355	Hist1h3h	13:21717659-21718069	48.1273	2.45604	3.68884	7.11404e-08	5.15476	48.1273	-2.68762	5.83137e-07
ENSMUSG00000022043	Trim35	14:66297031-66311424	8.90566	2.04176	1.67818	3.39473e-09	2.22927	8.90566	-1.5015	3.74607e-08
ENSMUSG00000018126	Baiap2l2	15:79258195-79285537	0.063818	0	8.161	0.000189826	0	0.063818	-8.28569	0.000181847
ENSMUSG00000038205	Prkab2	3:97658193-97673812	2.44078	0.562592	1.56699	0.000235498	0.645124	2.44078	-1.4326	0.000246044
ENSMUSG00000087230	Mroh3	1:136181652-136212828	0.150454	0	9.88842	1.43615e-07	0.000731333	0.150454	-6.21969	2.68477e-05
ENSMUSG00000051439	Cd14	18:36725067-36726798	9.21606	2.09472	1.68511	0.033042	2.94523	9.21606	-1.32066	0.0378042
ENSMUSG00000037337	Map4k1	7:28982050-29003279	0.904734	0.221093	1.86204	0.00605126	0.337474	0.904734	-1.37936	0.0134365
ENSMUSG00000055298	Ctsj	13:61000179-61005959	0.624024	0.003934	6.61632	2.19001e-06	0.0205993	0.624024	-4.25782	3.06658e-05
ENSMUSG00000030022	Adamts9	6:92772699-92943492	4.03954	0.291673	3.15874	1.99508e-32	0.660361	4.03954	-2.212	5.11486e-22
ENSMUSG00000037725	Ckap2	8:22168160-22185819	7.07486	0.120255	5.84121	1.13925e-44	0.31374	7.07486	-4.11865	2.27463e-11
ENSMUSG00000034438	Gbp8	5:105014150-105139540	1.99301	0.476836	1.36646	3.88039e-07	0.545167	1.99301	-1.03594	2.17729e-05
ENSMUSG00000026387	Sctr	1:120006894-120063536	0.392826	0.0111453	4.56601	0.000180876	0.0489643	0.392826	-2.47654	0.000249321
ENSMUSG00000011034	Slc5a1	5:33104219-33162870	3.54965	0.407491	2.55525	5.0628e-17	0.617509	3.54965	-2.00239	9.95601e-12
ENSMUSG00000032496	Ltf	9:111019271-111042767	0.525088	0.019455	3.47851	0.0074425	0.0553547	0.525088	-3.90472	4.11007e-06
ENSMUSG00000024056	Ndc80	17:71495940-71526857	1.34498	0.0653387	3.87151	2.32204e-08	0.12021	1.34498	-3.04226	1.99332e-06
ENSMUSG00000046623	Gjb4	4:127351086-127354081	0.250305	0	8.49111	0.000152462	0	0.250305	-8.61588	0.000141891
ENSMUSG00000073399	Trim40	17:36881598-36890123	0.0242073	0	6.54308	0.0102178	0	0.0242073	-6.66689	0.0106594
ENSMUSG00000017667	Zfp334	2:165374264-165388259	1.09944	0.279509	1.39421	0.0194148	0.296174	1.09944	-1.36318	0.0224049
ENSMUSG00000006678	Pola1	X:93304767-93632155	3.8075	0.718526	1.83773	5.6401e-13	0.623127	3.8075	-2.09493	2.63686e-12
ENSMUSG00000034457	Eda2r	X:97333840-97377216	12.5869	0.176881	5.50222	1.21362e-73	0.272856	12.5869	-4.81218	1.38818e-52
ENSMUSG00000028873	Cdca8	4:124918465-124939311	3.11037	0.071486	4.27588	2.88417e-13	0.133087	3.11037	-3.58239	2.75467e-06
ENSMUSG00000015484	Fam163a	1:156075966-156205026	0.787756	0.017311	4.93454	4.31857e-20	0.039647	0.787756	-3.78304	0.000108165
ENSMUSG00000020061	Mybpc1	10:88518279-88605152	0.402684	0.0031	6.10039	0.0377149	0	0.402684	-12.8077	5.91306e-05
ENSMUSG00000028005	Gucy1b1	3:82032006-82074689	5.49375	1.82823	1.0056	0.00269803	1.83394	5.49375	-1.04917	0.000722193
ENSMUSG00000026556	Vangl2	1:172000960-172028444	0.8593	0.175703	1.40911	0.0241033	0.211198	0.8593	-1.15668	0.0456174
ENSMUSG00000040808	S100g	X:162961992-162964599	6.03593	0.0194437	7.55021	4.14318e-10	0	6.03593	-13.0069	8.44368e-24
ENSMUSG00000027712	Anxa5	3:36448923-36475894	163.635	27.3555	2.01494	3.12836e-21	38.8969	163.635	-1.55535	2.10944e-11
ENSMUSG00000029910	Mad2l1	6:66535390-66547220	4.67457	0.340127	3.2027	3.35851e-09	0.712589	4.67457	-2.30814	6.19983e-06
ENSMUSG00000026817	Ak1	2:32621758-32635058	3.04164	0.185537	3.5969	7.19122e-07	0.222754	3.04164	-3.5541	2.53083e-06
ENSMUSG00000040919	4930505A04Rik	11:30426006-30471827	0.0536667	0	10.2083	2.64263e-08	0	0.0536667	-10.3333	3.12075e-09
ENSMUSG00000042808	Gpx2	12:76792333-76795554	1.10147	0.020839	4.96373	0.00344122	0.036315	1.10147	-3.34431	0.0405061
ENSMUSG00000037813	D630003M21Rik	2:158182533-158229222	1.2772	0.197928	2.12035	2.77096e-06	0.210029	1.2772	-2.07455	1.23733e-08
ENSMUSG00000019852	Arfgef3	10:18581839-18743949	0.198384	0.00845567	3.96448	3.1248e-10	0.0164613	0.198384	-3.06399	1.2193e-09
ENSMUSG00000062510	Nsl1	1:191063012-191086474	0.77167	0.0551507	3.21206	1.28594e-05	0.129039	0.77167	-2.42735	3.02355e-05
ENSMUSG00000024165	Jpt2	17:24937419-24960689	18.1863	4.85961	1.33047	7.9582e-09	4.98496	18.1863	-1.34102	4.69958e-09
ENSMUSG00000028519	Dab1	4:103619359-104744844	0.771769	0.0375367	3.28322	5.17028e-05	0.066554	0.771769	-2.12207	0.00312746
ENSMUSG00000040767	Snrnp25	11:32205415-32208984	3.13496	0.422341	2.28299	0.00138987	0.624839	3.13496	-1.78358	0.0129054
ENSMUSG00000046402	Rbp1	9:98422961-98446575	18.1668	1.47942	3.04228	4.83683e-41	3.23789	18.1668	-1.96028	1.05888e-11
ENSMUSG00000026825	Dnm1	2:32308471-32353338	0.470235	0.026064	3.29282	1.41527e-07	0.0823397	0.470235	-1.9531	0.00154064
ENSMUSG00000093973	Mrgpra2a	7:47426328-47452139	0.037756	0	8.8834	0.00342425	0	0.037756	-9.00826	0.00352386
ENSMUSG00000028785	Hpca	4:129111570-129122036	0.329328	0	9.77448	3.61733e-07	0.009522	0.329328	-4.39177	0.0161964
ENSMUSG00000028949	Smarcd3	5:24590818-24624411	1.37437	0.452299	1.75038	0.000748702	0.401021	1.37437	-1.76109	0.000735406
ENSMUSG00000026748	Plxdc2	2:16356304-16755839	1.36256	0.214186	2.07365	2.16227e-14	0.317257	1.36256	-1.55055	8.10529e-11
ENSMUSG00000044938	Klhl31	9:77636500-77660127	0.119329	0	10.3861	5.36186e-07	0.00571733	0.119329	-3.79703	0.0295305
ENSMUSG00000025475	Adgra1	7:139834174-139878088	0.0241637	0	8.8232	1.89052e-05	0	0.0241637	-8.94805	1.62857e-05
ENSMUSG00000037705	Tecta	9:42329619-42399929	0.163632	0.00420867	3.55079	0.0127763	0.004869	0.163632	-3.43299	0.000173663
ENSMUSG00000024519	Cplx4	18:65955722-65970237	0.0353003	0	7.29286	0.0287858	0	0.0353003	-7.41722	0.0303033
ENSMUSG00000052221	Ppp1r36	12:76417538-76439492	0.359329	0	10.8112	8.22432e-11	0.006047	0.359329	-4.50063	0.00996849
ENSMUSG00000022526	Zfp251	15:76851609-76871435	1.83526	0.521652	1.3456	0.00343466	0.501515	1.83526	-1.34456	0.00297749
ENSMUSG00000060780	Lrrtm1	6:77242689-77257791	0.0115723	0	6.38532	0.0125583	0	0.0115723	-6.50902	0.013226
ENSMUSG00000032324	Tspan3	9:56131725-56165477	11.1678	1.75624	2.08434	9.28617e-15	2.35768	11.1678	-1.7123	4.499e-12
ENSMUSG00000104318	Pcdha7	18:36973802-37187657	0.00354267	0	8.52657	0.00469921	0	0.00354267	-8.65136	0.00482342
ENSMUSG00000028173	Wls	3:159839672-159938664	7.28369	2.17225	1.19268	7.05527e-07	3.04424	7.28369	-1.20562	3.2268e-07
ENSMUSG00000028348	Cavin4	4:48663514-48673502	0.035917	0	7.44567	0.0230523	0	0.035917	-7.57009	0.0237729
ENSMUSG00000019590	Cyb561	11:105933702-105953336	10.6212	1.53163	2.17736	6.03868e-16	1.75569	10.6212	-2.11224	4.06465e-18
ENSMUSG00000022636	Alcam	16:52248996-52454074	43.3475	13.6022	1.14799	3.52301e-06	12.6695	43.3475	-1.2859	7.3684e-08
ENSMUSG00000103677	Pcdhga4	18:37685210-37841873	0.271757	0.0737323	1.31483	0.0046029	0.0790647	0.271757	-1.25881	0.00800837
ENSMUSG00000021403	Serpinb9b	13:33027416-33041884	0.421883	0.01148	4.52535	0.00887372	0.0315017	0.421883	-3.1126	0.0276065
ENSMUSG00000036596	Cpz	5:35502218-35525698	1.47201	0.146392	2.75213	3.40897e-09	0.326118	1.47201	-1.64345	0.000162637
ENSMUSG00000006411	Nectin4	1:171370099-171388598	0.683492	0.11227	1.92061	0.00651445	0.136441	0.683492	-1.67976	0.0103104
ENSMUSG00000079293	Clec7a	6:129461591-129472779	20.482	2.98035	2.26231	9.8472e-07	5.90773	20.482	-1.30689	4.33099e-06
ENSMUSG00000093910	Zfp853	5:143287038-143293623	0.13691	0	8.7194	2.06931e-05	0.0118067	0.13691	-2.79204	0.0364618
ENSMUSG00000038463	Olfml2b	1:170644532-170682789	0.709808	0.10547	2.15747	0.000237458	0.117046	0.709808	-2.05402	0.000836444
ENSMUSG00000030512	Snrpa1	7:66059003-66074587	13.867	4.2675	1.03306	0.00121771	4.37073	13.867	-1.18029	0.00020558
ENSMUSG00000032908	Sgpp2	1:78310345-78420289	1.25731	0.0478123	4.1443	2.82563e-36	0.140337	1.25731	-2.64036	1.20662e-22
ENSMUSG00000069268	Hist1h2bf	13:23573736-23574196	8.84854	0.851364	2.75538	0.00510571	1.53434	8.84854	-1.98634	0.026185
ENSMUSG00000013419	Zfp651	9:121759330-121771742	1.7025	0.249244	2.35745	0.000303281	0.449454	1.7025	-1.57454	0.0166374
ENSMUSG00000030528	Blm	7:80454733-80535119	2.3408	1.25124	1.26067	0.0076518	0.932377	2.3408	-1.51513	6.98596e-06
ENSMUSG00000032648	Pygm	19:6384399-6398459	2.27579	0.357091	2.33669	0.00039535	0.452052	2.27579	-1.97907	0.00229775
ENSMUSG00000068115	Ninl	2:150934519-151039382	1.07368	0.196897	1.82432	2.34833e-07	0.358122	1.07368	-1.31358	0.000378118
ENSMUSG00000051344	Plekhm3	1:64785983-64956824	3.359	0.647127	1.71983	2.89319e-14	0.99288	3.359	-1.25398	4.10192e-08
ENSMUSG00000038042	Ptpdc1	13:48577872-48625664	1.25509	0.416474	1.20004	0.00301822	0.41444	1.25509	-1.03042	0.0127585
ENSMUSG00000034810	Scn7a	2:66673425-66784914	0.751033	0.167956	1.59537	0.00319256	0.134212	0.751033	-1.96493	0.000203813
ENSMUSG00000056978	Hamp2	7:30922372-30944032	30.0068	3.3534	2.61046	0.000509033	3.76602	30.0068	-2.46827	0.00224723
ENSMUSG00000005640	Insrr	3:87796951-87816101	0.0114043	0	6.51244	0.0120681	0	0.0114043	-6.63623	0.0129259
ENSMUSG00000041936	Agrn	4:156165290-156197488	15.9447	4.46384	1.2342	1.67569e-08	4.95232	15.9447	-1.12795	1.23819e-06
ENSMUSG00000049303	Syt12	19:4445908-4477447	3.59596	0.362251	2.71207	1.65134e-15	0.735896	3.59596	-1.72637	9.83885e-08
ENSMUSG00000039209	Rpl39l	16:10170226-10174911	0.0967953	0	7.38635	0.00406241	0	0.0967953	-7.51074	0.00398654
ENSMUSG00000070348	Ccnd1	7:144929931-144939925	92.6401	3.95959	4.01653	2.80048e-62	5.0505	92.6401	-3.67506	1.36301e-52
ENSMUSG00000020738	Sumo2	11:115522947-115536276	21.0189	3.54993	1.30033	0.0368104	3.24217	21.0189	-1.99654	0.00514235
ENSMUSG00000031442	Mcf2l	8:12873806-13020905	0.874098	0.175412	1.81492	0.0272685	0.183457	0.874098	-1.84525	0.0208701
ENSMUSG00000052776	Oas1a	5:120896256-120907521	4.67573	1.0325	1.60139	2.72407e-06	1.50676	4.67573	-1.10609	0.00100268
ENSMUSG00000079186	Gzmc	14:56231441-56234656	0.0571537	0	6.54841	0.00795502	0	0.0571537	-6.67224	0.00845377
ENSMUSG00000034401	Spata6	4:111719984-111829184	2.53633	0.765861	1.16739	0.00723735	0.783752	2.53633	-1.13001	0.000216222
ENSMUSG00000031097	Tnni2	7:142441808-142444410	0.463396	0	8.20152	0.0118723	0	0.463396	-8.32622	0.0122559
ENSMUSG00000028780	Sema3c	5:17574281-17730268	2.81338	0.230221	2.87508	4.74613e-23	0.323074	2.81338	-2.70725	3.58209e-18
ENSMUSG00000010435	Spaca7	8:12573029-12600744	0.010563	0	7.10915	0.0312301	0	0.010563	-7.23341	0.0335442
ENSMUSG00000032523	Hhatl	9:121784016-121792507	0.0335267	0	6.40864	0.0161953	0	0.0335267	-6.53232	0.0157238
ENSMUSG00000027646	Src	2:157418444-157471862	8.8956	0.724451	3.01681	6.65687e-23	1.14993	8.8956	-2.35942	9.13738e-17
ENSMUSG00000027962	Vcam1	3:116109949-116129688	27.543	5.35643	1.84011	7.18638e-09	7.65502	27.543	-1.35245	3.3112e-09
ENSMUSG00000018398	Sept8	11:53519257-53549565	5.03092	1.10018	1.74897	2.93724e-05	1.15151	5.03092	-1.65854	1.61036e-05
ENSMUSG00000044927	H1fx	6:87980421-87981637	3.42251	0.121907	4.22576	4.86805e-06	0.20528	3.42251	-3.509	0.00110026
ENSMUSG00000015709	Arnt2	7:84246278-84410176	1.38198	0.00492033	7.1773	3.61017e-09	0.0340767	1.38198	-4.49373	5.44066e-11
ENSMUSG00000051220	Ercc6l	X:102141716-102157091	1.21698	0.0632533	3.67536	1.65032e-10	0.087813	1.21698	-3.26278	5.07152e-09
ENSMUSG00000025876	Unc5a	13:54949411-55006018	1.59875	0.45694	1.31375	5.73751e-05	0.523217	1.59875	-1.11677	0.000529754
ENSMUSG00000026676	Ccdc3	2:5137776-5230878	7.4146	0.673374	2.89295	1.46491e-24	1.21012	7.4146	-2.08537	3.26931e-13
ENSMUSG00000023073	Slc10a2	8:5083219-5105351	14.6977	1.68097	2.55623	1.61324e-20	2.23731	14.6977	-2.19213	7.01264e-20
ENSMUSG00000020674	Pxdn	12:29937608-30017658	8.39334	2.37244	1.38154	9.86715e-06	2.78267	8.39334	-1.09995	0.000155253
ENSMUSG00000014329	Bicc1	10:70922832-71159700	16.177	0.757221	4.08093	1.69223e-37	1.87929	16.177	-2.64627	1.01507e-25
ENSMUSG00000062157	Ifnlr1	4:135686287-135708181	0.823731	0.0390877	3.79802	5.85886e-10	0.067376	0.823731	-3.07685	2.7769e-08
ENSMUSG00000010830	Kdelr3	15:79516411-79527739	2.04683	0.028716	5.60558	0.00046904	0.050144	2.04683	-4.78755	4.50462e-09
ENSMUSG00000066357	Wdr6	9:108572311-108578739	10.4023	3.0299	1.2034	0.000101774	3.17774	10.4023	-1.18271	8.74361e-05
ENSMUSG00000033706	Smyd5	6:85431989-85446435	7.28322	2.6689	1.08338	0.0122092	2.64299	7.28322	-1.00104	0.0173888
ENSMUSG00000005397	Nid1	13:13437551-13512269	44.8861	3.20819	3.2968	1.37137e-37	4.77639	44.8861	-2.74665	1.45952e-36
ENSMUSG00000005611	Mrvi1	7:110868266-110982461	1.93816	0.375336	1.58381	1.25762e-05	0.506074	1.93816	-1.26251	0.000153215
ENSMUSG00000035109	Shc4	2:125627447-125724148	0.572725	0.039047	3.00776	2.1074e-06	0.0419047	0.572725	-2.95508	8.95254e-08
ENSMUSG00000079507	H2-Q1	17:35320405-35325099	20.1205	3.19095	2.06424	9.87075e-11	4.83066	20.1205	-1.52558	4.97299e-07
ENSMUSG00000002799	Jag2	12:112907819-112929776	0.683744	0.0673023	1.9946	0.0380006	0.058514	0.683744	-2.30065	0.00642277
ENSMUSG00000032802	Srxn1	2:152105516-152111376	90.7704	18.8537	1.71118	6.97623e-11	22.9681	90.7704	-1.48029	4.46728e-08
ENSMUSG00000030145	Zfp248	6:118427319-118455528	0.895975	0.132939	2.14984	0.000410471	0.144678	0.895975	-2.08067	0.000498885
ENSMUSG00000028496	Mllt3	4:87769925-88033364	1.78763	0.530517	1.17077	5.61869e-07	0.45426	1.78763	-1.40727	5.84481e-08
ENSMUSG00000023908	Pkmyt1	17:23726336-23736735	1.83397	0.0763113	3.94966	4.99889e-08	0.206456	1.83397	-2.54085	0.000279462
ENSMUSG00000054320	Lrrc36	8:105413571-105464086	0.01605	0	8.5155	0.00590263	0	0.01605	-8.64028	0.00602893
ENSMUSG00000001228	Uhrf1	17:56303321-56323486	6.66389	0.106644	5.59428	7.05643e-19	0.141363	6.66389	-5.35672	4.96438e-42
ENSMUSG00000029171	Pgm2	5:64092950-64128351	7.70217	1.3373	1.99204	8.94674e-15	1.66999	7.70217	-1.73981	4.74135e-15
ENSMUSG00000039179	Tekt5	16:10357948-10395490	0.133495	0	11.2224	5.64581e-11	0	0.133495	-11.3475	2.53122e-12
ENSMUSG00000008734	Gprc5b	7:118972047-118995211	2.29221	0.347232	2.24339	6.87549e-06	0.576649	2.29221	-1.49199	0.000810485
ENSMUSG00000043461	Sptssb	3:69819542-69859940	0.019217	0	8.53382	0.0373226	0	0.019217	-8.65862	0.039612
ENSMUSG00000001642	Akr1b3	6:34302434-34317478	27.0164	2.4396	2.89923	2.87743e-18	2.71885	27.0164	-2.79303	4.41475e-19
ENSMUSG00000040322	Slc25a24	3:109123149-109168457	10.8285	0.771898	3.23299	2.04841e-38	1.04355	10.8285	-2.84155	2.71796e-26
ENSMUSG00000034349	Smc4	3:69004738-69034623	9.54625	2.59964	1.25065	1.00836e-06	2.70143	9.54625	-1.21341	4.34274e-06
ENSMUSG00000004113	Cacna1b	2:24603887-24763152	0.102753	0	12.2593	3.28316e-15	0	0.102753	-12.3843	5.298e-17
ENSMUSG00000057123	Gja5	3:96904693-97077416	1.08026	0.235514	1.6195	0.0012751	0.361494	1.08026	-1.04683	0.0450145
ENSMUSG00000031204	Asb12	X:95470201-95557987	0.0254447	0	9.69256	0.0138906	0	0.0254447	-9.81753	0.0149569
ENSMUSG00000090171	Ugt1a2	1:88200601-88218997	26.3553	0.262519	6.06528	7.04353e-08	1.42767	26.3553	-3.67124	0.00699764
ENSMUSG00000019966	Kitl	10:100015630-100100416	3.94835	1.38359	1.17777	2.52473e-06	1.28334	3.94835	-1.2644	1.76723e-07
ENSMUSG00000067377	Tspan6	X:133891068-133898429	1.57521	0.097422	3.41679	1.80998e-06	0.0775637	1.57521	-3.79569	0.000222476
ENSMUSG00000031274	Col4a5	X:141475385-141689234	6.9807	0.255797	4.13074	2.27768e-43	0.404028	6.9807	-3.51919	1.49017e-46
ENSMUSG00000002983	Relb	7:19606217-19629438	3.38195	0.497029	2.06577	8.92869e-08	0.954235	3.38195	-1.15056	0.00302192
ENSMUSG00000066607	Insyn1	9:58488603-58499780	0.820564	0.0378423	3.911	3.3479e-06	0.116891	0.820564	-2.64048	0.00152259
[truncated: 847 more rows]
