# Supplementary material for: Integrated Analysis of Hepatic miRNA and mRNA Expression Profiles in the Spontaneous Reversal Process of Liver Fibrosis
Source: Front Genet. 2021 Jul 22;12:706341. doi: 10.3389/fgene.2021.706341 (PMC8340883; doi:10.3389/fgene.2021.706341)
Supplement: Supplementary Figure 1 — Quality control and quantification of RNA samples. [file Data_Sheet_1.ZIP › Supplementary material/Table S4.xlsx]

## Sheet: Sheet1
miRNA_ID	Expression change	gene_ID	gene_name	Expression change	Pearson correlation coefficient	p value
mmu-miR-12182-3p	Down	ENSMUSG00000060002	Chpt1	UP	-0.94753	0.000103484
mmu-miR-12182-3p	Down	ENSMUSG00000022615	Tymp	UP	-0.804148	0.00898592
mmu-miR-12182-3p	Down	ENSMUSG00000057880	Abat	UP	-0.917109	0.000497481
mmu-miR-12182-3p	Down	ENSMUSG00000034171	Faah	UP	-0.902072	0.00087826
mmu-miR-12182-3p	Down	ENSMUSG00000020053	Igf1	UP	-0.908473	0.000697686
mmu-miR-12182-3p	Down	ENSMUSG00000040127	Sdr9c7	UP	-0.872758	0.00213184
mmu-miR-12182-3p	Down	ENSMUSG00000036110	Slc17a2	UP	-0.832033	0.00540362
mmu-miR-12182-3p	Down	ENSMUSG00000056698	Elmod3	UP	-0.856428	0.00319924
mmu-miR-12182-3p	Down	ENSMUSG00000020435	Osbp2	UP	-0.832628	0.00534022
mmu-miR-12182-3p	Down	ENSMUSG00000024558	Mapk4	UP	-0.890581	0.00128007
mmu-miR-12182-3p	Down	ENSMUSG00000023019	Gpd1	UP	-0.920567	0.00043004
mmu-miR-12182-3p	Down	ENSMUSG00000045776	Lrtm1	UP	-0.831385	0.00547328
mmu-miR-12182-3p	Down	ENSMUSG00000052392	Acot4	UP	-0.895307	0.00110205
mmu-miR-12182-3p	Down	ENSMUSG00000021238	Aldh6a1	UP	-0.904338	0.000810997
mmu-miR-12182-3p	Down	ENSMUSG00000027784	Ppm1l	UP	-0.89629	0.00106729
mmu-miR-12182-3p	Down	ENSMUSG00000025792	Slc25a10	UP	-0.866268	0.00252057
mmu-miR-12182-3p	Down	ENSMUSG00000031173	Otc	UP	-0.910437	0.000647968
mmu-miR-12182-3p	Down	ENSMUSG00000035000	Dpp4	UP	-0.918448	0.000470556
mmu-miR-12182-3p	Down	ENSMUSG00000075324	Fign	UP	-0.827397	0.0059154
mmu-miR-12182-3p	Down	ENSMUSG00000032349	Elovl5	UP	-0.807649	0.00846704
mmu-miR-12182-3p	Down	ENSMUSG00000064225	Paqr9	UP	-0.937551	0.000188459
mmu-miR-12182-3p	Down	ENSMUSG00000025241	Fyco1	UP	-0.901148	0.000906747
mmu-miR-12182-3p	Down	ENSMUSG00000032047	Acat1	UP	-0.932965	0.0002404
mmu-miR-12182-3p	Down	ENSMUSG00000087679	Tmem250-ps	UP	-0.954913	6.13e-05
mmu-miR-12182-3p	Down	ENSMUSG00000027332	Ivd	UP	-0.848694	0.00381382
mmu-miR-12182-3p	Down	ENSMUSG00000030643	Rab30	UP	-0.849182	0.00377281
mmu-miR-12182-3p	Down	ENSMUSG00000030737	Slco2b1	UP	-0.940127	0.000163036
mmu-miR-12182-3p	Down	ENSMUSG00000054793	Cadm4	UP	-0.809442	0.00820935
mmu-miR-12182-3p	Down	ENSMUSG00000054385	Ceacam2	UP	-0.823433	0.00637848
mmu-miR-12182-3p	Down	ENSMUSG00000030499	Kctd15	UP	-0.831193	0.00549403
mmu-miR-12182-3p	Down	ENSMUSG00000042289	Hsd3b7	UP	-0.921925	0.000405405
mmu-miR-12182-3p	Down	ENSMUSG00000025089	Gfra1	UP	-0.902847	0.000854843
mmu-miR-12182-3p	Down	ENSMUSG00000002831	Plin4	UP	-0.850998	0.00362291
mmu-miR-12182-3p	Down	ENSMUSG00000022742	Cpox	UP	-0.86976	0.00230585
mmu-miR-12182-3p	Down	ENSMUSG00000028573	Fggy	UP	-0.882641	0.00162266
mmu-miR-12182-3p	Down	ENSMUSG00000035031	C8a	UP	-0.90116	0.000906385
mmu-miR-12182-3p	Down	ENSMUSG00000028517	Plpp3	UP	-0.892749	0.00119608
mmu-miR-12182-3p	Down	ENSMUSG00000042251	Pm20d1	UP	-0.909776	0.000664409
mmu-miR-12182-3p	Down	ENSMUSG00000038527	C1rl	UP	-0.950314	8.57e-05
mmu-miR-12182-3p	Down	ENSMUSG00000036585	Fgf1	UP	-0.908945	0.000685518
mmu-miR-12182-3p	Down	ENSMUSG00000045875	Adra1a	UP	-0.872713	0.00213441
mmu-miR-12182-3p	Down	ENSMUSG00000112129	Pbld1	UP	-0.910304	0.000651249
mmu-miR-12182-3p	Down	ENSMUSG00000029311	Hsd17b11	UP	-0.917272	0.000494164
mmu-miR-12182-3p	Down	ENSMUSG00000029270	Dipk1a	UP	-0.903674	0.000830332
mmu-miR-12182-3p	Down	ENSMUSG00000029458	Brap	UP	-0.919843	0.00044361
mmu-miR-125b-1-3p	Down	ENSMUSG00000035878	Hykk	UP	-0.80128	0.00942655
mmu-miR-125b-1-3p	Down	ENSMUSG00000039197	Adk	UP	-0.819675	0.0068396
mmu-miR-125b-1-3p	Down	ENSMUSG00000021238	Aldh6a1	UP	-0.826985	0.0059624
mmu-miR-125b-1-3p	Down	ENSMUSG00000033342	Plppr5	UP	-0.847986	0.0038738
mmu-miR-125b-1-3p	Down	ENSMUSG00000028223	Decr1	UP	-0.826872	0.00597536
mmu-miR-125b-1-3p	Down	ENSMUSG00000069456	Rdh16	UP	-0.837634	0.00482668
mmu-miR-125b-1-3p	Down	ENSMUSG00000057554	Lgals8	UP	-0.819309	0.00688574
mmu-miR-125b-1-3p	Down	ENSMUSG00000038121	Fam210a	UP	-0.859095	0.00300421
mmu-miR-125b-1-3p	Down	ENSMUSG00000041698	Slco1a1	UP	-0.822	0.00655179
mmu-miR-125b-1-3p	Down	ENSMUSG00000076435	Acsf2	UP	-0.853218	0.00344536
mmu-miR-125b-1-3p	Down	ENSMUSG00000075590	Nrbp2	UP	-0.807395	0.00850393
mmu-miR-125b-1-3p	Down	ENSMUSG00000036561	Ppp6r2	UP	-0.858392	0.00305484
mmu-miR-125b-1-3p	Down	ENSMUSG00000071177	Serpina1d	UP	-0.82011	0.00678518
mmu-miR-125b-1-3p	Down	ENSMUSG00000041567	Serpina12	UP	-0.800218	0.00959347
mmu-miR-125b-1-3p	Down	ENSMUSG00000031173	Otc	UP	-0.813991	0.00757949
mmu-miR-125b-1-3p	Down	ENSMUSG00000090150	Acad11	UP	-0.844816	0.00415041
mmu-miR-125b-1-3p	Down	ENSMUSG00000026866	Kynu	UP	-0.81826	0.00701904
mmu-miR-125b-1-3p	Down	ENSMUSG00000027332	Ivd	UP	-0.880594	0.00172029
mmu-miR-125b-1-3p	Down	ENSMUSG00000027312	Atrn	UP	-0.830331	0.00558783
mmu-miR-125b-1-3p	Down	ENSMUSG00000030737	Slco2b1	UP	-0.817678	0.0070937
mmu-miR-125b-1-3p	Down	ENSMUSG00000074623	Gm826	UP	-0.832645	0.0053384
mmu-miR-125b-1-3p	Down	ENSMUSG00000063077	Kif1b	UP	-0.812428	0.0077921
mmu-miR-125b-1-3p	Down	ENSMUSG00000031958	Ldhd	UP	-0.821619	0.00659836
mmu-miR-125b-1-3p	Down	ENSMUSG00000047412	Zbtb44	UP	-0.860555	0.00290103
mmu-miR-125b-1-3p	Down	ENSMUSG00000060961	Slc4a4	UP	-0.859912	0.00294616
mmu-miR-125b-1-3p	Down	ENSMUSG00000033174	Mgll	UP	-0.82887	0.00574939
mmu-miR-125b-1-3p	Down	ENSMUSG00000045875	Adra1a	UP	-0.802144	0.00929237
mmu-miR-125b-1-3p	Down	ENSMUSG00000033427	Upb1	UP	-0.810299	0.00808808
mmu-miR-125b-1-3p	Down	ENSMUSG00000032898	Fbxo21	UP	-0.81483	0.00746699
mmu-miR-130b-5p	Down	ENSMUSG00000036585	Fgf1	UP	-0.872258	0.00216022
mmu-miR-130b-5p	Down	ENSMUSG00000005580	Adcy9	UP	-0.885055	0.0015125
mmu-miR-130b-5p	Down	ENSMUSG00000022877	Hrg	UP	-0.849805	0.00372093
mmu-miR-130b-5p	Down	ENSMUSG00000022514	Il1rap	UP	-0.889509	0.00132308
mmu-miR-130b-5p	Down	ENSMUSG00000023176	Cpn2	UP	-0.843257	0.0042913
mmu-miR-130b-5p	Down	ENSMUSG00000020053	Igf1	UP	-0.839702	0.00462479
mmu-miR-130b-5p	Down	ENSMUSG00000060002	Chpt1	UP	-0.877979	0.00185087
mmu-miR-130b-5p	Down	ENSMUSG00000069456	Rdh16	UP	-0.811671	0.00789644
mmu-miR-130b-5p	Down	ENSMUSG00000016756	Cmah	UP	-0.812966	0.00771843
mmu-miR-130b-5p	Down	ENSMUSG00000055027	Smyd1	UP	-0.806985	0.00856379
mmu-miR-130b-5p	Down	ENSMUSG00000056091	St3gal5	UP	-0.85288	0.00347201
mmu-miR-130b-5p	Down	ENSMUSG00000033720	Sfxn5	UP	-0.957766	4.89e-05
mmu-miR-130b-5p	Down	ENSMUSG00000038121	Fam210a	UP	-0.837257	0.00486414
mmu-miR-130b-5p	Down	ENSMUSG00000053846	Lipg	UP	-0.80784	0.00843929
mmu-miR-130b-5p	Down	ENSMUSG00000071633	Gm4952	UP	-0.89541	0.00109836
mmu-miR-130b-5p	Down	ENSMUSG00000035828	Pim3	UP	-0.876425	0.00193165
mmu-miR-130b-5p	Down	ENSMUSG00000004558	Ndrg2	UP	-0.831362	0.0054758
mmu-miR-130b-5p	Down	ENSMUSG00000039976	Tbc1d16	UP	-0.891148	0.00125771
mmu-miR-130b-5p	Down	ENSMUSG00000031173	Otc	UP	-0.83659	0.00493082
mmu-miR-130b-5p	Down	ENSMUSG00000031138	F9	UP	-0.843036	0.0043115
mmu-miR-130b-5p	Down	ENSMUSG00000075324	Fign	UP	-0.881985	0.00165351
mmu-miR-130b-5p	Down	ENSMUSG00000026853	Crat	UP	-0.879725	0.00176298
mmu-miR-130b-5p	Down	ENSMUSG00000033676	Gabrb3	UP	-0.89829	0.000998988
mmu-miR-130b-5p	Down	ENSMUSG00000002346	Slc25a42	UP	-0.85814	0.00307311
mmu-miR-130b-5p	Down	ENSMUSG00000055730	Ces2a	UP	-0.882474	0.00163045
mmu-miR-130b-5p	Down	ENSMUSG00000037415	Ranbp10	UP	-0.882935	0.00160893
mmu-miR-130b-5p	Down	ENSMUSG00000036892	Prodh2	UP	-0.854993	0.00330775
mmu-miR-130b-5p	Down	ENSMUSG00000094152	Slc6a16	UP	-0.802603	0.0092215
mmu-miR-130b-5p	Down	ENSMUSG00000047731	Wbp1l	UP	-0.884544	0.00153535
mmu-miR-130b-5p	Down	ENSMUSG00000031147	Magix	UP	-0.839221	0.00467118
mmu-miR-130b-5p	Down	ENSMUSG00000024070	Prkd3	UP	-0.810114	0.00811415
mmu-miR-130b-5p	Down	ENSMUSG00000027502	Rtf2	UP	-0.87979	0.00175973
mmu-miR-130b-5p	Down	ENSMUSG00000026003	Acadl	UP	-0.817694	0.00709165
mmu-miR-130b-5p	Down	ENSMUSG00000028756	Pink1	UP	-0.843845	0.00423783
mmu-miR-130b-5p	Down	ENSMUSG00000003623	Crot	UP	-0.887047	0.0014256
mmu-miR-130b-5p	Down	ENSMUSG00000031958	Ldhd	UP	-0.901147	0.000906776
mmu-miR-130b-5p	Down	ENSMUSG00000034308	Sdr42e1	UP	-0.847437	0.00392081
mmu-miR-130b-5p	Down	ENSMUSG00000047412	Zbtb44	UP	-0.880927	0.00170415
mmu-miR-130b-5p	Down	ENSMUSG00000060961	Slc4a4	UP	-0.875813	0.00196412
mmu-miR-130b-5p	Down	ENSMUSG00000022041	Chrna2	UP	-0.903628	0.000831675
mmu-miR-130b-5p	Down	ENSMUSG00000061313	Ddhd2	UP	-0.835568	0.00503426
mmu-miR-130b-5p	Down	ENSMUSG00000037316	Bag4	UP	-0.863654	0.00269011
mmu-miR-130b-5p	Down	ENSMUSG00000001211	Agpat3	UP	-0.87972	0.00176321
mmu-miR-130b-5p	Down	ENSMUSG00000029458	Brap	UP	-0.83503	0.00508933
mmu-miR-130b-5p	Down	ENSMUSG00000005089	Slc1a2	UP	-0.821795	0.00657678
mmu-miR-132-3p	Down	ENSMUSG00000035031	C8a	UP	-0.879154	0.0017914
mmu-miR-132-3p	Down	ENSMUSG00000022514	Il1rap	UP	-0.925552	0.000344483
mmu-miR-132-3p	Down	ENSMUSG00000052316	Lrrc15	UP	-0.928143	0.000305092
mmu-miR-132-3p	Down	ENSMUSG00000016756	Cmah	UP	-0.916437	0.000511399
mmu-miR-132-3p	Down	ENSMUSG00000055027	Smyd1	UP	-0.854549	0.00334178
mmu-miR-132-3p	Down	ENSMUSG00000033720	Sfxn5	UP	-0.902049	0.000878967
mmu-miR-132-3p	Down	ENSMUSG00000066366	Serpina1a	UP	-0.910722	0.000640962
mmu-miR-132-3p	Down	ENSMUSG00000048856	Slc25a47	UP	-0.852603	0.00349395
mmu-miR-132-3p	Down	ENSMUSG00000025731	Mettl26	UP	-0.878782	0.00181008
mmu-miR-132-3p	Down	ENSMUSG00000032349	Elovl5	UP	-0.8299	0.00563521
mmu-miR-132-3p	Down	ENSMUSG00000032607	Amt	UP	-0.90799	0.000710318
mmu-miR-132-3p	Down	ENSMUSG00000014077	Chp1	UP	-0.831156	0.00549802
mmu-miR-132-3p	Down	ENSMUSG00000026623	Lpgat1	UP	-0.828762	0.00576147
mmu-miR-132-3p	Down	ENSMUSG00000047731	Wbp1l	UP	-0.830921	0.00552346
mmu-miR-132-3p	Down	ENSMUSG00000031147	Magix	UP	-0.928814	0.000295435
mmu-miR-132-3p	Down	ENSMUSG00000002831	Plin4	UP	-0.82118	0.00665231
mmu-miR-132-3p	Down	ENSMUSG00000023828	Slc22a3	UP	-0.892576	0.00120265
mmu-miR-132-3p	Down	ENSMUSG00000028603	Scp2	UP	-0.920046	0.000439767
mmu-miR-132-3p	Down	ENSMUSG00000045875	Adra1a	UP	-0.831901	0.00541777
mmu-miR-132-3p	Down	ENSMUSG00000033427	Upb1	UP	-0.936708	0.000197346
mmu-miR-132-3p	Down	ENSMUSG00000029458	Brap	UP	-0.90713	0.000733212
mmu-miR-141-3p	Down	ENSMUSG00000016756	Cmah	UP	-0.854859	0.00331799
mmu-miR-141-3p	Down	ENSMUSG00000052316	Lrrc15	UP	-0.883834	0.00156755
mmu-miR-141-3p	Down	ENSMUSG00000073988	Ttpa	UP	-0.91034	0.000650361
mmu-miR-141-3p	Down	ENSMUSG00000033634	Nat8f2	UP	-0.80954	0.00819541
mmu-miR-141-3p	Down	ENSMUSG00000063652	Slc22a21	UP	-0.889673	0.00131643
mmu-miR-141-3p	Down	ENSMUSG00000038121	Fam210a	UP	-0.833135	0.00528661
mmu-miR-141-3p	Down	ENSMUSG00000036941	Elac1	UP	-0.816182	0.00728815
mmu-miR-141-3p	Down	ENSMUSG00000024900	Cpt1a	UP	-0.813419	0.00765685
mmu-miR-141-3p	Down	ENSMUSG00000075590	Nrbp2	UP	-0.835858	0.00500475
mmu-miR-141-3p	Down	ENSMUSG00000031173	Otc	UP	-0.897757	0.00101689
mmu-miR-141-3p	Down	ENSMUSG00000026473	Glul	UP	-0.88664	0.00144307
mmu-miR-141-3p	Down	ENSMUSG00000026672	Optn	UP	-0.800411	0.00956301
mmu-miR-141-3p	Down	ENSMUSG00000047731	Wbp1l	UP	-0.810061	0.00812156
mmu-miR-141-3p	Down	ENSMUSG00000028756	Pink1	UP	-0.831295	0.00548303
mmu-miR-141-3p	Down	ENSMUSG00000063077	Kif1b	UP	-0.883732	0.00157219
mmu-miR-141-3p	Down	ENSMUSG00000026417	Pigr	UP	-0.844812	0.0041508
mmu-miR-141-3p	Down	ENSMUSG00000042251	Pm20d1	UP	-0.903628	0.000831683
mmu-miR-141-3p	Down	ENSMUSG00000071226	Cecr2	UP	-0.881459	0.00167855
mmu-miR-141-3p	Down	ENSMUSG00000036585	Fgf1	UP	-0.847814	0.00388844
mmu-miR-141-3p	Down	ENSMUSG00000022040	Ephx2	UP	-0.875026	0.00200641
mmu-miR-141-3p	Down	ENSMUSG00000001155	Ftcd	UP	-0.828887	0.00574753
mmu-miR-141-3p	Down	ENSMUSG00000063406	Tmed5	UP	-0.89215	0.00121891
mmu-miR-141-3p	Down	ENSMUSG00000032898	Fbxo21	UP	-0.874018	0.00206152
mmu-miR-146b-5p	Down	ENSMUSG00000032349	Elovl5	UP	-0.830095	0.00561373
mmu-miR-146b-5p	Down	ENSMUSG00000047412	Zbtb44	UP	-0.974281	8.76e-06
mmu-miR-146b-5p	Down	ENSMUSG00000057880	Abat	UP	-0.949596	9.01e-05
mmu-miR-146b-5p	Down	ENSMUSG00000022514	Il1rap	UP	-0.971365	1.27e-05
mmu-miR-146b-5p	Down	ENSMUSG00000073988	Ttpa	UP	-0.941557	0.000150028
mmu-miR-146b-5p	Down	ENSMUSG00000069456	Rdh16	UP	-0.918379	0.000471928
mmu-miR-146b-5p	Down	ENSMUSG00000057554	Lgals8	UP	-0.926055	0.000336576
mmu-miR-146b-5p	Down	ENSMUSG00000025347	Mettl7b	UP	-0.968421	1.79e-05
mmu-miR-146b-5p	Down	ENSMUSG00000060371	Caln1	UP	-0.824852	0.00620994
mmu-miR-146b-5p	Down	ENSMUSG00000038121	Fam210a	UP	-0.937035	0.000193857
mmu-miR-146b-5p	Down	ENSMUSG00000036278	Macrod1	UP	-0.911022	0.000633645
mmu-miR-146b-5p	Down	ENSMUSG00000042350	Arel1	UP	-0.8178	0.00707804
mmu-miR-146b-5p	Down	ENSMUSG00000041567	Serpina12	UP	-0.908038	0.000709064
mmu-miR-146b-5p	Down	ENSMUSG00000046532	Ar	UP	-0.832214	0.00538426
mmu-miR-146b-5p	Down	ENSMUSG00000032386	Trip4	UP	-0.831141	0.00549964
mmu-miR-146b-5p	Down	ENSMUSG00000025480	Syce1	UP	-0.859622	0.00296668
mmu-miR-146b-5p	Down	ENSMUSG00000020709	Adap2	UP	-0.8541	0.00337651
mmu-miR-146b-5p	Down	ENSMUSG00000052934	Fbxo31	UP	-0.907686	0.000718358
mmu-miR-146b-5p	Down	ENSMUSG00000037795	N4bp2	UP	-0.85367	0.0034099
mmu-miR-146b-5p	Down	ENSMUSG00000033174	Mgll	UP	-0.958066	4.77e-05
mmu-miR-146b-5p	Down	ENSMUSG00000036585	Fgf1	UP	-0.934788	0.000218682
mmu-miR-146b-5p	Down	ENSMUSG00000018796	Acsl1	UP	-0.94872	9.56e-05
mmu-miR-146b-5p	Down	ENSMUSG00000029270	Dipk1a	UP	-0.978778	4.49e-06
mmu-miR-146b-5p	Down	ENSMUSG00000029455	Aldh2	UP	-0.910587	0.000644276
mmu-miR-146b-5p	Down	ENSMUSG00000005089	Slc1a2	UP	-0.917275	0.000494095
mmu-miR-146b-5p	Down	ENSMUSG00000068373	D430041D05Rik	UP	-0.816977	0.00718444
mmu-miR-147-3p	Down	ENSMUSG00000028223	Decr1	UP	-0.893514	0.00116738
mmu-miR-147-3p	Down	ENSMUSG00000027875	Hmgcs2	UP	-0.930039	0.000278364
mmu-miR-147-3p	Down	ENSMUSG00000005580	Adcy9	UP	-0.810583	0.00804816
mmu-miR-147-3p	Down	ENSMUSG00000022514	Il1rap	UP	-0.928563	0.000299027
mmu-miR-147-3p	Down	ENSMUSG00000037622	Wdtc1	UP	-0.869282	0.00233447
mmu-miR-147-3p	Down	ENSMUSG00000020053	Igf1	UP	-0.925218	0.000349798
mmu-miR-147-3p	Down	ENSMUSG00000057554	Lgals8	UP	-0.877156	0.00189339
mmu-miR-147-3p	Down	ENSMUSG00000041698	Slco1a1	UP	-0.886752	0.00143826
mmu-miR-147-3p	Down	ENSMUSG00000044361	BC024139	UP	-0.806849	0.00858381
mmu-miR-147-3p	Down	ENSMUSG00000027784	Ppm1l	UP	-0.890229	0.00129408
mmu-miR-147-3p	Down	ENSMUSG00000031173	Otc	UP	-0.923606	0.000376312
mmu-miR-147-3p	Down	ENSMUSG00000046532	Ar	UP	-0.820873	0.00669022
mmu-miR-147-3p	Down	ENSMUSG00000032014	Oaf	UP	-0.801259	0.00942987
mmu-miR-147-3p	Down	ENSMUSG00000035878	Hykk	UP	-0.861264	0.00285183
mmu-miR-147-3p	Down	ENSMUSG00000032386	Trip4	UP	-0.826076	0.00606706
mmu-miR-147-3p	Down	ENSMUSG00000045968	Teddm2	UP	-0.909104	0.000681448
mmu-miR-147-3p	Down	ENSMUSG00000054385	Ceacam2	UP	-0.916208	0.000516212
mmu-miR-147-3p	Down	ENSMUSG00000049091	Sephs2	UP	-0.888851	0.00134994
mmu-miR-147-3p	Down	ENSMUSG00000032808	Cyp2c38	UP	-0.820518	0.0067343
mmu-miR-147-3p	Down	ENSMUSG00000034308	Sdr42e1	UP	-0.914035	0.000563369
mmu-miR-147-3p	Down	ENSMUSG00000047412	Zbtb44	UP	-0.908675	0.000692454
mmu-miR-147-3p	Down	ENSMUSG00000052520	Cyp2j5	UP	-0.909846	0.000662663
mmu-miR-147-3p	Down	ENSMUSG00000035031	C8a	UP	-0.89147	0.00124516
mmu-miR-147-3p	Down	ENSMUSG00000042251	Pm20d1	UP	-0.94228	0.00014373
mmu-miR-147-3p	Down	ENSMUSG00000060961	Slc4a4	UP	-0.876254	0.00194071
mmu-miR-147-3p	Down	ENSMUSG00000061353	Cxcl12	UP	-0.903736	0.000828517
mmu-miR-147-3p	Down	ENSMUSG00000022041	Chrna2	UP	-0.907975	0.00071071
mmu-miR-147-3p	Down	ENSMUSG00000045875	Adra1a	UP	-0.844344	0.00419272
mmu-miR-147-3p	Down	ENSMUSG00000061313	Ddhd2	UP	-0.858208	0.00306815
mmu-miR-147-3p	Down	ENSMUSG00000109764	Klkb1	UP	-0.867688	0.0024317
mmu-miR-147-3p	Down	ENSMUSG00000018796	Acsl1	UP	-0.881767	0.00166386
mmu-miR-147-3p	Down	ENSMUSG00000001211	Agpat3	UP	-0.833091	0.0052912
mmu-miR-147-3p	Down	ENSMUSG00000029455	Aldh2	UP	-0.859325	0.00298782
mmu-miR-147-3p	Down	ENSMUSG00000005089	Slc1a2	UP	-0.875809	0.00196436
mmu-miR-181b-2-3p	Down	ENSMUSG00000028011	Tdo2	UP	-0.908159	0.000705888
mmu-miR-181b-2-3p	Down	ENSMUSG00000031173	Otc	UP	-0.921088	0.000420479
mmu-miR-181b-2-3p	Down	ENSMUSG00000025089	Gfra1	UP	-0.907419	0.000725467
mmu-miR-181b-2-3p	Down	ENSMUSG00000060961	Slc4a4	UP	-0.897542	0.00102419
mmu-miR-181b-2-3p	Down	ENSMUSG00000061313	Ddhd2	UP	-0.886448	0.00145135
mmu-miR-181c-3p	Down	ENSMUSG00000035000	Dpp4	UP	-0.878767	0.00181083
mmu-miR-181c-3p	Down	ENSMUSG00000025241	Fyco1	UP	-0.875069	0.0020041
mmu-miR-181c-3p	Down	ENSMUSG00000095440	Fignl2	UP	-0.848343	0.00384348
mmu-miR-181c-3p	Down	ENSMUSG00000028127	Abcd3	UP	-0.867656	0.00243362
mmu-miR-181c-3p	Down	ENSMUSG00000028223	Decr1	UP	-0.931608	0.000257526
mmu-miR-181c-3p	Down	ENSMUSG00000057554	Lgals8	UP	-0.939061	0.000173238
mmu-miR-181c-3p	Down	ENSMUSG00000049115	Agtr1a	UP	-0.849204	0.00377092
mmu-miR-181c-3p	Down	ENSMUSG00000033720	Sfxn5	UP	-0.964563	2.66e-05
mmu-miR-181c-3p	Down	ENSMUSG00000020435	Osbp2	UP	-0.880965	0.0017023
mmu-miR-181c-3p	Down	ENSMUSG00000060371	Caln1	UP	-0.805587	0.00877011
mmu-miR-181c-3p	Down	ENSMUSG00000052928	Ctif	UP	-0.861579	0.00283011
mmu-miR-181c-3p	Down	ENSMUSG00000078817	Nlrp12	UP	-0.928452	0.000300621
mmu-miR-181c-3p	Down	ENSMUSG00000003949	Hlf	UP	-0.819357	0.00687973
mmu-miR-181c-3p	Down	ENSMUSG00000046532	Ar	UP	-0.829654	0.00566226
mmu-miR-181c-3p	Down	ENSMUSG00000032607	Amt	UP	-0.923869	0.000371879
mmu-miR-181c-3p	Down	ENSMUSG00000032079	Apoa5	UP	-0.888647	0.00135834
mmu-miR-181c-3p	Down	ENSMUSG00000026672	Optn	UP	-0.922727	0.000391328
mmu-miR-181c-3p	Down	ENSMUSG00000033676	Gabrb3	UP	-0.94802	0.000100189
mmu-miR-181c-3p	Down	ENSMUSG00000030737	Slco2b1	UP	-0.950192	8.65e-05
mmu-miR-181c-3p	Down	ENSMUSG00000030701	Plekhb1	UP	-0.882261	0.00164048
mmu-miR-181c-3p	Down	ENSMUSG00000030499	Kctd15	UP	-0.849492	0.00374695
mmu-miR-181c-3p	Down	ENSMUSG00000047150	1700001C19Rik	UP	-0.839246	0.00466875
mmu-miR-181c-3p	Down	ENSMUSG00000027495	Fam210b	UP	-0.910123	0.000655749
mmu-miR-181c-3p	Down	ENSMUSG00000000686	Abhd15	UP	-0.824788	0.00621749
mmu-miR-181c-3p	Down	ENSMUSG00000045875	Adra1a	UP	-0.91489	0.000544466
mmu-miR-181c-3p	Down	ENSMUSG00000031545	Gpat4	UP	-0.976437	6.46e-06
mmu-miR-181c-3p	Down	ENSMUSG00000061313	Ddhd2	UP	-0.88627	0.00145907
mmu-miR-181c-3p	Down	ENSMUSG00000005089	Slc1a2	UP	-0.919317	0.000453627
mmu-miR-181d-5p	Down	ENSMUSG00000051359	Ncald	UP	-0.855248	0.00328829
mmu-miR-181d-5p	Down	ENSMUSG00000022514	Il1rap	UP	-0.915866	0.000523441
mmu-miR-181d-5p	Down	ENSMUSG00000073988	Ttpa	UP	-0.848856	0.00380014
mmu-miR-181d-5p	Down	ENSMUSG00000019906	Lin7a	UP	-0.889521	0.00132258
mmu-miR-181d-5p	Down	ENSMUSG00000044005	Gls2	UP	-0.910403	0.000648809
mmu-miR-181d-5p	Down	ENSMUSG00000055137	Sugct	UP	-0.919115	0.000457536
mmu-miR-181d-5p	Down	ENSMUSG00000053846	Lipg	UP	-0.81089	0.00800509
mmu-miR-181d-5p	Down	ENSMUSG00000041698	Slco1a1	UP	-0.914258	0.000558405
mmu-miR-181d-5p	Down	ENSMUSG00000076435	Acsf2	UP	-0.9366	0.000198507
mmu-miR-181d-5p	Down	ENSMUSG00000075590	Nrbp2	UP	-0.897404	0.00102888
mmu-miR-181d-5p	Down	ENSMUSG00000021884	Hacl1	UP	-0.837591	0.0048309
mmu-miR-181d-5p	Down	ENSMUSG00000039976	Tbc1d16	UP	-0.848628	0.00381937
mmu-miR-181d-5p	Down	ENSMUSG00000025059	Gk	UP	-0.913252	0.000581073
mmu-miR-181d-5p	Down	ENSMUSG00000064225	Paqr9	UP	-0.842079	0.00439992
mmu-miR-181d-5p	Down	ENSMUSG00000032602	Slc25a20	UP	-0.925127	0.000351265
mmu-miR-181d-5p	Down	ENSMUSG00000030935	Acsm3	UP	-0.86043	0.00290979
mmu-miR-181d-5p	Down	ENSMUSG00000035836	Ugt2b1	UP	-0.879036	0.0017973
mmu-miR-181d-5p	Down	ENSMUSG00000036585	Fgf1	UP	-0.873693	0.00207953
mmu-miR-181d-5p	Down	ENSMUSG00000053644	Aldh7a1	UP	-0.858587	0.00304071
mmu-miR-181d-5p	Down	ENSMUSG00000045875	Adra1a	UP	-0.865367	0.00257815
mmu-miR-181d-5p	Down	ENSMUSG00000022261	Sdc2	UP	-0.880095	0.00174471
mmu-miR-181d-5p	Down	ENSMUSG00000049422	Chchd10	UP	-0.911833	0.000614169
mmu-miR-181d-5p	Down	ENSMUSG00000001211	Agpat3	UP	-0.848055	0.0038679
mmu-miR-181d-5p	Down	ENSMUSG00000029499	Pxmp2	UP	-0.875236	0.00199506
mmu-miR-182-5p	Down	ENSMUSG00000022514	Il1rap	UP	-0.920292	0.000435156
mmu-miR-182-5p	Down	ENSMUSG00000052316	Lrrc15	UP	-0.892835	0.00119286
mmu-miR-182-5p	Down	ENSMUSG00000037826	Ppm1k	UP	-0.800868	0.00949103
mmu-miR-182-5p	Down	ENSMUSG00000033720	Sfxn5	UP	-0.95861	4.56e-05
mmu-miR-182-5p	Down	ENSMUSG00000037053	Azgp1	UP	-0.924322	0.000364364
mmu-miR-182-5p	Down	ENSMUSG00000038121	Fam210a	UP	-0.896053	0.00107561
mmu-miR-182-5p	Down	ENSMUSG00000067889	Sptbn2	UP	-0.885604	0.00148821
mmu-miR-182-5p	Down	ENSMUSG00000022615	Tymp	UP	-0.822257	0.0065204
mmu-miR-182-5p	Down	ENSMUSG00000041567	Serpina12	UP	-0.87528	0.00199269
mmu-miR-182-5p	Down	ENSMUSG00000025059	Gk	UP	-0.869717	0.00230839
mmu-miR-182-5p	Down	ENSMUSG00000035878	Hykk	UP	-0.861057	0.00286614
mmu-miR-182-5p	Down	ENSMUSG00000014077	Chp1	UP	-0.887298	0.00141491
mmu-miR-182-5p	Down	ENSMUSG00000002346	Slc25a42	UP	-0.837065	0.00488321
mmu-miR-182-5p	Down	ENSMUSG00000003809	Gcdh	UP	-0.867602	0.00243699
mmu-miR-182-5p	Down	ENSMUSG00000037415	Ranbp10	UP	-0.870243	0.00227719
mmu-miR-182-5p	Down	ENSMUSG00000044786	Zfp36	UP	-0.830225	0.00559944
mmu-miR-182-5p	Down	ENSMUSG00000063077	Kif1b	UP	-0.844995	0.00413441
mmu-miR-182-5p	Down	ENSMUSG00000028383	Hsdl2	UP	-0.807732	0.00845493
mmu-miR-182-5p	Down	ENSMUSG00000034066	Farp2	UP	-0.924108	0.000367908
mmu-miR-182-5p	Down	ENSMUSG00000038527	C1rl	UP	-0.843897	0.00423305
mmu-miR-182-5p	Down	ENSMUSG00000045875	Adra1a	UP	-0.888914	0.00134736
mmu-miR-182-5p	Down	ENSMUSG00000079057	Cyp4v3	UP	-0.940787	0.000156935
mmu-miR-182-5p	Down	ENSMUSG00000029499	Pxmp2	UP	-0.871583	0.00219891
mmu-miR-182-5p	Down	ENSMUSG00000029545	Acads	UP	-0.903757	0.000827906
mmu-miR-182-5p	Down	ENSMUSG00000055312	Them7	UP	-0.893922	0.00115229
mmu-miR-183-5p	Down	ENSMUSG00000020865	Abcc3	UP	-0.948563	9.66e-05
mmu-miR-183-5p	Down	ENSMUSG00000037798	Mat1a	UP	-0.89063	0.00127813
mmu-miR-183-5p	Down	ENSMUSG00000025241	Fyco1	UP	-0.878343	0.0018323
mmu-miR-183-5p	Down	ENSMUSG00000064225	Paqr9	UP	-0.88368	0.00157459
mmu-miR-183-5p	Down	ENSMUSG00000041679	Lrrc29	UP	-0.912667	0.000594554
mmu-miR-183-5p	Down	ENSMUSG00000095440	Fignl2	UP	-0.854976	0.00330903
mmu-miR-183-5p	Down	ENSMUSG00000022514	Il1rap	UP	-0.935516	0.000210416
mmu-miR-183-5p	Down	ENSMUSG00000052316	Lrrc15	UP	-0.909877	0.000661888
mmu-miR-183-5p	Down	ENSMUSG00000034171	Faah	UP	-0.864198	0.00265415
mmu-miR-183-5p	Down	ENSMUSG00000020053	Igf1	UP	-0.890148	0.00129732
mmu-miR-183-5p	Down	ENSMUSG00000016756	Cmah	UP	-0.858423	0.00305261
mmu-miR-183-5p	Down	ENSMUSG00000037826	Ppm1k	UP	-0.818314	0.00701214
mmu-miR-183-5p	Down	ENSMUSG00000018900	Slc22a5	UP	-0.943413	0.00013425
mmu-miR-183-5p	Down	ENSMUSG00000075590	Nrbp2	UP	-0.912913	0.000588857
mmu-miR-183-5p	Down	ENSMUSG00000023019	Gpd1	UP	-0.91722	0.000495227
mmu-miR-183-5p	Down	ENSMUSG00000033530	Ttc7b	UP	-0.916331	0.000513632
mmu-miR-183-5p	Down	ENSMUSG00000001576	Ergic1	UP	-0.86406	0.00266323
mmu-miR-183-5p	Down	ENSMUSG00000035769	Xylb	UP	-0.894695	0.00112404
mmu-miR-183-5p	Down	ENSMUSG00000036027	1810046K07Rik	UP	-0.845207	0.0041156
mmu-miR-183-5p	Down	ENSMUSG00000014077	Chp1	UP	-0.900448	0.000928791
mmu-miR-183-5p	Down	ENSMUSG00000026853	Crat	UP	-0.892217	0.00121634
mmu-miR-183-5p	Down	ENSMUSG00000027312	Atrn	UP	-0.922329	0.000398274
mmu-miR-183-5p	Down	ENSMUSG00000030643	Rab30	UP	-0.895331	0.00110117
mmu-miR-183-5p	Down	ENSMUSG00000030737	Slco2b1	UP	-0.930377	0.000273776
mmu-miR-183-5p	Down	ENSMUSG00000037415	Ranbp10	UP	-0.876871	0.00190822
mmu-miR-183-5p	Down	ENSMUSG00000034308	Sdr42e1	UP	-0.896098	0.00107402
mmu-miR-183-5p	Down	ENSMUSG00000052934	Fbxo31	UP	-0.927836	0.00030959
mmu-miR-183-5p	Down	ENSMUSG00000051674	Dcun1d4	UP	-0.900117	0.00093933
mmu-miR-183-5p	Down	ENSMUSG00000038522	Mfsd4b1	UP	-0.896855	0.0010477
mmu-miR-183-5p	Down	ENSMUSG00000071253	Slc25a16	UP	-0.907912	0.000712378
mmu-miR-183-5p	Down	ENSMUSG00000029270	Dipk1a	UP	-0.947064	0.000106685
mmu-miR-183-5p	Down	ENSMUSG00000068373	D430041D05Rik	UP	-0.82736	0.00591969
mmu-miR-18a-5p	Down	ENSMUSG00000041679	Lrrc29	UP	-0.825704	0.0061103
mmu-miR-18a-5p	Down	ENSMUSG00000018796	Acsl1	UP	-0.800272	0.00958487
mmu-miR-190b-3p	Down	ENSMUSG00000036027	1810046K07Rik	UP	-0.8088	0.00830094
mmu-miR-190b-3p	Down	ENSMUSG00000027332	Ivd	UP	-0.888586	0.00136087
mmu-miR-190b-3p	Down	ENSMUSG00000027312	Atrn	UP	-0.854994	0.00330766
mmu-miR-190b-3p	Down	ENSMUSG00000047412	Zbtb44	UP	-0.901095	0.000908414
mmu-miR-190b-3p	Down	ENSMUSG00000036585	Fgf1	UP	-0.856674	0.0031809
mmu-miR-190b-3p	Down	ENSMUSG00000029458	Brap	UP	-0.81915	0.00690588
mmu-miR-190b-5p	Down	ENSMUSG00000035878	Hykk	UP	-0.89372	0.00115975
mmu-miR-190b-5p	Down	ENSMUSG00000032386	Trip4	UP	-0.838707	0.00472119
mmu-miR-190b-5p	Down	ENSMUSG00000033676	Gabrb3	UP	-0.963167	3.05e-05
mmu-miR-190b-5p	Down	ENSMUSG00000028307	Aldob	UP	-0.920204	0.000436815
mmu-miR-199a-3p	Down	ENSMUSG00000016756	Cmah	UP	-0.876741	0.00191502
mmu-miR-199a-3p	Down	ENSMUSG00000018900	Slc22a5	UP	-0.92954	0.000285237
mmu-miR-199a-3p	Down	ENSMUSG00000033342	Plppr5	UP	-0.891649	0.0012382
mmu-miR-199a-3p	Down	ENSMUSG00000020053	Igf1	UP	-0.937209	0.000192029
mmu-miR-199a-3p	Down	ENSMUSG00000049858	Suox	UP	-0.926066	0.000336406
mmu-miR-199a-3p	Down	ENSMUSG00000021497	Txndc15	UP	-0.922598	0.000393568
mmu-miR-199a-3p	Down	ENSMUSG00000056091	St3gal5	UP	-0.837663	0.00482377
mmu-miR-199a-3p	Down	ENSMUSG00000038121	Fam210a	UP	-0.906498	0.000750341
mmu-miR-199a-3p	Down	ENSMUSG00000052928	Ctif	UP	-0.800544	0.00954196
mmu-miR-199a-3p	Down	ENSMUSG00000041698	Slco1a1	UP	-0.917941	0.00048063
mmu-miR-199a-3p	Down	ENSMUSG00000076435	Acsf2	UP	-0.927817	0.000309867
mmu-miR-199a-3p	Down	ENSMUSG00000034435	Tmem30b	UP	-0.888129	0.00137988
mmu-miR-199a-3p	Down	ENSMUSG00000042350	Arel1	UP	-0.802006	0.00931368
mmu-miR-199a-3p	Down	ENSMUSG00000018727	Cpsf4l	UP	-0.834768	0.00511632
mmu-miR-199a-3p	Down	ENSMUSG00000020777	Acox1	UP	-0.910565	0.000644824
mmu-miR-199a-3p	Down	ENSMUSG00000062949	Atp11c	UP	-0.833454	0.00525297
mmu-miR-199a-3p	Down	ENSMUSG00000046532	Ar	UP	-0.831577	0.00545256
mmu-miR-199a-3p	Down	ENSMUSG00000035000	Dpp4	UP	-0.921874	0.000406316
mmu-miR-199a-3p	Down	ENSMUSG00000032349	Elovl5	UP	-0.880922	0.00170438
mmu-miR-199a-3p	Down	ENSMUSG00000025241	Fyco1	UP	-0.808342	0.00836684
mmu-miR-199a-3p	Down	ENSMUSG00000027332	Ivd	UP	-0.936949	0.000194772
mmu-miR-199a-3p	Down	ENSMUSG00000047731	Wbp1l	UP	-0.881967	0.00165434
mmu-miR-199a-3p	Down	ENSMUSG00000024070	Prkd3	UP	-0.915706	0.000526859
mmu-miR-199a-3p	Down	ENSMUSG00000027597	Ahcy	UP	-0.941003	0.000154979
mmu-miR-199a-3p	Down	ENSMUSG00000003623	Crot	UP	-0.951182	8.07e-05
mmu-miR-199a-3p	Down	ENSMUSG00000033174	Mgll	UP	-0.925798	0.000340602
mmu-miR-199a-3p	Down	ENSMUSG00000061353	Cxcl12	UP	-0.802149	0.00929156
mmu-miR-199a-3p	Down	ENSMUSG00000036585	Fgf1	UP	-0.899638	0.000954718
mmu-miR-199a-3p	Down	ENSMUSG00000022261	Sdc2	UP	-0.923168	0.000383742
mmu-miR-199a-3p	Down	ENSMUSG00000112129	Pbld1	UP	-0.898801	0.000982049
mmu-miR-199a-3p	Down	ENSMUSG00000005089	Slc1a2	UP	-0.914815	0.000546118
mmu-miR-199a-5p	Down	ENSMUSG00000057554	Lgals8	UP	-0.916544	0.000509173
mmu-miR-199a-5p	Down	ENSMUSG00000005580	Adcy9	UP	-0.878555	0.00182158
mmu-miR-199a-5p	Down	ENSMUSG00000052316	Lrrc15	UP	-0.920733	0.000426984
mmu-miR-199a-5p	Down	ENSMUSG00000034171	Faah	UP	-0.875011	0.00200724
mmu-miR-199a-5p	Down	ENSMUSG00000036019	Tmtc2	UP	-0.833394	0.00525929
mmu-miR-199a-5p	Down	ENSMUSG00000091264	Smim13	UP	-0.941507	0.000150464
mmu-miR-199a-5p	Down	ENSMUSG00000056698	Elmod3	UP	-0.816875	0.0071977
mmu-miR-199a-5p	Down	ENSMUSG00000036216	Leap2	UP	-0.819756	0.00682945
mmu-miR-199a-5p	Down	ENSMUSG00000024558	Mapk4	UP	-0.908447	0.000698374
mmu-miR-199a-5p	Down	ENSMUSG00000052928	Ctif	UP	-0.830378	0.00558266
mmu-miR-199a-5p	Down	ENSMUSG00000004558	Ndrg2	UP	-0.89491	0.00111627
mmu-miR-199a-5p	Down	ENSMUSG00000020777	Acox1	UP	-0.892391	0.00120968
mmu-miR-199a-5p	Down	ENSMUSG00000021594	Srd5a1	UP	-0.806026	0.00870491
mmu-miR-199a-5p	Down	ENSMUSG00000039197	Adk	UP	-0.913244	0.000581259
mmu-miR-199a-5p	Down	ENSMUSG00000032360	Hcrtr2	UP	-0.884063	0.00155713
mmu-miR-199a-5p	Down	ENSMUSG00000032607	Amt	UP	-0.907692	0.000718192
mmu-miR-199a-5p	Down	ENSMUSG00000032047	Acat1	UP	-0.890563	0.00128077
mmu-miR-199a-5p	Down	ENSMUSG00000037493	Cib2	UP	-0.822908	0.00644153
mmu-miR-199a-5p	Down	ENSMUSG00000032386	Trip4	UP	-0.8002	0.00959633
mmu-miR-199a-5p	Down	ENSMUSG00000087679	Tmem250-ps	UP	-0.891646	0.00123832
mmu-miR-199a-5p	Down	ENSMUSG00000037942	Crp	UP	-0.934165	0.00022595
mmu-miR-199a-5p	Down	ENSMUSG00000031147	Magix	UP	-0.876337	0.0019363
mmu-miR-199a-5p	Down	ENSMUSG00000044469	Tnfaip8l1	UP	-0.844322	0.00419475
mmu-miR-199a-5p	Down	ENSMUSG00000024070	Prkd3	UP	-0.906139	0.000760191
mmu-miR-199a-5p	Down	ENSMUSG00000052934	Fbxo31	UP	-0.913306	0.000579851
mmu-miR-199a-5p	Down	ENSMUSG00000031980	Agt	UP	-0.899819	0.000948862
mmu-miR-199a-5p	Down	ENSMUSG00000062762	Ei24	UP	-0.905634	0.000774209
mmu-miR-199a-5p	Down	ENSMUSG00000035031	C8a	UP	-0.884303	0.00154623
mmu-miR-199a-5p	Down	ENSMUSG00000028517	Plpp3	UP	-0.86661	0.002499
mmu-miR-199a-5p	Down	ENSMUSG00000034066	Farp2	UP	-0.931886	0.000253955
mmu-miR-199a-5p	Down	ENSMUSG00000053644	Aldh7a1	UP	-0.88178	0.00166322
mmu-miR-199a-5p	Down	ENSMUSG00000045875	Adra1a	UP	-0.891971	0.00122579
mmu-miR-199a-5p	Down	ENSMUSG00000061313	Ddhd2	UP	-0.854582	0.00333927
mmu-miR-199a-5p	Down	ENSMUSG00000018796	Acsl1	UP	-0.945606	0.00011716
mmu-miR-199b-5p	Down	ENSMUSG00000063077	Kif1b	UP	-0.852677	0.00348806
mmu-miR-199b-5p	Down	ENSMUSG00000022514	Il1rap	UP	-0.896958	0.00104413
mmu-miR-199b-5p	Down	ENSMUSG00000023176	Cpn2	UP	-0.861205	0.0028559
mmu-miR-199b-5p	Down	ENSMUSG00000034171	Faah	UP	-0.821085	0.00666404
mmu-miR-199b-5p	Down	ENSMUSG00000020053	Igf1	UP	-0.857405	0.00312683
mmu-miR-199b-5p	Down	ENSMUSG00000057554	Lgals8	UP	-0.882824	0.00161412
mmu-miR-199b-5p	Down	ENSMUSG00000038121	Fam210a	UP	-0.892454	0.00120729
mmu-miR-199b-5p	Down	ENSMUSG00000024558	Mapk4	UP	-0.869886	0.00229835
mmu-miR-199b-5p	Down	ENSMUSG00000052928	Ctif	UP	-0.810543	0.00805378
mmu-miR-199b-5p	Down	ENSMUSG00000020777	Acox1	UP	-0.858288	0.00306236
mmu-miR-199b-5p	Down	ENSMUSG00000025792	Slc25a10	UP	-0.840169	0.00457993
mmu-miR-199b-5p	Down	ENSMUSG00000075324	Fign	UP	-0.872233	0.00216166
mmu-miR-199b-5p	Down	ENSMUSG00000037942	Crp	UP	-0.88278	0.00161617
mmu-miR-199b-5p	Down	ENSMUSG00000030562	Nox4	UP	-0.861477	0.00283715
mmu-miR-199b-5p	Down	ENSMUSG00000031147	Magix	UP	-0.821001	0.00667439
mmu-miR-199b-5p	Down	ENSMUSG00000052934	Fbxo31	UP	-0.876772	0.00191339
mmu-miR-199b-5p	Down	ENSMUSG00000031980	Agt	UP	-0.840302	0.00456728
mmu-miR-199b-5p	Down	ENSMUSG00000062762	Ei24	UP	-0.854521	0.00334396
mmu-miR-199b-5p	Down	ENSMUSG00000035031	C8a	UP	-0.843283	0.00428893
mmu-miR-199b-5p	Down	ENSMUSG00000053644	Aldh7a1	UP	-0.828388	0.00580341
mmu-miR-200a-3p	Down	ENSMUSG00000036019	Tmtc2	UP	-0.859172	0.00299871
mmu-miR-200a-3p	Down	ENSMUSG00000019906	Lin7a	UP	-0.887867	0.00139085
mmu-miR-200a-3p	Down	ENSMUSG00000050663	Trhde	UP	-0.812096	0.00783769
mmu-miR-200a-3p	Down	ENSMUSG00000016756	Cmah	UP	-0.867545	0.0024405
mmu-miR-200a-3p	Down	ENSMUSG00000038121	Fam210a	UP	-0.92645	0.000330453
mmu-miR-200a-3p	Down	ENSMUSG00000036941	Elac1	UP	-0.883685	0.00157436
mmu-miR-200a-3p	Down	ENSMUSG00000052928	Ctif	UP	-0.809078	0.0082612
mmu-miR-200a-3p	Down	ENSMUSG00000024900	Cpt1a	UP	-0.906413	0.000752658
mmu-miR-200a-3p	Down	ENSMUSG00000021884	Hacl1	UP	-0.858147	0.00307261
mmu-miR-200a-3p	Down	ENSMUSG00000031173	Otc	UP	-0.921951	0.000404945
mmu-miR-200a-3p	Down	ENSMUSG00000046532	Ar	UP	-0.863927	0.00267202
mmu-miR-200a-3p	Down	ENSMUSG00000087679	Tmem250-ps	UP	-0.886548	0.00144705
mmu-miR-200a-3p	Down	ENSMUSG00000026473	Glul	UP	-0.954577	6.29e-05
mmu-miR-200a-3p	Down	ENSMUSG00000026672	Optn	UP	-0.890394	0.00128751
mmu-miR-200a-3p	Down	ENSMUSG00000047731	Wbp1l	UP	-0.912726	0.000593186
mmu-miR-200a-3p	Down	ENSMUSG00000063077	Kif1b	UP	-0.914593	0.000550984
mmu-miR-200a-3p	Down	ENSMUSG00000052520	Cyp2j5	UP	-0.936929	0.000194991
mmu-miR-200a-3p	Down	ENSMUSG00000071226	Cecr2	UP	-0.859782	0.00295537
mmu-miR-200a-3p	Down	ENSMUSG00000036585	Fgf1	UP	-0.898304	0.000998519
mmu-miR-200a-3p	Down	ENSMUSG00000053644	Aldh7a1	UP	-0.881497	0.00167675
mmu-miR-200a-3p	Down	ENSMUSG00000022040	Ephx2	UP	-0.957369	5.05e-05
mmu-miR-200a-3p	Down	ENSMUSG00000037316	Bag4	UP	-0.963045	3.08e-05
mmu-miR-200a-3p	Down	ENSMUSG00000001155	Ftcd	UP	-0.892788	0.00119463
mmu-miR-200a-3p	Down	ENSMUSG00000063406	Tmed5	UP	-0.891541	0.00124239
mmu-miR-200a-5p	Down	ENSMUSG00000073988	Ttpa	UP	-0.875979	0.00195527
mmu-miR-200a-5p	Down	ENSMUSG00000020037	Rfx4	UP	-0.841297	0.00447307
mmu-miR-200a-5p	Down	ENSMUSG00000057554	Lgals8	UP	-0.923752	0.000373847
mmu-miR-200a-5p	Down	ENSMUSG00000021340	Gpld1	UP	-0.938588	0.000177911
mmu-miR-200a-5p	Down	ENSMUSG00000049115	Agtr1a	UP	-0.800575	0.00953716
mmu-miR-200a-5p	Down	ENSMUSG00000091264	Smim13	UP	-0.928004	0.000307129
mmu-miR-200a-5p	Down	ENSMUSG00000033634	Nat8f2	UP	-0.835826	0.00500805
mmu-miR-200a-5p	Down	ENSMUSG00000078817	Nlrp12	UP	-0.89311	0.00118251
mmu-miR-200a-5p	Down	ENSMUSG00000003948	Mmd	UP	-0.93115	0.000263485
mmu-miR-200a-5p	Down	ENSMUSG00000078937	Cpt1b	UP	-0.80143	0.00940319
mmu-miR-200a-5p	Down	ENSMUSG00000031173	Otc	UP	-0.910473	0.000647076
mmu-miR-200a-5p	Down	ENSMUSG00000001576	Ergic1	UP	-0.843632	0.00425712
mmu-miR-200a-5p	Down	ENSMUSG00000035000	Dpp4	UP	-0.838362	0.00475489
mmu-miR-200a-5p	Down	ENSMUSG00000009614	Sardh	UP	-0.870123	0.00228425
mmu-miR-200a-5p	Down	ENSMUSG00000033676	Gabrb3	UP	-0.936295	0.000201811
mmu-miR-200a-5p	Down	ENSMUSG00000037415	Ranbp10	UP	-0.864777	0.00261631
mmu-miR-200a-5p	Down	ENSMUSG00000030499	Kctd15	UP	-0.810953	0.00799638
mmu-miR-200a-5p	Down	ENSMUSG00000025479	Cyp2e1	UP	-0.931553	0.000258241
mmu-miR-200a-5p	Down	ENSMUSG00000047731	Wbp1l	UP	-0.914908	0.000544078
mmu-miR-200a-5p	Down	ENSMUSG00000025089	Gfra1	UP	-0.884907	0.00151909
mmu-miR-200a-5p	Down	ENSMUSG00000031147	Magix	UP	-0.87952	0.00177312
mmu-miR-200a-5p	Down	ENSMUSG00000024070	Prkd3	UP	-0.904529	0.00080551
mmu-miR-200a-5p	Down	ENSMUSG00000017868	Sgk2	UP	-0.901335	0.000900934
mmu-miR-200a-5p	Down	ENSMUSG00000047412	Zbtb44	UP	-0.928773	0.000296031
mmu-miR-200a-5p	Down	ENSMUSG00000028383	Hsdl2	UP	-0.807463	0.008494
mmu-miR-200a-5p	Down	ENSMUSG00000042251	Pm20d1	UP	-0.841792	0.00442665
mmu-miR-200a-5p	Down	ENSMUSG00000038527	C1rl	UP	-0.878162	0.00184152
mmu-miR-200a-5p	Down	ENSMUSG00000090942	F830016B08Rik	UP	-0.879265	0.00178586
mmu-miR-200a-5p	Down	ENSMUSG00000022304	Dpys	UP	-0.930394	0.000273554
mmu-miR-200a-5p	Down	ENSMUSG00000038894	Irs2	UP	-0.839053	0.00468746
mmu-miR-200a-5p	Down	ENSMUSG00000061313	Ddhd2	UP	-0.849556	0.00374162
mmu-miR-200a-5p	Down	ENSMUSG00000019987	Arg1	UP	-0.824118	0.00629679
mmu-miR-200a-5p	Down	ENSMUSG00000033427	Upb1	UP	-0.915916	0.000522375
mmu-miR-200a-5p	Down	ENSMUSG00000029311	Hsd17b11	UP	-0.942982	0.0001378
mmu-miR-200b-3p	Down	ENSMUSG00000036585	Fgf1	UP	-0.914223	0.000559181
mmu-miR-200b-3p	Down	ENSMUSG00000095440	Fignl2	UP	-0.819779	0.00682659
mmu-miR-200b-3p	Down	ENSMUSG00000052316	Lrrc15	UP	-0.935207	0.000213901
mmu-miR-200b-3p	Down	ENSMUSG00000019906	Lin7a	UP	-0.891249	0.00125379
mmu-miR-200b-3p	Down	ENSMUSG00000033634	Nat8f2	UP	-0.848251	0.00385122
mmu-miR-200b-3p	Down	ENSMUSG00000056966	Gjc3	UP	-0.809538	0.00819565
mmu-miR-200b-3p	Down	ENSMUSG00000053846	Lipg	UP	-0.819523	0.00685878
mmu-miR-200b-3p	Down	ENSMUSG00000024900	Cpt1a	UP	-0.90688	0.000739958
mmu-miR-200b-3p	Down	ENSMUSG00000041044	Lrit1	UP	-0.8349	0.0051027
mmu-miR-200b-3p	Down	ENSMUSG00000031173	Otc	UP	-0.922316	0.000398511
mmu-miR-200b-3p	Down	ENSMUSG00000075324	Fign	UP	-0.902492	0.000865507
mmu-miR-200b-3p	Down	ENSMUSG00000032271	Nnmt	UP	-0.847908	0.0038804
mmu-miR-200b-3p	Down	ENSMUSG00000026473	Glul	UP	-0.961798	3.46e-05
mmu-miR-200b-3p	Down	ENSMUSG00000030513	Pcsk6	UP	-0.962767	3.16e-05
mmu-miR-200b-3p	Down	ENSMUSG00000030701	Plekhb1	UP	-0.885228	0.0015048
mmu-miR-200b-3p	Down	ENSMUSG00000074272	Ceacam1	UP	-0.859257	0.00299267
mmu-miR-200b-3p	Down	ENSMUSG00000031147	Magix	UP	-0.895189	0.00110626
mmu-miR-200b-3p	Down	ENSMUSG00000063077	Kif1b	UP	-0.897556	0.00102371
mmu-miR-200b-3p	Down	ENSMUSG00000036904	Fzd8	UP	-0.836653	0.00492454
mmu-miR-200b-3p	Down	ENSMUSG00000025486	Sirt3	UP	-0.87513	0.00200082
mmu-miR-200b-3p	Down	ENSMUSG00000038522	Mfsd4b1	UP	-0.923762	0.000373684
mmu-miR-200b-3p	Down	ENSMUSG00000063406	Tmed5	UP	-0.879793	0.00175959
mmu-miR-200b-3p	Down	ENSMUSG00000005089	Slc1a2	UP	-0.926287	0.000332971
mmu-miR-200b-5p	Down	ENSMUSG00000062619	2310039H08Rik	UP	-0.873694	0.00207947
mmu-miR-200b-5p	Down	ENSMUSG00000020175	Rab36	UP	-0.825011	0.00619124
mmu-miR-200b-5p	Down	ENSMUSG00000104445	Rhbg	UP	-0.894203	0.00114198
mmu-miR-200b-5p	Down	ENSMUSG00000023176	Cpn2	UP	-0.961389	3.59e-05
mmu-miR-200b-5p	Down	ENSMUSG00000078584	AU022252	UP	-0.865111	0.0025947
mmu-miR-200b-5p	Down	ENSMUSG00000028179	Cth	UP	-0.846883	0.00396858
mmu-miR-200b-5p	Down	ENSMUSG00000040536	Necab1	UP	-0.942566	0.000141298
mmu-miR-200b-5p	Down	ENSMUSG00000020053	Igf1	UP	-0.960208	3.98e-05
mmu-miR-200b-5p	Down	ENSMUSG00000015890	Amdhd1	UP	-0.826254	0.00604655
mmu-miR-200b-5p	Down	ENSMUSG00000036019	Tmtc2	UP	-0.808667	0.00832008
mmu-miR-200b-5p	Down	ENSMUSG00000049858	Suox	UP	-0.968654	1.74e-05
mmu-miR-200b-5p	Down	ENSMUSG00000016756	Cmah	UP	-0.951089	8.12e-05
mmu-miR-200b-5p	Down	ENSMUSG00000055027	Smyd1	UP	-0.8579	0.00309056
mmu-miR-200b-5p	Down	ENSMUSG00000056091	St3gal5	UP	-0.896863	0.00104741
mmu-miR-200b-5p	Down	ENSMUSG00000033634	Nat8f2	UP	-0.865906	0.00254358
mmu-miR-200b-5p	Down	ENSMUSG00000054226	Tprkb	UP	-0.839876	0.00460799
mmu-miR-200b-5p	Down	ENSMUSG00000056966	Gjc3	UP	-0.850973	0.00362501
mmu-miR-200b-5p	Down	ENSMUSG00000036941	Elac1	UP	-0.93813	0.000182519
mmu-miR-200b-5p	Down	ENSMUSG00000078817	Nlrp12	UP	-0.922337	0.000398128
mmu-miR-200b-5p	Down	ENSMUSG00000003949	Hlf	UP	-0.888936	0.00134645
mmu-miR-200b-5p	Down	ENSMUSG00000061740	Cyp2d22	UP	-0.964779	2.61e-05
mmu-miR-200b-5p	Down	ENSMUSG00000022210	Dhrs4	UP	-0.898409	0.000995023
mmu-miR-200b-5p	Down	ENSMUSG00000027762	Sucnr1	UP	-0.821901	0.0065638
mmu-miR-200b-5p	Down	ENSMUSG00000020604	Arsg	UP	-0.847324	0.00393052
mmu-miR-200b-5p	Down	ENSMUSG00000018727	Cpsf4l	UP	-0.84717	0.00394375
mmu-miR-200b-5p	Down	ENSMUSG00000039976	Tbc1d16	UP	-0.939159	0.000172282
mmu-miR-200b-5p	Down	ENSMUSG00000031138	F9	UP	-0.969021	1.67e-05
mmu-miR-200b-5p	Down	ENSMUSG00000061232	H2-K1	UP	-0.842767	0.00433626
mmu-miR-200b-5p	Down	ENSMUSG00000035000	Dpp4	UP	-0.933981	0.00022812
mmu-miR-200b-5p	Down	ENSMUSG00000032360	Hcrtr2	UP	-0.917934	0.000480781
mmu-miR-200b-5p	Down	ENSMUSG00000010051	Hyal1	UP	-0.949983	8.77e-05
mmu-miR-200b-5p	Down	ENSMUSG00000014077	Chp1	UP	-0.905862	0.000767868
mmu-miR-200b-5p	Down	ENSMUSG00000087679	Tmem250-ps	UP	-0.965554	2.41e-05
mmu-miR-200b-5p	Down	ENSMUSG00000041132	N4bp2l1	UP	-0.80877	0.00830522
mmu-miR-200b-5p	Down	ENSMUSG00000045968	Teddm2	UP	-0.967172	2.04e-05
mmu-miR-200b-5p	Down	ENSMUSG00000026579	F5	UP	-0.980142	3.56e-06
mmu-miR-200b-5p	Down	ENSMUSG00000005677	Nr1i3	UP	-0.898262	0.000999929
mmu-miR-200b-5p	Down	ENSMUSG00000074272	Ceacam1	UP	-0.897534	0.00102444
mmu-miR-200b-5p	Down	ENSMUSG00000025479	Cyp2e1	UP	-0.964126	2.78e-05
mmu-miR-200b-5p	Down	ENSMUSG00000032808	Cyp2c38	UP	-0.900104	0.000939729
mmu-miR-200b-5p	Down	ENSMUSG00000047731	Wbp1l	UP	-0.913621	0.00057268
mmu-miR-200b-5p	Down	ENSMUSG00000025089	Gfra1	UP	-0.926906	0.000323479
mmu-miR-200b-5p	Down	ENSMUSG00000023828	Slc22a3	UP	-0.897224	0.001035
mmu-miR-200b-5p	Down	ENSMUSG00000000686	Abhd15	UP	-0.860437	0.00290928
mmu-miR-200b-5p	Down	ENSMUSG00000031958	Ldhd	UP	-0.971796	1.21e-05
mmu-miR-200b-5p	Down	ENSMUSG00000035031	C8a	UP	-0.91883	0.000463061
mmu-miR-200b-5p	Down	ENSMUSG00000042251	Pm20d1	UP	-0.919033	0.000459113
mmu-miR-200b-5p	Down	ENSMUSG00000038552	Fndc4	UP	-0.81248	0.00778485
mmu-miR-200b-5p	Down	ENSMUSG00000051674	Dcun1d4	UP	-0.920987	0.000422326
mmu-miR-200b-5p	Down	ENSMUSG00000059325	Hopx	UP	-0.830317	0.0055894
mmu-miR-200b-5p	Down	ENSMUSG00000033022	Cdo1	UP	-0.893689	0.0011609
mmu-miR-200b-5p	Down	ENSMUSG00000020072	Pbld2	UP	-0.913017	0.00058648
mmu-miR-200b-5p	Down	ENSMUSG00000063406	Tmed5	UP	-0.886888	0.00143242
mmu-miR-200b-5p	Down	ENSMUSG00000032898	Fbxo21	UP	-0.964124	2.78e-05
mmu-miR-200c-3p	Down	ENSMUSG00000022514	Il1rap	UP	-0.914152	0.000560751
mmu-miR-200c-3p	Down	ENSMUSG00000052316	Lrrc15	UP	-0.902077	0.000878103
mmu-miR-200c-3p	Down	ENSMUSG00000034171	Faah	UP	-0.861779	0.00281637
mmu-miR-200c-3p	Down	ENSMUSG00000073988	Ttpa	UP	-0.929635	0.000283923
mmu-miR-200c-3p	Down	ENSMUSG00000057554	Lgals8	UP	-0.854566	0.00334045
mmu-miR-200c-3p	Down	ENSMUSG00000016756	Cmah	UP	-0.887778	0.0013946
mmu-miR-200c-3p	Down	ENSMUSG00000037826	Ppm1k	UP	-0.839331	0.00466057
mmu-miR-200c-3p	Down	ENSMUSG00000037709	Fam13a	UP	-0.82051	0.00673527
mmu-miR-200c-3p	Down	ENSMUSG00000033634	Nat8f2	UP	-0.826719	0.00599294
mmu-miR-200c-3p	Down	ENSMUSG00000031173	Otc	UP	-0.91524	0.000536865
mmu-miR-200c-3p	Down	ENSMUSG00000026626	Ppp2r5a	UP	-0.841472	0.00445662
mmu-miR-200c-3p	Down	ENSMUSG00000035824	Tk2	UP	-0.914485	0.000553371
mmu-miR-200c-3p	Down	ENSMUSG00000025089	Gfra1	UP	-0.855031	0.0033048
mmu-miR-200c-3p	Down	ENSMUSG00000063077	Kif1b	UP	-0.896883	0.00104671
mmu-miR-200c-3p	Down	ENSMUSG00000034308	Sdr42e1	UP	-0.877592	0.0018708
mmu-miR-200c-3p	Down	ENSMUSG00000051674	Dcun1d4	UP	-0.881564	0.00167352
mmu-miR-200c-3p	Down	ENSMUSG00000037542	Aldh8a1	UP	-0.939767	0.000166436
mmu-miR-200c-3p	Down	ENSMUSG00000001666	Ddt	UP	-0.868702	0.00236949
mmu-miR-212-5p	Down	ENSMUSG00000037316	Bag4	UP	-0.955373	5.92e-05
mmu-miR-212-5p	Down	ENSMUSG00000028179	Cth	UP	-0.865307	0.00258203
mmu-miR-212-5p	Down	ENSMUSG00000020053	Igf1	UP	-0.951551	7.86e-05
mmu-miR-212-5p	Down	ENSMUSG00000019906	Lin7a	UP	-0.824699	0.00622795
mmu-miR-212-5p	Down	ENSMUSG00000002416	Ndufb2	UP	-0.802253	0.0092754
mmu-miR-212-5p	Down	ENSMUSG00000037826	Ppm1k	UP	-0.858064	0.00307867
mmu-miR-212-5p	Down	ENSMUSG00000060371	Caln1	UP	-0.815433	0.00738688
mmu-miR-212-5p	Down	ENSMUSG00000029716	Tfr2	UP	-0.802766	0.00919639
mmu-miR-212-5p	Down	ENSMUSG00000029727	Cyp3a13	UP	-0.801422	0.00940439
mmu-miR-212-5p	Down	ENSMUSG00000056966	Gjc3	UP	-0.823807	0.00633371
mmu-miR-212-5p	Down	ENSMUSG00000024558	Mapk4	UP	-0.917105	0.000497575
mmu-miR-212-5p	Down	ENSMUSG00000003948	Mmd	UP	-0.937772	0.000186175
mmu-miR-212-5p	Down	ENSMUSG00000047728	Ly6g2	UP	-0.824851	0.00621008
mmu-miR-212-5p	Down	ENSMUSG00000075590	Nrbp2	UP	-0.917154	0.000496575
mmu-miR-212-5p	Down	ENSMUSG00000022620	Arsa	UP	-0.810645	0.00803941
mmu-miR-212-5p	Down	ENSMUSG00000041044	Lrit1	UP	-0.861288	0.00285016
mmu-miR-212-5p	Down	ENSMUSG00000039450	Dcxr	UP	-0.881471	0.00167799
mmu-miR-212-5p	Down	ENSMUSG00000021594	Srd5a1	UP	-0.832807	0.00532118
mmu-miR-212-5p	Down	ENSMUSG00000031173	Otc	UP	-0.943552	0.000133119
mmu-miR-212-5p	Down	ENSMUSG00000075324	Fign	UP	-0.884749	0.00152614
mmu-miR-212-5p	Down	ENSMUSG00000032360	Hcrtr2	UP	-0.905371	0.00078158
mmu-miR-212-5p	Down	ENSMUSG00000090150	Acad11	UP	-0.946641	0.000109651
mmu-miR-212-5p	Down	ENSMUSG00000010051	Hyal1	UP	-0.922764	0.000390696
mmu-miR-212-5p	Down	ENSMUSG00000032607	Amt	UP	-0.946504	0.000110628
mmu-miR-212-5p	Down	ENSMUSG00000032386	Trip4	UP	-0.810238	0.00809658
mmu-miR-212-5p	Down	ENSMUSG00000079484	Phyhd1	UP	-0.867719	0.00242974
mmu-miR-212-5p	Down	ENSMUSG00000027332	Ivd	UP	-0.94915	9.29e-05
mmu-miR-212-5p	Down	ENSMUSG00000026623	Lpgat1	UP	-0.839265	0.00466691
mmu-miR-212-5p	Down	ENSMUSG00000026672	Optn	UP	-0.885353	0.00149925
mmu-miR-212-5p	Down	ENSMUSG00000030513	Pcsk6	UP	-0.948987	9.39e-05
mmu-miR-212-5p	Down	ENSMUSG00000030701	Plekhb1	UP	-0.871435	0.00220748
mmu-miR-212-5p	Down	ENSMUSG00000037415	Ranbp10	UP	-0.872524	0.00214512
mmu-miR-212-5p	Down	ENSMUSG00000038539	Atf5	UP	-0.856566	0.00318898
mmu-miR-212-5p	Down	ENSMUSG00000011382	Dhdh	UP	-0.909813	0.000663476
mmu-miR-212-5p	Down	ENSMUSG00000067199	Frat1	UP	-0.827717	0.00587908
mmu-miR-212-5p	Down	ENSMUSG00000016024	Lbp	UP	-0.887573	0.00140322
mmu-miR-212-5p	Down	ENSMUSG00000027495	Fam210b	UP	-0.886081	0.00146728
mmu-miR-212-5p	Down	ENSMUSG00000070495	Ctcfl	UP	-0.89803	0.0010077
mmu-miR-212-5p	Down	ENSMUSG00000028756	Pink1	UP	-0.881813	0.00166166
mmu-miR-212-5p	Down	ENSMUSG00000052934	Fbxo31	UP	-0.907354	0.000727206
mmu-miR-212-5p	Down	ENSMUSG00000060961	Slc4a4	UP	-0.946218	0.000112676
mmu-miR-212-5p	Down	ENSMUSG00000030109	Slc6a12	UP	-0.845446	0.00409439
mmu-miR-212-5p	Down	ENSMUSG00000038521	C1s1	UP	-0.87064	0.00225379
mmu-miR-212-5p	Down	ENSMUSG00000022041	Chrna2	UP	-0.94787	0.000101186
mmu-miR-212-5p	Down	ENSMUSG00000045875	Adra1a	UP	-0.902066	0.000878427
mmu-miR-212-5p	Down	ENSMUSG00000022261	Sdc2	UP	-0.944113	0.000128614
mmu-miR-212-5p	Down	ENSMUSG00000051359	Ncald	UP	-0.832917	0.00530962
mmu-miR-212-5p	Down	ENSMUSG00000038894	Irs2	UP	-0.86169	0.00282248
mmu-miR-212-5p	Down	ENSMUSG00000001211	Agpat3	UP	-0.859725	0.00295938
mmu-miR-212-5p	Down	ENSMUSG00000029270	Dipk1a	UP	-0.969012	1.67e-05
mmu-miR-212-5p	Down	ENSMUSG00000029458	Brap	UP	-0.909137	0.000680604
mmu-miR-214-3p	Down	ENSMUSG00000078584	AU022252	UP	-0.894413	0.00113431
mmu-miR-214-3p	Down	ENSMUSG00000020037	Rfx4	UP	-0.877077	0.00189746
mmu-miR-214-3p	Down	ENSMUSG00000037709	Fam13a	UP	-0.924349	0.000363917
mmu-miR-214-3p	Down	ENSMUSG00000034449	Dhrs11	UP	-0.944945	0.000122134
mmu-miR-214-3p	Down	ENSMUSG00000079563	Pglyrp2	UP	-0.877489	0.00187611
mmu-miR-214-3p	Down	ENSMUSG00000026669	Mcm10	UP	-0.817504	0.00711614
mmu-miR-214-3p	Down	ENSMUSG00000059481	Plg	UP	-0.939953	0.000164678
mmu-miR-214-3p	Down	ENSMUSG00000066154	Mup3	UP	-0.980081	3.6e-06
mmu-miR-214-3p	Down	ENSMUSG00000022261	Sdc2	UP	-0.978553	4.66e-06
mmu-miR-214-3p	Down	ENSMUSG00000022853	Ehhadh	UP	-0.83336	0.00526286
mmu-miR-214-3p	Down	ENSMUSG00000022514	Il1rap	UP	-0.987961	6.23e-07
mmu-miR-214-3p	Down	ENSMUSG00000028715	Cyp4a14	UP	-0.965302	2.48e-05
mmu-miR-214-3p	Down	ENSMUSG00000028712	Cyp4a31	UP	-0.869412	0.00232664
mmu-miR-214-3p	Down	ENSMUSG00000073988	Ttpa	UP	-0.952558	7.31e-05
mmu-miR-214-3p	Down	ENSMUSG00000020053	Igf1	UP	-0.965952	2.32e-05
mmu-miR-214-3p	Down	ENSMUSG00000035948	Acss3	UP	-0.913988	0.000564435
mmu-miR-214-3p	Down	ENSMUSG00000006736	Tspan31	UP	-0.901452	0.000897317
mmu-miR-214-3p	Down	ENSMUSG00000021417	Eci2	UP	-0.957734	4.9e-05
mmu-miR-214-3p	Down	ENSMUSG00000037826	Ppm1k	UP	-0.881291	0.00168662
mmu-miR-214-3p	Down	ENSMUSG00000055027	Smyd1	UP	-0.815397	0.00739172
mmu-miR-214-3p	Down	ENSMUSG00000020435	Osbp2	UP	-0.89193	0.00122736
mmu-miR-214-3p	Down	ENSMUSG00000018900	Slc22a5	UP	-0.969627	1.56e-05
mmu-miR-214-3p	Down	ENSMUSG00000063652	Slc22a21	UP	-0.823929	0.00631923
mmu-miR-214-3p	Down	ENSMUSG00000029727	Cyp3a13	UP	-0.835383	0.00505323
mmu-miR-214-3p	Down	ENSMUSG00000056966	Gjc3	UP	-0.851688	0.00356711
mmu-miR-214-3p	Down	ENSMUSG00000036941	Elac1	UP	-0.940979	0.000155194
mmu-miR-214-3p	Down	ENSMUSG00000052928	Ctif	UP	-0.827882	0.00586038
mmu-miR-214-3p	Down	ENSMUSG00000067889	Sptbn2	UP	-0.946432	0.00011114
mmu-miR-214-3p	Down	ENSMUSG00000041698	Slco1a1	UP	-0.952788	7.19e-05
mmu-miR-214-3p	Down	ENSMUSG00000020553	Pctp	UP	-0.942969	0.000137914
mmu-miR-214-3p	Down	ENSMUSG00000003949	Hlf	UP	-0.848296	0.00384746
mmu-miR-214-3p	Down	ENSMUSG00000039084	Chad	UP	-0.895322	0.00110151
mmu-miR-214-3p	Down	ENSMUSG00000061740	Cyp2d22	UP	-0.966874	2.11e-05
mmu-miR-214-3p	Down	ENSMUSG00000035828	Pim3	UP	-0.848156	0.00385929
mmu-miR-214-3p	Down	ENSMUSG00000022219	Cideb	UP	-0.947616	0.000102899
mmu-miR-214-3p	Down	ENSMUSG00000066366	Serpina1a	UP	-0.950161	8.67e-05
mmu-miR-214-3p	Down	ENSMUSG00000041567	Serpina12	UP	-0.929668	0.000283459
mmu-miR-214-3p	Down	ENSMUSG00000063600	Egfem1	UP	-0.896987	0.00104315
mmu-miR-214-3p	Down	ENSMUSG00000028076	Cd1d1	UP	-0.921823	0.00040722
mmu-miR-214-3p	Down	ENSMUSG00000020777	Acox1	UP	-0.924717	0.000357897
mmu-miR-214-3p	Down	ENSMUSG00000042118	Bhmt2	UP	-0.916735	0.000505195
mmu-miR-214-3p	Down	ENSMUSG00000062949	Atp11c	UP	-0.815558	0.00737034
mmu-miR-214-3p	Down	ENSMUSG00000001576	Ergic1	UP	-0.82978	0.00564839
mmu-miR-214-3p	Down	ENSMUSG00000075324	Fign	UP	-0.878242	0.00183744
mmu-miR-214-3p	Down	ENSMUSG00000037493	Cib2	UP	-0.833411	0.00525755
mmu-miR-214-3p	Down	ENSMUSG00000035878	Hykk	UP	-0.926316	0.000332512
mmu-miR-214-3p	Down	ENSMUSG00000087679	Tmem250-ps	UP	-0.951992	7.62e-05
mmu-miR-214-3p	Down	ENSMUSG00000026866	Kynu	UP	-0.917354	0.00049248
mmu-miR-214-3p	Down	ENSMUSG00000027312	Atrn	UP	-0.933279	0.000236555
mmu-miR-214-3p	Down	ENSMUSG00000026473	Glul	UP	-0.990556	2.67e-07
mmu-miR-214-3p	Down	ENSMUSG00000026621	2021-03-01	UP	-0.827662	0.00588534
mmu-miR-214-3p	Down	ENSMUSG00000026623	Lpgat1	UP	-0.879615	0.00176841
mmu-miR-214-3p	Down	ENSMUSG00000030701	Plekhb1	UP	-0.923261	0.000382155
mmu-miR-214-3p	Down	ENSMUSG00000002346	Slc25a42	UP	-0.842382	0.00437183
mmu-miR-214-3p	Down	ENSMUSG00000074272	Ceacam1	UP	-0.895487	0.00109561
mmu-miR-214-3p	Down	ENSMUSG00000054385	Ceacam2	UP	-0.897686	0.0010193
mmu-miR-214-3p	Down	ENSMUSG00000003420	Fcgrt	UP	-0.96039	3.92e-05
mmu-miR-214-3p	Down	ENSMUSG00000030806	Stx1b	UP	-0.806316	0.00866209
mmu-miR-214-3p	Down	ENSMUSG00000032808	Cyp2c38	UP	-0.887086	0.00142394
mmu-miR-214-3p	Down	ENSMUSG00000067199	Frat1	UP	-0.849286	0.00376413
mmu-miR-214-3p	Down	ENSMUSG00000047731	Wbp1l	UP	-0.923971	0.000370191
mmu-miR-214-3p	Down	ENSMUSG00000047150	1700001C19Rik	UP	-0.896712	0.00105262
mmu-miR-214-3p	Down	ENSMUSG00000044469	Tnfaip8l1	UP	-0.873372	0.00209738
mmu-miR-214-3p	Down	ENSMUSG00000024070	Prkd3	UP	-0.941331	0.000152027
mmu-miR-214-3p	Down	ENSMUSG00000059811	Atl2	UP	-0.929408	0.000287073
mmu-miR-214-3p	Down	ENSMUSG00000027513	Pck1	UP	-0.942433	0.000142422
mmu-miR-214-3p	Down	ENSMUSG00000048087	Gm4737	UP	-0.896473	0.00106091
mmu-miR-214-3p	Down	ENSMUSG00000010122	Slc47a1	UP	-0.864969	0.00260387
mmu-miR-214-3p	Down	ENSMUSG00000050122	Vwa3b	UP	-0.818229	0.00702298
mmu-miR-214-3p	Down	ENSMUSG00000039323	Igfbp2	UP	-0.803317	0.00911209
mmu-miR-214-3p	Down	ENSMUSG00000063077	Kif1b	UP	-0.932424	0.000247125
mmu-miR-214-3p	Down	ENSMUSG00000031958	Ldhd	UP	-0.963862	2.85e-05
mmu-miR-214-3p	Down	ENSMUSG00000047412	Zbtb44	UP	-0.97568	7.21e-06
mmu-miR-214-3p	Down	ENSMUSG00000026227	2810459M11Rik	UP	-0.932893	0.000241296
mmu-miR-214-3p	Down	ENSMUSG00000034066	Farp2	UP	-0.960269	3.96e-05
mmu-miR-214-3p	Down	ENSMUSG00000051674	Dcun1d4	UP	-0.949233	9.24e-05
mmu-miR-214-3p	Down	ENSMUSG00000060961	Slc4a4	UP	-0.965502	2.43e-05
mmu-miR-214-3p	Down	ENSMUSG00000048489	Depp1	UP	-0.874811	0.00201809
mmu-miR-214-3p	Down	ENSMUSG00000061353	Cxcl12	UP	-0.885942	0.00147335
mmu-miR-214-3p	Down	ENSMUSG00000071226	Cecr2	UP	-0.948277	9.85e-05
mmu-miR-214-3p	Down	ENSMUSG00000030109	Slc6a12	UP	-0.893154	0.00118085
mmu-miR-214-3p	Down	ENSMUSG00000036585	Fgf1	UP	-0.951617	7.82e-05
mmu-miR-214-3p	Down	ENSMUSG00000022129	Dct	UP	-0.811515	0.00791811
mmu-miR-214-3p	Down	ENSMUSG00000022181	C6	UP	-0.942824	0.000139119
mmu-miR-214-3p	Down	ENSMUSG00000022304	Dpys	UP	-0.985086	1.31e-06
mmu-miR-214-3p	Down	ENSMUSG00000031443	F7	UP	-0.977446	5.55e-06
mmu-miR-214-3p	Down	ENSMUSG00000061313	Ddhd2	UP	-0.902573	0.000863058
mmu-miR-214-3p	Down	ENSMUSG00000071253	Slc25a16	UP	-0.956204	5.55e-05
mmu-miR-214-3p	Down	ENSMUSG00000112129	Pbld1	UP	-0.948263	9.86e-05
mmu-miR-214-3p	Down	ENSMUSG00000033427	Upb1	UP	-0.981276	2.9e-06
mmu-miR-214-3p	Down	ENSMUSG00000001155	Ftcd	UP	-0.957185	5.13e-05
mmu-miR-214-3p	Down	ENSMUSG00000001435	Col18a1	UP	-0.908741	0.000690747
mmu-miR-214-3p	Down	ENSMUSG00000029499	Pxmp2	UP	-0.95632	5.49e-05
mmu-miR-214-3p	Down	ENSMUSG00000032898	Fbxo21	UP	-0.974012	9.08e-06
mmu-miR-214-3p	Down	ENSMUSG00000029455	Aldh2	UP	-0.934122	0.000226458
mmu-miR-214-3p	Down	ENSMUSG00000049971	Glt1d1	UP	-0.916241	0.000515519
mmu-miR-214-3p	Down	ENSMUSG00000005089	Slc1a2	UP	-0.948446	9.74e-05
mmu-miR-214-5p	Down	ENSMUSG00000075590	Nrbp2	UP	-0.91889	0.000461893
mmu-miR-214-5p	Down	ENSMUSG00000022514	Il1rap	UP	-0.96762	1.95e-05
mmu-miR-214-5p	Down	ENSMUSG00000052316	Lrrc15	UP	-0.950203	8.64e-05
mmu-miR-214-5p	Down	ENSMUSG00000028838	Extl1	UP	-0.80201	0.00931303
mmu-miR-214-5p	Down	ENSMUSG00000020017	Hal	UP	-0.835876	0.00500295
mmu-miR-214-5p	Down	ENSMUSG00000019906	Lin7a	UP	-0.842841	0.00432943
mmu-miR-214-5p	Down	ENSMUSG00000040127	Sdr9c7	UP	-0.887751	0.00139574
mmu-miR-214-5p	Down	ENSMUSG00000057554	Lgals8	UP	-0.929502	0.000285761
mmu-miR-214-5p	Down	ENSMUSG00000036110	Slc17a2	UP	-0.863211	0.00271956
mmu-miR-214-5p	Down	ENSMUSG00000021340	Gpld1	UP	-0.970654	1.39e-05
mmu-miR-214-5p	Down	ENSMUSG00000037826	Ppm1k	UP	-0.86783	0.00242289
mmu-miR-214-5p	Down	ENSMUSG00000056698	Elmod3	UP	-0.822002	0.00655151
mmu-miR-214-5p	Down	ENSMUSG00000060371	Caln1	UP	-0.836	0.00499036
mmu-miR-214-5p	Down	ENSMUSG00000094806	Cyp2d10	UP	-0.942289	0.000143657
mmu-miR-214-5p	Down	ENSMUSG00000022620	Arsa	UP	-0.832556	0.00534783
mmu-miR-214-5p	Down	ENSMUSG00000059060	Rad51b	UP	-0.813432	0.00765502
mmu-miR-214-5p	Down	ENSMUSG00000020777	Acox1	UP	-0.916387	0.000512448
mmu-miR-214-5p	Down	ENSMUSG00000021594	Srd5a1	UP	-0.807077	0.00855038
mmu-miR-214-5p	Down	ENSMUSG00000021620	Acot12	UP	-0.96813	1.84e-05
mmu-miR-214-5p	Down	ENSMUSG00000001576	Ergic1	UP	-0.814069	0.00756895
mmu-miR-214-5p	Down	ENSMUSG00000035000	Dpp4	UP	-0.903429	0.000837527
mmu-miR-214-5p	Down	ENSMUSG00000075324	Fign	UP	-0.882693	0.00162021
mmu-miR-214-5p	Down	ENSMUSG00000035769	Xylb	UP	-0.892547	0.00120374
mmu-miR-214-5p	Down	ENSMUSG00000032386	Trip4	UP	-0.834955	0.00509704
mmu-miR-214-5p	Down	ENSMUSG00000027312	Atrn	UP	-0.929473	0.000286174
mmu-miR-214-5p	Down	ENSMUSG00000026626	Ppp2r5a	UP	-0.873368	0.00209763
mmu-miR-214-5p	Down	ENSMUSG00000033676	Gabrb3	UP	-0.948362	9.79e-05
mmu-miR-214-5p	Down	ENSMUSG00000030643	Rab30	UP	-0.908321	0.000701654
mmu-miR-214-5p	Down	ENSMUSG00000054385	Ceacam2	UP	-0.859504	0.00297509
mmu-miR-214-5p	Down	ENSMUSG00000030499	Kctd15	UP	-0.801281	0.00942638
mmu-miR-214-5p	Down	ENSMUSG00000038539	Atf5	UP	-0.836928	0.00489699
mmu-miR-214-5p	Down	ENSMUSG00000067199	Frat1	UP	-0.811318	0.00794537
mmu-miR-214-5p	Down	ENSMUSG00000047731	Wbp1l	UP	-0.925668	0.000342642
mmu-miR-214-5p	Down	ENSMUSG00000025089	Gfra1	UP	-0.903737	0.000828471
mmu-miR-214-5p	Down	ENSMUSG00000044469	Tnfaip8l1	UP	-0.856111	0.00322298
mmu-miR-214-5p	Down	ENSMUSG00000027495	Fam210b	UP	-0.875118	0.00200145
mmu-miR-214-5p	Down	ENSMUSG00000048087	Gm4737	UP	-0.86744	0.00244704
mmu-miR-214-5p	Down	ENSMUSG00000023828	Slc22a3	UP	-0.900241	0.000935364
mmu-miR-214-5p	Down	ENSMUSG00000063077	Kif1b	UP	-0.927432	0.000315577
mmu-miR-214-5p	Down	ENSMUSG00000043687	1190005I06Rik	UP	-0.919305	0.000453856
mmu-miR-214-5p	Down	ENSMUSG00000034785	Dio1	UP	-0.927243	0.000318405
mmu-miR-214-5p	Down	ENSMUSG00000028603	Scp2	UP	-0.93884	0.000175412
mmu-miR-214-5p	Down	ENSMUSG00000051674	Dcun1d4	UP	-0.948768	9.53e-05
mmu-miR-214-5p	Down	ENSMUSG00000033174	Mgll	UP	-0.956702	5.33e-05
mmu-miR-214-5p	Down	ENSMUSG00000071226	Cecr2	UP	-0.884594	0.00153313
mmu-miR-214-5p	Down	ENSMUSG00000038521	C1s1	UP	-0.904947	0.000793567
mmu-miR-214-5p	Down	ENSMUSG00000053644	Aldh7a1	UP	-0.889798	0.00131136
mmu-miR-214-5p	Down	ENSMUSG00000045875	Adra1a	UP	-0.902582	0.000862801
mmu-miR-214-5p	Down	ENSMUSG00000031545	Gpat4	UP	-0.960108	4.01e-05
mmu-miR-214-5p	Down	ENSMUSG00000109764	Klkb1	UP	-0.885852	0.00147728
mmu-miR-214-5p	Down	ENSMUSG00000018796	Acsl1	UP	-0.955542	5.84e-05
mmu-miR-214-5p	Down	ENSMUSG00000020010	Vnn3	UP	-0.967065	2.07e-05
mmu-miR-214-5p	Down	ENSMUSG00000001666	Ddt	UP	-0.947342	0.000104766
mmu-miR-214-5p	Down	ENSMUSG00000001435	Col18a1	UP	-0.854737	0.00332736
mmu-miR-218-5p	Down	ENSMUSG00000022514	Il1rap	UP	-0.939342	0.00017051
mmu-miR-218-5p	Down	ENSMUSG00000035948	Acss3	UP	-0.871689	0.00219281
mmu-miR-218-5p	Down	ENSMUSG00000057554	Lgals8	UP	-0.922017	0.000403772
mmu-miR-218-5p	Down	ENSMUSG00000038060	Dlec1	UP	-0.888402	0.00136852
mmu-miR-218-5p	Down	ENSMUSG00000032047	Acat1	UP	-0.900532	0.000926121
mmu-miR-218-5p	Down	ENSMUSG00000033676	Gabrb3	UP	-0.936103	0.000203899
mmu-miR-218-5p	Down	ENSMUSG00000030499	Kctd15	UP	-0.806045	0.0087022
mmu-miR-218-5p	Down	ENSMUSG00000023921	Mmut	UP	-0.859862	0.00294971
mmu-miR-218-5p	Down	ENSMUSG00000023800	Tiam2	UP	-0.97342	9.82e-06
mmu-miR-218-5p	Down	ENSMUSG00000031958	Ldhd	UP	-0.930436	0.000272984
mmu-miR-218-5p	Down	ENSMUSG00000052934	Fbxo31	UP	-0.917518	0.000489149
mmu-miR-218-5p	Down	ENSMUSG00000001211	Agpat3	UP	-0.892697	0.00119806
mmu-miR-223-3p	Down	ENSMUSG00000046312	Myorg	UP	-0.874844	0.0020163
mmu-miR-223-3p	Down	ENSMUSG00000060002	Chpt1	UP	-0.974754	8.21e-06
mmu-miR-223-3p	Down	ENSMUSG00000060371	Caln1	UP	-0.8033	0.00911471
mmu-miR-223-3p	Down	ENSMUSG00000021846	Peli2	UP	-0.802044	0.00930782
mmu-miR-223-3p	Down	ENSMUSG00000032047	Acat1	UP	-0.942121	0.000145099
mmu-miR-223-3p	Down	ENSMUSG00000026853	Crat	UP	-0.87965	0.00176668
mmu-miR-223-3p	Down	ENSMUSG00000030737	Slco2b1	UP	-0.949622	8.99e-05
mmu-miR-223-3p	Down	ENSMUSG00000031147	Magix	UP	-0.922023	0.000403674
mmu-miR-223-3p	Down	ENSMUSG00000059481	Plg	UP	-0.932355	0.000248001
mmu-miR-223-3p	Down	ENSMUSG00000002633	Shh	UP	-0.834761	0.00511709
mmu-miR-223-3p	Down	ENSMUSG00000066196	Spag8	UP	-0.886108	0.0014661
mmu-miR-223-3p	Down	ENSMUSG00000002475	Abhd3	UP	-0.933416	0.000234896
mmu-miR-223-3p	Down	ENSMUSG00000036585	Fgf1	UP	-0.947816	0.000101552
mmu-miR-223-3p	Down	ENSMUSG00000053644	Aldh7a1	UP	-0.919093	0.000457964
mmu-miR-223-3p	Down	ENSMUSG00000090942	F830016B08Rik	UP	-0.898967	0.000976572
mmu-miR-223-3p	Down	ENSMUSG00000029458	Brap	UP	-0.929819	0.000281384
mmu-miR-223-5p	Down	ENSMUSG00000025241	Fyco1	UP	-0.873821	0.0020724
mmu-miR-223-5p	Down	ENSMUSG00000025911	Adhfe1	UP	-0.819834	0.00681975
mmu-miR-223-5p	Down	ENSMUSG00000057880	Abat	UP	-0.963361	2.99e-05
mmu-miR-223-5p	Down	ENSMUSG00000022514	Il1rap	UP	-0.993775	6.23e-08
mmu-miR-223-5p	Down	ENSMUSG00000057554	Lgals8	UP	-0.938933	0.000174494
mmu-miR-223-5p	Down	ENSMUSG00000018900	Slc22a5	UP	-0.952808	7.18e-05
mmu-miR-223-5p	Down	ENSMUSG00000063652	Slc22a21	UP	-0.813133	0.00769568
mmu-miR-223-5p	Down	ENSMUSG00000034449	Dhrs11	UP	-0.956025	5.62e-05
mmu-miR-223-5p	Down	ENSMUSG00000003948	Mmd	UP	-0.952168	7.52e-05
mmu-miR-223-5p	Down	ENSMUSG00000021228	Acot3	UP	-0.818695	0.00696353
mmu-miR-223-5p	Down	ENSMUSG00000025792	Slc25a10	UP	-0.871995	0.00217527
mmu-miR-223-5p	Down	ENSMUSG00000064225	Paqr9	UP	-0.946533	0.000110419
mmu-miR-223-5p	Down	ENSMUSG00000066319	Rtp3	UP	-0.809707	0.00817168
mmu-miR-223-5p	Down	ENSMUSG00000032047	Acat1	UP	-0.952317	7.44e-05
mmu-miR-223-5p	Down	ENSMUSG00000032386	Trip4	UP	-0.87315	0.00210982
mmu-miR-223-5p	Down	ENSMUSG00000027312	Atrn	UP	-0.917492	0.000489674
mmu-miR-223-5p	Down	ENSMUSG00000026623	Lpgat1	UP	-0.879749	0.00176177
mmu-miR-223-5p	Down	ENSMUSG00000030513	Pcsk6	UP	-0.97051	1.41e-05
mmu-miR-223-5p	Down	ENSMUSG00000063077	Kif1b	UP	-0.927045	0.000321372
mmu-miR-223-5p	Down	ENSMUSG00000045875	Adra1a	UP	-0.922422	0.000396638
mmu-miR-223-5p	Down	ENSMUSG00000022261	Sdc2	UP	-0.985984	1.06e-06
mmu-miR-223-5p	Down	ENSMUSG00000051359	Ncald	UP	-0.823502	0.00637024
mmu-miR-223-5p	Down	ENSMUSG00000029545	Acads	UP	-0.947286	0.000105147
mmu-miR-223-5p	Down	ENSMUSG00000029458	Brap	UP	-0.933044	0.000239434
mmu-miR-223-5p	Down	ENSMUSG00000068373	D430041D05Rik	UP	-0.820457	0.00674185
mmu-miR-296-3p	Down	ENSMUSG00000047728	Ly6g2	UP	-0.881232	0.00168944
mmu-miR-296-3p	Down	ENSMUSG00000037780	Mbl1	UP	-0.939443	0.000169535
mmu-miR-296-3p	Down	ENSMUSG00000031173	Otc	UP	-0.94437	0.000126585
mmu-miR-296-3p	Down	ENSMUSG00000078496	Zfp982	UP	-0.872204	0.00216332
mmu-miR-296-3p	Down	ENSMUSG00000018796	Acsl1	UP	-0.971794	1.21e-05
mmu-miR-296-3p	Down	ENSMUSG00000046814	Gchfr	UP	-0.928682	0.000297329
mmu-miR-296-3p	Down	ENSMUSG00000073555	Gm4951	UP	-0.898161	0.0010033
mmu-miR-296-3p	Down	ENSMUSG00000045875	Adra1a	UP	-0.922485	0.000395546
mmu-miR-296-3p	Down	ENSMUSG00000051359	Ncald	UP	-0.839458	0.0046483
mmu-miR-296-3p	Down	ENSMUSG00000044469	Tnfaip8l1	UP	-0.871445	0.00220687
mmu-miR-296-3p	Down	ENSMUSG00000095440	Fignl2	UP	-0.827932	0.00585476
mmu-miR-296-3p	Down	ENSMUSG00000005580	Adcy9	UP	-0.929271	0.000288987
mmu-miR-296-3p	Down	ENSMUSG00000052316	Lrrc15	UP	-0.961385	3.59e-05
mmu-miR-296-3p	Down	ENSMUSG00000066071	Cyp4a12a	UP	-0.924614	0.000359568
mmu-miR-296-3p	Down	ENSMUSG00000078597	Cyp4a12b	UP	-0.952707	7.23e-05
mmu-miR-296-3p	Down	ENSMUSG00000028715	Cyp4a14	UP	-0.961384	3.59e-05
mmu-miR-296-3p	Down	ENSMUSG00000034171	Faah	UP	-0.887458	0.00140811
mmu-miR-296-3p	Down	ENSMUSG00000040536	Necab1	UP	-0.952866	7.15e-05
mmu-miR-296-3p	Down	ENSMUSG00000028223	Decr1	UP	-0.945015	0.000121603
mmu-miR-296-3p	Down	ENSMUSG00000046312	Myorg	UP	-0.883946	0.00156244
mmu-miR-296-3p	Down	ENSMUSG00000020053	Igf1	UP	-0.94173	0.000148502
mmu-miR-296-3p	Down	ENSMUSG00000036019	Tmtc2	UP	-0.855286	0.00328536
mmu-miR-296-3p	Down	ENSMUSG00000035948	Acss3	UP	-0.891581	0.00124085
mmu-miR-296-3p	Down	ENSMUSG00000019906	Lin7a	UP	-0.865558	0.00256586
mmu-miR-296-3p	Down	ENSMUSG00000050663	Trhde	UP	-0.825613	0.0061209
mmu-miR-296-3p	Down	ENSMUSG00000069456	Rdh16	UP	-0.911973	0.000610838
mmu-miR-296-3p	Down	ENSMUSG00000044005	Gls2	UP	-0.947807	0.000101608
mmu-miR-296-3p	Down	ENSMUSG00000036110	Slc17a2	UP	-0.824895	0.00620491
mmu-miR-296-3p	Down	ENSMUSG00000091264	Smim13	UP	-0.963944	2.83e-05
mmu-miR-296-3p	Down	ENSMUSG00000037826	Ppm1k	UP	-0.860153	0.00292918
mmu-miR-296-3p	Down	ENSMUSG00000055027	Smyd1	UP	-0.819661	0.00684137
mmu-miR-296-3p	Down	ENSMUSG00000033720	Sfxn5	UP	-0.966057	2.29e-05
mmu-miR-296-3p	Down	ENSMUSG00000020435	Osbp2	UP	-0.903808	0.000826402
mmu-miR-296-3p	Down	ENSMUSG00000057897	Camk2b	UP	-0.825416	0.0061439
mmu-miR-296-3p	Down	ENSMUSG00000060371	Caln1	UP	-0.81892	0.00693491
mmu-miR-296-3p	Down	ENSMUSG00000029727	Cyp3a13	UP	-0.871909	0.00218017
mmu-miR-296-3p	Down	ENSMUSG00000038121	Fam210a	UP	-0.920047	0.000439756
mmu-miR-296-3p	Down	ENSMUSG00000024900	Cpt1a	UP	-0.92062	0.000429064
mmu-miR-296-3p	Down	ENSMUSG00000067889	Sptbn2	UP	-0.92303	0.000386107
mmu-miR-296-3p	Down	ENSMUSG00000030237	Slco1a4	UP	-0.817044	0.0071757
mmu-miR-296-3p	Down	ENSMUSG00000041698	Slco1a1	UP	-0.931697	0.000256383
mmu-miR-296-3p	Down	ENSMUSG00000030378	Sult2a8	UP	-0.849718	0.00372814
mmu-miR-296-3p	Down	ENSMUSG00000076435	Acsf2	UP	-0.949847	8.86e-05
mmu-miR-296-3p	Down	ENSMUSG00000035828	Pim3	UP	-0.841936	0.00441323
mmu-miR-296-3p	Down	ENSMUSG00000006529	Itih1	UP	-0.983752	1.77e-06
mmu-miR-296-3p	Down	ENSMUSG00000004558	Ndrg2	UP	-0.912119	0.000607381
mmu-miR-296-3p	Down	ENSMUSG00000059060	Rad51b	UP	-0.817231	0.0071515
mmu-miR-296-3p	Down	ENSMUSG00000021135	Slc10a1	UP	-0.982643	2.23e-06
mmu-miR-296-3p	Down	ENSMUSG00000021238	Aldh6a1	UP	-0.942858	0.00013884
mmu-miR-296-3p	Down	ENSMUSG00000042350	Arel1	UP	-0.872556	0.00214329
mmu-miR-296-3p	Down	ENSMUSG00000027784	Ppm1l	UP	-0.911515	0.000621747
mmu-miR-296-3p	Down	ENSMUSG00000020604	Arsg	UP	-0.844945	0.00413892
mmu-miR-296-3p	Down	ENSMUSG00000018727	Cpsf4l	UP	-0.824926	0.00620127
mmu-miR-296-3p	Down	ENSMUSG00000042118	Bhmt2	UP	-0.928292	0.000302933
mmu-miR-296-3p	Down	ENSMUSG00000039197	Adk	UP	-0.953077	7.04e-05
mmu-miR-296-3p	Down	ENSMUSG00000040147	Maob	UP	-0.913794	0.000568784
mmu-miR-296-3p	Down	ENSMUSG00000031138	F9	UP	-0.975251	7.66e-06
mmu-miR-296-3p	Down	ENSMUSG00000001576	Ergic1	UP	-0.879289	0.00178465
mmu-miR-296-3p	Down	ENSMUSG00000041119	Pde9a	UP	-0.813161	0.00769182
mmu-miR-296-3p	Down	ENSMUSG00000024039	Cbs	UP	-0.972407	1.12e-05
mmu-miR-296-3p	Down	ENSMUSG00000073424	Cyp4f15	UP	-0.944007	0.000129456
mmu-miR-296-3p	Down	ENSMUSG00000075324	Fign	UP	-0.932558	0.000245454
mmu-miR-296-3p	Down	ENSMUSG00000027222	Pex16	UP	-0.960463	3.89e-05
mmu-miR-296-3p	Down	ENSMUSG00000032527	Pccb	UP	-0.971144	1.31e-05
mmu-miR-296-3p	Down	ENSMUSG00000090150	Acad11	UP	-0.964262	2.74e-05
mmu-miR-296-3p	Down	ENSMUSG00000032386	Trip4	UP	-0.842311	0.00437834
mmu-miR-296-3p	Down	ENSMUSG00000014077	Chp1	UP	-0.921031	0.000421514
mmu-miR-296-3p	Down	ENSMUSG00000087679	Tmem250-ps	UP	-0.950959	8.2e-05
mmu-miR-296-3p	Down	ENSMUSG00000026858	Miga2	UP	-0.91548	0.00053168
mmu-miR-296-3p	Down	ENSMUSG00000026853	Crat	UP	-0.928139	0.00030516
mmu-miR-296-3p	Down	ENSMUSG00000026866	Kynu	UP	-0.931411	0.000260074
mmu-miR-296-3p	Down	ENSMUSG00000025260	Hsd17b10	UP	-0.909612	0.000668548
mmu-miR-296-3p	Down	ENSMUSG00000027312	Atrn	UP	-0.938276	0.000181044
mmu-miR-296-3p	Down	ENSMUSG00000026473	Glul	UP	-0.97732	5.66e-06
mmu-miR-296-3p	Down	ENSMUSG00000005681	Apoa2	UP	-0.965756	2.37e-05
mmu-miR-296-3p	Down	ENSMUSG00000037942	Crp	UP	-0.974578	8.41e-06
mmu-miR-296-3p	Down	ENSMUSG00000026623	Lpgat1	UP	-0.873443	0.00209339
mmu-miR-296-3p	Down	ENSMUSG00000026672	Optn	UP	-0.945001	0.00012171
mmu-miR-296-3p	Down	ENSMUSG00000030643	Rab30	UP	-0.921576	0.000411639
mmu-miR-296-3p	Down	ENSMUSG00000030737	Slco2b1	UP	-0.959961	4.07e-05
mmu-miR-296-3p	Down	ENSMUSG00000030701	Plekhb1	UP	-0.878321	0.00183344
mmu-miR-296-3p	Down	ENSMUSG00000002346	Slc25a42	UP	-0.870459	0.00226442
mmu-miR-296-3p	Down	ENSMUSG00000003809	Gcdh	UP	-0.910453	0.000647574
mmu-miR-296-3p	Down	ENSMUSG00000041679	Lrrc29	UP	-0.874918	0.00201227
mmu-miR-296-3p	Down	ENSMUSG00000037415	Ranbp10	UP	-0.906439	0.000751947
mmu-miR-296-3p	Down	ENSMUSG00000070568	Slc6a21	UP	-0.885523	0.00149175
mmu-miR-296-3p	Down	ENSMUSG00000011382	Dhdh	UP	-0.924663	0.000358781
mmu-miR-296-3p	Down	ENSMUSG00000078566	Bnip3	UP	-0.903631	0.000831586
mmu-miR-296-3p	Down	ENSMUSG00000047731	Wbp1l	UP	-0.950456	8.49e-05
mmu-miR-296-3p	Down	ENSMUSG00000047150	1700001C19Rik	UP	-0.872016	0.00217406
mmu-miR-296-3p	Down	ENSMUSG00000002831	Plin4	UP	-0.890075	0.00130023
mmu-miR-296-3p	Down	ENSMUSG00000059811	Atl2	UP	-0.891204	0.00125554
mmu-miR-296-3p	Down	ENSMUSG00000027597	Ahcy	UP	-0.983889	1.72e-06
mmu-miR-296-3p	Down	ENSMUSG00000027495	Fam210b	UP	-0.930214	0.00027599
mmu-miR-296-3p	Down	ENSMUSG00000046160	Olig1	UP	-0.887689	0.00139833
mmu-miR-296-3p	Down	ENSMUSG00000001095	Slc13a2	UP	-0.954375	6.39e-05
mmu-miR-296-3p	Down	ENSMUSG00000041779	Tram2	UP	-0.959743	4.14e-05
mmu-miR-296-3p	Down	ENSMUSG00000050122	Vwa3b	UP	-0.84863	0.00381921
mmu-miR-296-3p	Down	ENSMUSG00000001670	Tat	UP	-0.908939	0.000685665
mmu-miR-296-3p	Down	ENSMUSG00000043687	1190005I06Rik	UP	-0.902592	0.000862501
mmu-miR-296-3p	Down	ENSMUSG00000047412	Zbtb44	UP	-0.977417	5.57e-06
mmu-miR-296-3p	Down	ENSMUSG00000078680	Mup10	UP	-0.823531	0.00636667
mmu-miR-296-3p	Down	ENSMUSG00000110439	Mup22	UP	-0.853105	0.00345425
mmu-miR-296-3p	Down	ENSMUSG00000073830	Mup14	UP	-0.902186	0.000874786
mmu-miR-296-3p	Down	ENSMUSG00000078674	Mup18	UP	-0.905284	0.000784023
mmu-miR-296-3p	Down	ENSMUSG00000078672	Mup20	UP	-0.933559	0.000233164
mmu-miR-296-3p	Down	ENSMUSG00000035031	C8a	UP	-0.92914	0.000290833
mmu-miR-296-3p	Down	ENSMUSG00000028517	Plpp3	UP	-0.926349	0.000332
mmu-miR-296-3p	Down	ENSMUSG00000028607	Cpt2	UP	-0.962892	3.13e-05
mmu-miR-296-3p	Down	ENSMUSG00000028603	Scp2	UP	-0.949793	8.89e-05
mmu-miR-296-3p	Down	ENSMUSG00000034066	Farp2	UP	-0.967289	2.02e-05
mmu-miR-296-3p	Down	ENSMUSG00000026417	Pigr	UP	-0.976573	6.33e-06
mmu-miR-296-3p	Down	ENSMUSG00000038552	Fndc4	UP	-0.821808	0.00657521
mmu-miR-296-3p	Down	ENSMUSG00000051674	Dcun1d4	UP	-0.932814	0.000242269
mmu-miR-296-3p	Down	ENSMUSG00000033174	Mgll	UP	-0.986915	8.33e-07
mmu-miR-296-3p	Down	ENSMUSG00000036585	Fgf1	UP	-0.958782	4.5e-05
mmu-miR-296-3p	Down	ENSMUSG00000022041	Chrna2	UP	-0.986529	9.22e-07
mmu-miR-296-3p	Down	ENSMUSG00000041650	Pcca	UP	-0.95194	7.64e-05
mmu-miR-296-3p	Down	ENSMUSG00000089678	Agxt2	UP	-0.886437	0.00145184
mmu-miR-296-3p	Down	ENSMUSG00000022261	Sdc2	UP	-0.957583	4.96e-05
mmu-miR-296-3p	Down	ENSMUSG00000031545	Gpat4	UP	-0.987309	7.49e-07
mmu-miR-296-3p	Down	ENSMUSG00000079057	Cyp4v3	UP	-0.98923	4.22e-07
mmu-miR-296-3p	Down	ENSMUSG00000020072	Pbld2	UP	-0.880243	0.00173744
mmu-miR-296-3p	Down	ENSMUSG00000112129	Pbld1	UP	-0.926074	0.000336266
mmu-miR-296-3p	Down	ENSMUSG00000020175	Rab36	UP	-0.847331	0.00392991
mmu-miR-296-3p	Down	ENSMUSG00000033427	Upb1	UP	-0.966336	2.23e-05
mmu-miR-296-3p	Down	ENSMUSG00000001155	Ftcd	UP	-0.941013	0.00015489
mmu-miR-296-3p	Down	ENSMUSG00000001211	Agpat3	UP	-0.914722	0.000548159
mmu-miR-296-3p	Down	ENSMUSG00000029499	Pxmp2	UP	-0.945114	0.000120848
mmu-miR-296-3p	Down	ENSMUSG00000029445	Hpd	UP	-0.976979	5.96e-06
mmu-miR-296-3p	Down	ENSMUSG00000049971	Glt1d1	UP	-0.934375	0.000223485
mmu-miR-296-3p	Down	ENSMUSG00000005089	Slc1a2	UP	-0.922372	0.00039752
mmu-miR-296-3p	Down	ENSMUSG00000032679	Cd59a	UP	-0.867468	0.0024453
mmu-miR-298-5p	Down	ENSMUSG00000003948	Mmd	UP	-0.830415	0.00557861
mmu-miR-298-5p	Down	ENSMUSG00000072664	Ugt3a1	UP	-0.848199	0.00385564
mmu-miR-298-5p	Down	ENSMUSG00000026866	Kynu	UP	-0.828227	0.00582152
mmu-miR-298-5p	Down	ENSMUSG00000026417	Pigr	UP	-0.856928	0.00316206
mmu-miR-298-5p	Down	ENSMUSG00000052316	Lrrc15	UP	-0.874428	0.00203899
mmu-miR-298-5p	Down	ENSMUSG00000073988	Ttpa	UP	-0.901053	0.000909733
mmu-miR-298-5p	Down	ENSMUSG00000025405	Inhbc	UP	-0.890599	0.00127936
mmu-miR-298-5p	Down	ENSMUSG00000049858	Suox	UP	-0.84991	0.00371221
mmu-miR-298-5p	Down	ENSMUSG00000022228	Zscan26	UP	-0.817428	0.00712591
mmu-miR-298-5p	Down	ENSMUSG00000016756	Cmah	UP	-0.869267	0.00233534
mmu-miR-298-5p	Down	ENSMUSG00000091264	Smim13	UP	-0.862941	0.00273762
mmu-miR-298-5p	Down	ENSMUSG00000054226	Tprkb	UP	-0.838213	0.00476952
mmu-miR-298-5p	Down	ENSMUSG00000018900	Slc22a5	UP	-0.832339	0.00537093
mmu-miR-298-5p	Down	ENSMUSG00000063652	Slc22a21	UP	-0.819374	0.00687755
mmu-miR-298-5p	Down	ENSMUSG00000020553	Pctp	UP	-0.817942	0.00705971
mmu-miR-298-5p	Down	ENSMUSG00000061740	Cyp2d22	UP	-0.861485	0.00283659
mmu-miR-298-5p	Down	ENSMUSG00000023019	Gpd1	UP	-0.847774	0.00389185
mmu-miR-298-5p	Down	ENSMUSG00000021900	Btd	UP	-0.841373	0.00446588
mmu-miR-298-5p	Down	ENSMUSG00000022219	Cideb	UP	-0.892888	0.00119083
mmu-miR-298-5p	Down	ENSMUSG00000034435	Tmem30b	UP	-0.878083	0.00184555
mmu-miR-298-5p	Down	ENSMUSG00000027762	Sucnr1	UP	-0.80198	0.00931768
mmu-miR-298-5p	Down	ENSMUSG00000020777	Acox1	UP	-0.803634	0.00906381
mmu-miR-298-5p	Down	ENSMUSG00000036775	Decr2	UP	-0.864015	0.00266624
mmu-miR-298-5p	Down	ENSMUSG00000079563	Pglyrp2	UP	-0.830126	0.00561034
mmu-miR-298-5p	Down	ENSMUSG00000032607	Amt	UP	-0.878056	0.00184694
mmu-miR-298-5p	Down	ENSMUSG00000032602	Slc25a20	UP	-0.885032	0.00151353
mmu-miR-298-5p	Down	ENSMUSG00000035769	Xylb	UP	-0.809078	0.00826116
mmu-miR-298-5p	Down	ENSMUSG00000079164	Tlr5	UP	-0.836345	0.00495554
mmu-miR-298-5p	Down	ENSMUSG00000030737	Slco2b1	UP	-0.842147	0.00439359
mmu-miR-298-5p	Down	ENSMUSG00000030701	Plekhb1	UP	-0.806985	0.0085638
mmu-miR-298-5p	Down	ENSMUSG00000074272	Ceacam1	UP	-0.810619	0.00804313
mmu-miR-298-5p	Down	ENSMUSG00000025479	Cyp2e1	UP	-0.850923	0.00362905
mmu-miR-298-5p	Down	ENSMUSG00000025089	Gfra1	UP	-0.837163	0.0048735
mmu-miR-298-5p	Down	ENSMUSG00000023921	Mmut	UP	-0.883776	0.00157021
mmu-miR-298-5p	Down	ENSMUSG00000047150	1700001C19Rik	UP	-0.854457	0.0033489
mmu-miR-298-5p	Down	ENSMUSG00000059811	Atl2	UP	-0.95837	4.65e-05
mmu-miR-298-5p	Down	ENSMUSG00000031958	Ldhd	UP	-0.857046	0.00315331
mmu-miR-298-5p	Down	ENSMUSG00000043687	1190005I06Rik	UP	-0.803358	0.00910586
mmu-miR-298-5p	Down	ENSMUSG00000035031	C8a	UP	-0.848549	0.00382601
mmu-miR-298-5p	Down	ENSMUSG00000028603	Scp2	UP	-0.883571	0.00157958
mmu-miR-298-5p	Down	ENSMUSG00000042251	Pm20d1	UP	-0.901328	0.000901148
mmu-miR-298-5p	Down	ENSMUSG00000051674	Dcun1d4	UP	-0.822671	0.00647022
mmu-miR-298-5p	Down	ENSMUSG00000060961	Slc4a4	UP	-0.833535	0.00524447
mmu-miR-298-5p	Down	ENSMUSG00000041625	Ggact	UP	-0.82177	0.00657983
mmu-miR-298-5p	Down	ENSMUSG00000022181	C6	UP	-0.887011	0.00142713
mmu-miR-298-5p	Down	ENSMUSG00000022261	Sdc2	UP	-0.902617	0.000861727
mmu-miR-298-5p	Down	ENSMUSG00000025486	Sirt3	UP	-0.825349	0.00615167
mmu-miR-298-5p	Down	ENSMUSG00000061313	Ddhd2	UP	-0.813133	0.00769562
mmu-miR-298-5p	Down	ENSMUSG00000109764	Klkb1	UP	-0.822806	0.00645388
mmu-miR-298-5p	Down	ENSMUSG00000071253	Slc25a16	UP	-0.824511	0.00625021
mmu-miR-298-5p	Down	ENSMUSG00000001435	Col18a1	UP	-0.844845	0.00414786
mmu-miR-298-5p	Down	ENSMUSG00000032898	Fbxo21	UP	-0.853812	0.00339888
mmu-miR-298-5p	Down	ENSMUSG00000049971	Glt1d1	UP	-0.810687	0.00803359
mmu-miR-298-5p	Down	ENSMUSG00000005089	Slc1a2	UP	-0.819539	0.00685675
mmu-miR-298-5p	Down	ENSMUSG00000055312	Them7	UP	-0.864388	0.0026417
mmu-miR-301a-5p	Down	ENSMUSG00000074272	Ceacam1	UP	-0.916965	0.000500452
mmu-miR-301a-5p	Down	ENSMUSG00000054385	Ceacam2	UP	-0.893489	0.00116835
mmu-miR-301a-5p	Down	ENSMUSG00000027936	Crtc2	UP	-0.850404	0.00367152
mmu-miR-301a-5p	Down	ENSMUSG00000057880	Abat	UP	-0.97752	5.49e-06
mmu-miR-301a-5p	Down	ENSMUSG00000036019	Tmtc2	UP	-0.852906	0.00346993
mmu-miR-301a-5p	Down	ENSMUSG00000057554	Lgals8	UP	-0.949426	9.11e-05
mmu-miR-301a-5p	Down	ENSMUSG00000037826	Ppm1k	UP	-0.854066	0.00337914
mmu-miR-301a-5p	Down	ENSMUSG00000086784	Isoc2a	UP	-0.981529	2.77e-06
mmu-miR-301a-5p	Down	ENSMUSG00000022615	Tymp	UP	-0.855509	0.00326841
mmu-miR-301a-5p	Down	ENSMUSG00000021135	Slc10a1	UP	-0.986331	9.7e-07
mmu-miR-301a-5p	Down	ENSMUSG00000046532	Ar	UP	-0.84756	0.00391022
mmu-miR-301a-5p	Down	ENSMUSG00000036775	Decr2	UP	-0.927605	0.000312995
mmu-miR-301a-5p	Down	ENSMUSG00000041119	Pde9a	UP	-0.801911	0.0093284
mmu-miR-301a-5p	Down	ENSMUSG00000014077	Chp1	UP	-0.910078	0.000656864
mmu-miR-301a-5p	Down	ENSMUSG00000030701	Plekhb1	UP	-0.903265	0.00084239
mmu-miR-301a-5p	Down	ENSMUSG00000030935	Acsm3	UP	-0.948362	9.79e-05
mmu-miR-301a-5p	Down	ENSMUSG00000031147	Magix	UP	-0.954289	6.43e-05
mmu-miR-301a-5p	Down	ENSMUSG00000059811	Atl2	UP	-0.923863	0.000371984
mmu-miR-301a-5p	Down	ENSMUSG00000000753	Serpinf1	UP	-0.884872	0.00152065
mmu-miR-301a-5p	Down	ENSMUSG00000052934	Fbxo31	UP	-0.951213	8.05e-05
mmu-miR-301a-5p	Down	ENSMUSG00000045087	S1pr5	UP	-0.859747	0.00295788
mmu-miR-301a-5p	Down	ENSMUSG00000035031	C8a	UP	-0.907928	0.000711954
mmu-miR-301a-5p	Down	ENSMUSG00000071226	Cecr2	UP	-0.933916	0.000228889
mmu-miR-301a-5p	Down	ENSMUSG00000008153	Clstn3	UP	-0.884078	0.00155642
mmu-miR-301a-5p	Down	ENSMUSG00000022041	Chrna2	UP	-0.997373	3.05e-09
mmu-miR-301a-5p	Down	ENSMUSG00000045875	Adra1a	UP	-0.893418	0.00117099
mmu-miR-301a-5p	Down	ENSMUSG00000031545	Gpat4	UP	-0.970374	1.43e-05
mmu-miR-301a-5p	Down	ENSMUSG00000001211	Agpat3	UP	-0.90994	0.000660308
mmu-miR-3079-5p	Down	ENSMUSG00000006529	Itih1	UP	-0.868512	0.00238109
mmu-miR-3079-5p	Down	ENSMUSG00000025089	Gfra1	UP	-0.822968	0.00643428
mmu-miR-3079-5p	Down	ENSMUSG00000028756	Pink1	UP	-0.874576	0.00203088
mmu-miR-3079-5p	Down	ENSMUSG00000034308	Sdr42e1	UP	-0.859914	0.00294606
mmu-miR-3079-5p	Down	ENSMUSG00000052520	Cyp2j5	UP	-0.827211	0.00593659
mmu-miR-3079-5p	Down	ENSMUSG00000035031	C8a	UP	-0.824472	0.00625476
mmu-miR-3079-5p	Down	ENSMUSG00000072664	Ugt3a1	UP	-0.813603	0.00763191
mmu-miR-3079-5p	Down	ENSMUSG00000031545	Gpat4	UP	-0.806824	0.00858745
mmu-miR-3079-5p	Down	ENSMUSG00000037316	Bag4	UP	-0.801916	0.00932757
mmu-miR-3081-3p	Down	ENSMUSG00000055172	C1ra	UP	-0.875167	0.00199877
mmu-miR-3081-3p	Down	ENSMUSG00000027784	Ppm1l	UP	-0.907892	0.000712909
mmu-miR-3081-3p	Down	ENSMUSG00000005677	Nr1i3	UP	-0.880245	0.00173733
mmu-miR-3081-3p	Down	ENSMUSG00000020053	Igf1	UP	-0.921728	0.000408912
mmu-miR-3081-3p	Down	ENSMUSG00000016756	Cmah	UP	-0.882591	0.00162496
mmu-miR-3081-3p	Down	ENSMUSG00000095440	Fignl2	UP	-0.821308	0.00663654
mmu-miR-3081-3p	Down	ENSMUSG00000057880	Abat	UP	-0.956124	5.58e-05
mmu-miR-3081-3p	Down	ENSMUSG00000028715	Cyp4a14	UP	-0.94588	0.000115139
mmu-miR-3081-3p	Down	ENSMUSG00000036019	Tmtc2	UP	-0.834243	0.00517066
mmu-miR-3081-3p	Down	ENSMUSG00000040127	Sdr9c7	UP	-0.86213	0.00279248
mmu-miR-3081-3p	Down	ENSMUSG00000021340	Gpld1	UP	-0.973677	9.5e-06
mmu-miR-3081-3p	Down	ENSMUSG00000037826	Ppm1k	UP	-0.830099	0.00561328
mmu-miR-3081-3p	Down	ENSMUSG00000033720	Sfxn5	UP	-0.94741	0.000104302
mmu-miR-3081-3p	Down	ENSMUSG00000033634	Nat8f2	UP	-0.829013	0.00573348
mmu-miR-3081-3p	Down	ENSMUSG00000018900	Slc22a5	UP	-0.951422	7.93e-05
mmu-miR-3081-3p	Down	ENSMUSG00000038121	Fam210a	UP	-0.950237	8.62e-05
mmu-miR-3081-3p	Down	ENSMUSG00000053846	Lipg	UP	-0.84933	0.00376047
mmu-miR-3081-3p	Down	ENSMUSG00000037798	Mat1a	UP	-0.912511	0.000598188
mmu-miR-3081-3p	Down	ENSMUSG00000021228	Acot3	UP	-0.800577	0.00953683
mmu-miR-3081-3p	Down	ENSMUSG00000031286	Glt28d2	UP	-0.815735	0.00734698
mmu-miR-3081-3p	Down	ENSMUSG00000039976	Tbc1d16	UP	-0.88017	0.00174102
mmu-miR-3081-3p	Down	ENSMUSG00000032527	Pccb	UP	-0.96896	1.68e-05
mmu-miR-3081-3p	Down	ENSMUSG00000090150	Acad11	UP	-0.953841	6.65e-05
mmu-miR-3081-3p	Down	ENSMUSG00000050445	Cyp8b1	UP	-0.888544	0.00136261
mmu-miR-3081-3p	Down	ENSMUSG00000032047	Acat1	UP	-0.919705	0.000446214
mmu-miR-3081-3p	Down	ENSMUSG00000032386	Trip4	UP	-0.814316	0.00753578
mmu-miR-3081-3p	Down	ENSMUSG00000027332	Ivd	UP	-0.942418	0.00014255
mmu-miR-3081-3p	Down	ENSMUSG00000043282	Teddm1b	UP	-0.89658	0.00105719
mmu-miR-3081-3p	Down	ENSMUSG00000026672	Optn	UP	-0.894643	0.00112596
mmu-miR-3081-3p	Down	ENSMUSG00000033676	Gabrb3	UP	-0.942418	0.000142555
mmu-miR-3081-3p	Down	ENSMUSG00000030545	Pex11a	UP	-0.816736	0.00721579
mmu-miR-3081-3p	Down	ENSMUSG00000002346	Slc25a42	UP	-0.839971	0.0045989
mmu-miR-3081-3p	Down	ENSMUSG00000030499	Kctd15	UP	-0.832748	0.00532746
mmu-miR-3081-3p	Down	ENSMUSG00000038539	Atf5	UP	-0.847055	0.00395365
mmu-miR-3081-3p	Down	ENSMUSG00000025176	Hoga1	UP	-0.914304	0.000557379
mmu-miR-3081-3p	Down	ENSMUSG00000025089	Gfra1	UP	-0.893597	0.00116432
mmu-miR-3081-3p	Down	ENSMUSG00000002831	Plin4	UP	-0.893404	0.0011715
mmu-miR-3081-3p	Down	ENSMUSG00000022742	Cpox	UP	-0.918882	0.000462047
mmu-miR-3081-3p	Down	ENSMUSG00000023828	Slc22a3	UP	-0.88111	0.00169531
mmu-miR-3081-3p	Down	ENSMUSG00000001095	Slc13a2	UP	-0.956611	5.37e-05
mmu-miR-3081-3p	Down	ENSMUSG00000045087	S1pr5	UP	-0.823216	0.00640455
mmu-miR-3081-3p	Down	ENSMUSG00000047412	Zbtb44	UP	-0.961249	3.63e-05
mmu-miR-3081-3p	Down	ENSMUSG00000038552	Fndc4	UP	-0.840301	0.00456733
mmu-miR-3081-3p	Down	ENSMUSG00000060961	Slc4a4	UP	-0.961124	3.67e-05
mmu-miR-3081-3p	Down	ENSMUSG00000051359	Ncald	UP	-0.835412	0.00505026
mmu-miR-3081-3p	Down	ENSMUSG00000001211	Agpat3	UP	-0.903136	0.000846224
mmu-miR-3081-3p	Down	ENSMUSG00000029455	Aldh2	UP	-0.930317	0.000274591
mmu-miR-3081-3p	Down	ENSMUSG00000049971	Glt1d1	UP	-0.892376	0.00121026
mmu-miR-324-5p	Down	ENSMUSG00000031147	Magix	UP	-0.904459	0.000807528
mmu-miR-324-5p	Down	ENSMUSG00000061959	Ces1e	UP	-0.824858	0.00620926
mmu-miR-324-5p	Down	ENSMUSG00000027875	Hmgcs2	UP	-0.870228	0.00227804
mmu-miR-324-5p	Down	ENSMUSG00000037622	Wdtc1	UP	-0.813885	0.00759383
mmu-miR-324-5p	Down	ENSMUSG00000047492	Inhbe	UP	-0.838567	0.00473481
mmu-miR-324-5p	Down	ENSMUSG00000025405	Inhbc	UP	-0.880005	0.00174912
mmu-miR-324-5p	Down	ENSMUSG00000040134	Rdh7	UP	-0.87163	0.00219621
mmu-miR-324-5p	Down	ENSMUSG00000057554	Lgals8	UP	-0.836492	0.00494072
mmu-miR-324-5p	Down	ENSMUSG00000021492	F12	UP	-0.855983	0.00323267
mmu-miR-324-5p	Down	ENSMUSG00000055027	Smyd1	UP	-0.884627	0.00153164
mmu-miR-324-5p	Down	ENSMUSG00000024558	Mapk4	UP	-0.820429	0.00674534
mmu-miR-324-5p	Down	ENSMUSG00000003949	Hlf	UP	-0.850687	0.00364828
mmu-miR-324-5p	Down	ENSMUSG00000076435	Acsf2	UP	-0.801966	0.00931984
mmu-miR-324-5p	Down	ENSMUSG00000023019	Gpd1	UP	-0.848943	0.00379282
mmu-miR-324-5p	Down	ENSMUSG00000045968	Teddm2	UP	-0.83372	0.00522518
mmu-miR-324-5p	Down	ENSMUSG00000030701	Plekhb1	UP	-0.804093	0.00899425
mmu-miR-324-5p	Down	ENSMUSG00000027495	Fam210b	UP	-0.876081	0.00194986
mmu-miR-324-5p	Down	ENSMUSG00000023828	Slc22a3	UP	-0.818665	0.0069673
mmu-miR-324-5p	Down	ENSMUSG00000017453	Pipox	UP	-0.802818	0.00918848
mmu-miR-324-5p	Down	ENSMUSG00000033624	Pdpr	UP	-0.836904	0.00489932
mmu-miR-324-5p	Down	ENSMUSG00000031980	Agt	UP	-0.865467	0.00257172
mmu-miR-324-5p	Down	ENSMUSG00000071226	Cecr2	UP	-0.909269	0.00067723
mmu-miR-324-5p	Down	ENSMUSG00000008153	Clstn3	UP	-0.803827	0.00903448
mmu-miR-324-5p	Down	ENSMUSG00000033427	Upb1	UP	-0.860104	0.00293265
mmu-miR-324-5p	Down	ENSMUSG00000001155	Ftcd	UP	-0.866328	0.00251675
mmu-miR-324-5p	Down	ENSMUSG00000001211	Agpat3	UP	-0.811465	0.00792501
mmu-miR-324-5p	Down	ENSMUSG00000029311	Hsd17b11	UP	-0.826817	0.0059817
mmu-miR-324-5p	Down	ENSMUSG00000029455	Aldh2	UP	-0.842214	0.00438732
mmu-miR-324-5p	Down	ENSMUSG00000005089	Slc1a2	UP	-0.807184	0.00853467
mmu-miR-344d-3p	Down	ENSMUSG00000034171	Faah	UP	-0.909795	0.000663952
mmu-miR-344d-3p	Down	ENSMUSG00000078817	Nlrp12	UP	-0.922257	0.000399536
mmu-miR-344d-3p	Down	ENSMUSG00000036561	Ppp6r2	UP	-0.966036	2.3e-05
mmu-miR-344d-3p	Down	ENSMUSG00000045776	Lrtm1	UP	-0.807985	0.00841832
mmu-miR-344d-3p	Down	ENSMUSG00000075324	Fign	UP	-0.870126	0.00228412
mmu-miR-344d-3p	Down	ENSMUSG00000032386	Trip4	UP	-0.844815	0.00415051
mmu-miR-344d-3p	Down	ENSMUSG00000026623	Lpgat1	UP	-0.854201	0.00336866
mmu-miR-344d-3p	Down	ENSMUSG00000016194	Hsd11b1	UP	-0.965786	2.36e-05
mmu-miR-344d-3p	Down	ENSMUSG00000033676	Gabrb3	UP	-0.970689	1.38e-05
mmu-miR-344d-3p	Down	ENSMUSG00000030562	Nox4	UP	-0.935926	0.000205848
mmu-miR-344d-3p	Down	ENSMUSG00000030643	Rab30	UP	-0.908251	0.000703475
mmu-miR-344d-3p	Down	ENSMUSG00000037415	Ranbp10	UP	-0.886664	0.00144201
mmu-miR-344d-3p	Down	ENSMUSG00000038552	Fndc4	UP	-0.800595	0.00953395
mmu-miR-344d-3p	Down	ENSMUSG00000038521	C1s1	UP	-0.957564	4.97e-05
mmu-miR-344d-3p	Down	ENSMUSG00000045875	Adra1a	UP	-0.911265	0.000627756
mmu-miR-34a-5p	Down	ENSMUSG00000050663	Trhde	UP	-0.831782	0.00543057
mmu-miR-34a-5p	Down	ENSMUSG00000056966	Gjc3	UP	-0.869253	0.00233623
mmu-miR-34a-5p	Down	ENSMUSG00000035878	Hykk	UP	-0.916671	0.000506531
mmu-miR-34a-5p	Down	ENSMUSG00000104445	Rhbg	UP	-0.895997	0.00107758
mmu-miR-34a-5p	Down	ENSMUSG00000027875	Hmgcs2	UP	-0.989833	3.45e-07
mmu-miR-34a-5p	Down	ENSMUSG00000078584	AU022252	UP	-0.893447	0.00116989
mmu-miR-34a-5p	Down	ENSMUSG00000020053	Igf1	UP	-0.958461	4.62e-05
mmu-miR-34a-5p	Down	ENSMUSG00000020059	Sycp3	UP	-0.871939	0.00217847
mmu-miR-34a-5p	Down	ENSMUSG00000035948	Acss3	UP	-0.899364	0.000963594
mmu-miR-34a-5p	Down	ENSMUSG00000057554	Lgals8	UP	-0.959934	4.08e-05
mmu-miR-34a-5p	Down	ENSMUSG00000055137	Sugct	UP	-0.971893	1.19e-05
mmu-miR-34a-5p	Down	ENSMUSG00000036110	Slc17a2	UP	-0.853207	0.00344622
mmu-miR-34a-5p	Down	ENSMUSG00000016756	Cmah	UP	-0.932197	0.000249988
mmu-miR-34a-5p	Down	ENSMUSG00000021340	Gpld1	UP	-0.982386	2.35e-06
mmu-miR-34a-5p	Down	ENSMUSG00000054226	Tprkb	UP	-0.849769	0.00372387
mmu-miR-34a-5p	Down	ENSMUSG00000060371	Caln1	UP	-0.823502	0.00637023
mmu-miR-34a-5p	Down	ENSMUSG00000030237	Slco1a4	UP	-0.801535	0.00938689
mmu-miR-34a-5p	Down	ENSMUSG00000047728	Ly6g2	UP	-0.894556	0.0011291
mmu-miR-34a-5p	Down	ENSMUSG00000021846	Peli2	UP	-0.831765	0.00543232
mmu-miR-34a-5p	Down	ENSMUSG00000021238	Aldh6a1	UP	-0.951643	7.81e-05
mmu-miR-34a-5p	Down	ENSMUSG00000034258	Flvcr2	UP	-0.813184	0.00768867
mmu-miR-34a-5p	Down	ENSMUSG00000041567	Serpina12	UP	-0.934719	0.000219481
mmu-miR-34a-5p	Down	ENSMUSG00000031286	Glt28d2	UP	-0.873495	0.00209049
mmu-miR-34a-5p	Down	ENSMUSG00000039976	Tbc1d16	UP	-0.935558	0.000209938
mmu-miR-34a-5p	Down	ENSMUSG00000021594	Srd5a1	UP	-0.835393	0.0050522
mmu-miR-34a-5p	Down	ENSMUSG00000031173	Otc	UP	-0.955958	5.65e-05
mmu-miR-34a-5p	Down	ENSMUSG00000001576	Ergic1	UP	-0.863316	0.00271256
mmu-miR-34a-5p	Down	ENSMUSG00000026626	Ppp2r5a	UP	-0.924052	0.000368831
mmu-miR-34a-5p	Down	ENSMUSG00000033676	Gabrb3	UP	-0.974674	8.3e-06
mmu-miR-34a-5p	Down	ENSMUSG00000030513	Pcsk6	UP	-0.965101	2.53e-05
mmu-miR-34a-5p	Down	ENSMUSG00000030562	Nox4	UP	-0.948197	9.9e-05
mmu-miR-34a-5p	Down	ENSMUSG00000037415	Ranbp10	UP	-0.90608	0.000761828
mmu-miR-34a-5p	Down	ENSMUSG00000042289	Hsd3b7	UP	-0.966836	2.12e-05
mmu-miR-34a-5p	Down	ENSMUSG00000042248	Cyp2c37	UP	-0.846937	0.00396388
mmu-miR-34a-5p	Down	ENSMUSG00000054827	Cyp2c50	UP	-0.968192	1.83e-05
mmu-miR-34a-5p	Down	ENSMUSG00000044469	Tnfaip8l1	UP	-0.878002	0.00184973
mmu-miR-34a-5p	Down	ENSMUSG00000024070	Prkd3	UP	-0.930936	0.000266305
mmu-miR-34a-5p	Down	ENSMUSG00000016024	Lbp	UP	-0.939635	0.000167698
mmu-miR-34a-5p	Down	ENSMUSG00000074623	Gm826	UP	-0.95042	8.51e-05
mmu-miR-34a-5p	Down	ENSMUSG00000017307	Acot8	UP	-0.829994	0.00562479
mmu-miR-34a-5p	Down	ENSMUSG00000010122	Slc47a1	UP	-0.850364	0.00367476
mmu-miR-34a-5p	Down	ENSMUSG00000020741	Cluh	UP	-0.817449	0.00712325
mmu-miR-34a-5p	Down	ENSMUSG00000025911	Adhfe1	UP	-0.812928	0.00772364
mmu-miR-34a-5p	Down	ENSMUSG00000028979	Masp2	UP	-0.966233	2.25e-05
mmu-miR-34a-5p	Down	ENSMUSG00000063077	Kif1b	UP	-0.905515	0.000777527
mmu-miR-34a-5p	Down	ENSMUSG00000001670	Tat	UP	-0.891629	0.001239
mmu-miR-34a-5p	Down	ENSMUSG00000047412	Zbtb44	UP	-0.971818	1.2e-05
mmu-miR-34a-5p	Down	ENSMUSG00000078689	Mup6	UP	-0.804627	0.00891363
mmu-miR-34a-5p	Down	ENSMUSG00000042251	Pm20d1	UP	-0.922279	0.000399159
mmu-miR-34a-5p	Down	ENSMUSG00000061353	Cxcl12	UP	-0.880068	0.00174602
mmu-miR-34a-5p	Down	ENSMUSG00000073555	Gm4951	UP	-0.921368	0.000415386
mmu-miR-34a-5p	Down	ENSMUSG00000022235	Cmbl	UP	-0.939834	0.000165799
mmu-miR-34a-5p	Down	ENSMUSG00000051359	Ncald	UP	-0.855058	0.00330277
mmu-miR-34a-5p	Down	ENSMUSG00000025486	Sirt3	UP	-0.909795	0.000663947
mmu-miR-34a-5p	Down	ENSMUSG00000031545	Gpat4	UP	-0.980345	3.44e-06
mmu-miR-34a-5p	Down	ENSMUSG00000079057	Cyp4v3	UP	-0.990276	2.96e-07
mmu-miR-34a-5p	Down	ENSMUSG00000001211	Agpat3	UP	-0.922727	0.000391341
mmu-miR-34a-5p	Down	ENSMUSG00000029445	Hpd	UP	-0.978569	4.65e-06
mmu-miR-34c-5p	Down	ENSMUSG00000036585	Fgf1	UP	-0.929569	0.00028484
mmu-miR-34c-5p	Down	ENSMUSG00000024026	Glo1	UP	-0.83918	0.00467515
mmu-miR-34c-5p	Down	ENSMUSG00000104445	Rhbg	UP	-0.857819	0.0030965
mmu-miR-34c-5p	Down	ENSMUSG00000052316	Lrrc15	UP	-0.9417	0.000148761
mmu-miR-34c-5p	Down	ENSMUSG00000020053	Igf1	UP	-0.955236	5.98e-05
mmu-miR-34c-5p	Down	ENSMUSG00000006736	Tspan31	UP	-0.856793	0.00317207
mmu-miR-34c-5p	Down	ENSMUSG00000049858	Suox	UP	-0.938844	0.000175374
mmu-miR-34c-5p	Down	ENSMUSG00000057554	Lgals8	UP	-0.915839	0.000524014
mmu-miR-34c-5p	Down	ENSMUSG00000029864	Gstk1	UP	-0.934764	0.00021896
mmu-miR-34c-5p	Down	ENSMUSG00000037826	Ppm1k	UP	-0.863668	0.00268914
mmu-miR-34c-5p	Down	ENSMUSG00000056698	Elmod3	UP	-0.823618	0.00635628
mmu-miR-34c-5p	Down	ENSMUSG00000020435	Osbp2	UP	-0.869773	0.00230504
mmu-miR-34c-5p	Down	ENSMUSG00000036941	Elac1	UP	-0.908679	0.00069237
mmu-miR-34c-5p	Down	ENSMUSG00000022219	Cideb	UP	-0.880323	0.00173355
mmu-miR-34c-5p	Down	ENSMUSG00000042350	Arel1	UP	-0.817636	0.00709906
mmu-miR-34c-5p	Down	ENSMUSG00000041567	Serpina12	UP	-0.906253	0.00075706
mmu-miR-34c-5p	Down	ENSMUSG00000039976	Tbc1d16	UP	-0.80877	0.00830528
mmu-miR-34c-5p	Down	ENSMUSG00000025792	Slc25a10	UP	-0.842391	0.00437094
mmu-miR-34c-5p	Down	ENSMUSG00000021594	Srd5a1	UP	-0.807751	0.00845214
mmu-miR-34c-5p	Down	ENSMUSG00000021646	Mccc2	UP	-0.932308	0.000248593
mmu-miR-34c-5p	Down	ENSMUSG00000031173	Otc	UP	-0.952851	7.16e-05
mmu-miR-34c-5p	Down	ENSMUSG00000062949	Atp11c	UP	-0.814661	0.00748955
mmu-miR-34c-5p	Down	ENSMUSG00000025059	Gk	UP	-0.917967	0.000480111
mmu-miR-34c-5p	Down	ENSMUSG00000046532	Ar	UP	-0.831488	0.00546214
mmu-miR-34c-5p	Down	ENSMUSG00000024132	Eci1	UP	-0.866453	0.00250886
mmu-miR-34c-5p	Down	ENSMUSG00000025241	Fyco1	UP	-0.829832	0.00564272
mmu-miR-34c-5p	Down	ENSMUSG00000027312	Atrn	UP	-0.908804	0.000689129
mmu-miR-34c-5p	Down	ENSMUSG00000026626	Ppp2r5a	UP	-0.875374	0.00198762
mmu-miR-34c-5p	Down	ENSMUSG00000026672	Optn	UP	-0.883351	0.00158969
mmu-miR-34c-5p	Down	ENSMUSG00000095061	E030018B13Rik	UP	-0.804562	0.00892348
mmu-miR-34c-5p	Down	ENSMUSG00000067225	Cyp2c54	UP	-0.951396	7.95e-05
mmu-miR-34c-5p	Down	ENSMUSG00000024070	Prkd3	UP	-0.918636	0.000466863
mmu-miR-34c-5p	Down	ENSMUSG00000027495	Fam210b	UP	-0.880882	0.00170632
mmu-miR-34c-5p	Down	ENSMUSG00000027513	Pck1	UP	-0.901772	0.000887455
mmu-miR-34c-5p	Down	ENSMUSG00000020709	Adap2	UP	-0.832816	0.00532032
mmu-miR-34c-5p	Down	ENSMUSG00000028967	Errfi1	UP	-0.895195	0.00110604
mmu-miR-34c-5p	Down	ENSMUSG00000034308	Sdr42e1	UP	-0.905841	0.00076843
mmu-miR-34c-5p	Down	ENSMUSG00000033174	Mgll	UP	-0.949614	9e-05
mmu-miR-34c-5p	Down	ENSMUSG00000053644	Aldh7a1	UP	-0.893198	0.00117919
mmu-miR-34c-5p	Down	ENSMUSG00000041650	Pcca	UP	-0.950892	8.23e-05
mmu-miR-34c-5p	Down	ENSMUSG00000014313	Cox6c	UP	-0.802284	0.00927073
mmu-miR-34c-5p	Down	ENSMUSG00000022304	Dpys	UP	-0.96272	3.18e-05
mmu-miR-34c-5p	Down	ENSMUSG00000061313	Ddhd2	UP	-0.876511	0.00192714
mmu-miR-34c-5p	Down	ENSMUSG00000037316	Bag4	UP	-0.951941	7.64e-05
mmu-miR-34c-5p	Down	ENSMUSG00000079057	Cyp4v3	UP	-0.973393	9.86e-06
mmu-miR-34c-5p	Down	ENSMUSG00000071253	Slc25a16	UP	-0.943002	0.000137635
mmu-miR-34c-5p	Down	ENSMUSG00000063406	Tmed5	UP	-0.934486	0.000222189
mmu-miR-34c-5p	Down	ENSMUSG00000029458	Brap	UP	-0.913811	0.000568397
mmu-miR-369-5p	Down	ENSMUSG00000038521	C1s1	UP	-0.907142	0.000732867
mmu-miR-370-3p	Down	ENSMUSG00000028223	Decr1	UP	-0.800847	0.00949434
mmu-miR-370-3p	Down	ENSMUSG00000032047	Acat1	UP	-0.835379	0.00505363
mmu-miR-370-3p	Down	ENSMUSG00000025479	Cyp2e1	UP	-0.814106	0.00756404
mmu-miR-370-3p	Down	ENSMUSG00000027875	Hmgcs2	UP	-0.836149	0.0049753
mmu-miR-370-3p	Down	ENSMUSG00000022871	Fetub	UP	-0.806643	0.00861392
mmu-miR-370-3p	Down	ENSMUSG00000052316	Lrrc15	UP	-0.83663	0.00492682
mmu-miR-370-3p	Down	ENSMUSG00000034171	Faah	UP	-0.808997	0.00827281
mmu-miR-370-3p	Down	ENSMUSG00000051716	Apon	UP	-0.857464	0.00312247
mmu-miR-370-3p	Down	ENSMUSG00000016756	Cmah	UP	-0.844037	0.00422043
mmu-miR-370-3p	Down	ENSMUSG00000003949	Hlf	UP	-0.800835	0.00949633
mmu-miR-370-3p	Down	ENSMUSG00000031173	Otc	UP	-0.823323	0.00639162
mmu-miR-370-3p	Down	ENSMUSG00000032527	Pccb	UP	-0.840464	0.00455187
mmu-miR-370-3p	Down	ENSMUSG00000035769	Xylb	UP	-0.807341	0.00851187
mmu-miR-370-3p	Down	ENSMUSG00000045968	Teddm2	UP	-0.813509	0.00764456
mmu-miR-370-3p	Down	ENSMUSG00000026579	F5	UP	-0.816964	0.00718608
mmu-miR-370-3p	Down	ENSMUSG00000030737	Slco2b1	UP	-0.821719	0.0065861
mmu-miR-370-3p	Down	ENSMUSG00000031147	Magix	UP	-0.856697	0.00317924
mmu-miR-370-3p	Down	ENSMUSG00000023921	Mmut	UP	-0.808183	0.00838973
mmu-miR-370-3p	Down	ENSMUSG00000003623	Crot	UP	-0.801201	0.00943887
mmu-miR-370-3p	Down	ENSMUSG00000031958	Ldhd	UP	-0.800718	0.00951468
mmu-miR-370-3p	Down	ENSMUSG00000074064	Mlycd	UP	-0.828499	0.00579094
mmu-miR-370-3p	Down	ENSMUSG00000078672	Mup20	UP	-0.816111	0.00729748
mmu-miR-370-3p	Down	ENSMUSG00000066154	Mup3	UP	-0.811846	0.00787229
mmu-miR-370-3p	Down	ENSMUSG00000061353	Cxcl12	UP	-0.890227	0.00129415
mmu-miR-370-3p	Down	ENSMUSG00000073555	Gm4951	UP	-0.82044	0.00674403
mmu-miR-370-3p	Down	ENSMUSG00000022040	Ephx2	UP	-0.820637	0.00671956
mmu-miR-370-3p	Down	ENSMUSG00000020072	Pbld2	UP	-0.805832	0.00873364
mmu-miR-370-3p	Down	ENSMUSG00000029458	Brap	UP	-0.815528	0.00737428
mmu-miR-370-3p	Down	ENSMUSG00000029445	Hpd	UP	-0.829964	0.00562816
mmu-miR-410-3p	Down	ENSMUSG00000040536	Necab1	UP	-0.858147	0.0030726
mmu-miR-410-3p	Down	ENSMUSG00000046532	Ar	UP	-0.843197	0.00429682
mmu-miR-410-3p	Down	ENSMUSG00000079355	Ackr4	UP	-0.910277	0.000651919
mmu-miR-410-3p	Down	ENSMUSG00000032386	Trip4	UP	-0.847338	0.00392929
mmu-miR-410-3p	Down	ENSMUSG00000026672	Optn	UP	-0.838595	0.00473208
mmu-miR-410-3p	Down	ENSMUSG00000003420	Fcgrt	UP	-0.910149	0.0006551
mmu-miR-410-3p	Down	ENSMUSG00000078566	Bnip3	UP	-0.881943	0.00165551
mmu-miR-410-3p	Down	ENSMUSG00000047412	Zbtb44	UP	-0.866566	0.00250175
mmu-miR-410-3p	Down	ENSMUSG00000028469	Npr2	UP	-0.88679	0.0014366
mmu-miR-410-3p	Down	ENSMUSG00000109764	Klkb1	UP	-0.891869	0.00122971
mmu-miR-410-3p	Down	ENSMUSG00000032679	Cd59a	UP	-0.872564	0.00214282
mmu-miR-421-3p	Down	ENSMUSG00000063077	Kif1b	UP	-0.873033	0.00211638
mmu-miR-421-3p	Down	ENSMUSG00000028223	Decr1	UP	-0.910599	0.000643988
mmu-miR-421-3p	Down	ENSMUSG00000020037	Rfx4	UP	-0.910706	0.00064135
mmu-miR-421-3p	Down	ENSMUSG00000037709	Fam13a	UP	-0.940228	0.000162099
mmu-miR-421-3p	Down	ENSMUSG00000046352	Gjb2	UP	-0.869379	0.00232863
mmu-miR-421-3p	Down	ENSMUSG00000021033	Gstz1	UP	-0.898349	0.000997023
mmu-miR-421-3p	Down	ENSMUSG00000027332	Ivd	UP	-0.918291	0.000473663
mmu-miR-421-3p	Down	ENSMUSG00000026623	Lpgat1	UP	-0.856019	0.0032299
mmu-miR-421-3p	Down	ENSMUSG00000035031	C8a	UP	-0.942826	0.000139103
mmu-miR-421-3p	Down	ENSMUSG00000090942	F830016B08Rik	UP	-0.906665	0.000745789
mmu-miR-421-3p	Down	ENSMUSG00000068373	D430041D05Rik	UP	-0.84984	0.003718
mmu-miR-429-3p	Down	ENSMUSG00000052316	Lrrc15	UP	-0.958093	4.76e-05
mmu-miR-429-3p	Down	ENSMUSG00000055137	Sugct	UP	-0.96582	2.35e-05
mmu-miR-429-3p	Down	ENSMUSG00000056091	St3gal5	UP	-0.890467	0.0012846
mmu-miR-429-3p	Down	ENSMUSG00000052928	Ctif	UP	-0.841468	0.00445694
mmu-miR-429-3p	Down	ENSMUSG00000045776	Lrtm1	UP	-0.815446	0.0073852
mmu-miR-429-3p	Down	ENSMUSG00000021846	Peli2	UP	-0.802707	0.00920556
mmu-miR-429-3p	Down	ENSMUSG00000063600	Egfem1	UP	-0.890123	0.0012983
mmu-miR-429-3p	Down	ENSMUSG00000031173	Otc	UP	-0.943465	0.000133822
mmu-miR-429-3p	Down	ENSMUSG00000005505	Kbtbd4	UP	-0.808498	0.00834425
mmu-miR-429-3p	Down	ENSMUSG00000027332	Ivd	UP	-0.946178	0.00011297
mmu-miR-429-3p	Down	ENSMUSG00000030701	Plekhb1	UP	-0.903999	0.000820839
mmu-miR-429-3p	Down	ENSMUSG00000037415	Ranbp10	UP	-0.880374	0.00173101
mmu-miR-429-3p	Down	ENSMUSG00000070568	Slc6a21	UP	-0.905417	0.00078029
mmu-miR-429-3p	Down	ENSMUSG00000042289	Hsd3b7	UP	-0.958939	4.44e-05
mmu-miR-429-3p	Down	ENSMUSG00000020741	Cluh	UP	-0.804758	0.00889392
mmu-miR-429-3p	Down	ENSMUSG00000063077	Kif1b	UP	-0.914521	0.000552565
mmu-miR-429-3p	Down	ENSMUSG00000047412	Zbtb44	UP	-0.961601	3.52e-05
mmu-miR-429-3p	Down	ENSMUSG00000026227	2810459M11Rik	UP	-0.91739	0.000491755
mmu-miR-429-3p	Down	ENSMUSG00000071226	Cecr2	UP	-0.899652	0.000954276
mmu-miR-429-3p	Down	ENSMUSG00000055172	C1ra	UP	-0.875577	0.00197677
mmu-miR-431-5p	Down	ENSMUSG00000052316	Lrrc15	UP	-0.868767	0.00236554
mmu-miR-431-5p	Down	ENSMUSG00000062908	Acadm	UP	-0.848181	0.00385721
mmu-miR-431-5p	Down	ENSMUSG00000020053	Igf1	UP	-0.84777	0.00389219
mmu-miR-431-5p	Down	ENSMUSG00000022228	Zscan26	UP	-0.868229	0.00239837
mmu-miR-431-5p	Down	ENSMUSG00000020553	Pctp	UP	-0.802756	0.00919801
mmu-miR-431-5p	Down	ENSMUSG00000036561	Ppp6r2	UP	-0.816153	0.00729204
mmu-miR-431-5p	Down	ENSMUSG00000021135	Slc10a1	UP	-0.861485	0.00283659
mmu-miR-431-5p	Down	ENSMUSG00000021033	Gstz1	UP	-0.81436	0.00752982
mmu-miR-431-5p	Down	ENSMUSG00000016194	Hsd11b1	UP	-0.82887	0.00574936
mmu-miR-431-5p	Down	ENSMUSG00000062181	Ces3b	UP	-0.878808	0.00180878
mmu-miR-431-5p	Down	ENSMUSG00000049091	Sephs2	UP	-0.862344	0.00277792
mmu-miR-431-5p	Down	ENSMUSG00000024070	Prkd3	UP	-0.824306	0.0062744
mmu-miR-431-5p	Down	ENSMUSG00000063077	Kif1b	UP	-0.82815	0.00583014
mmu-miR-431-5p	Down	ENSMUSG00000051674	Dcun1d4	UP	-0.814578	0.00750071
mmu-miR-431-5p	Down	ENSMUSG00000060961	Slc4a4	UP	-0.804642	0.00891145
mmu-miR-431-5p	Down	ENSMUSG00000033174	Mgll	UP	-0.843984	0.0042252
mmu-miR-431-5p	Down	ENSMUSG00000025486	Sirt3	UP	-0.844599	0.00416982
mmu-miR-431-5p	Down	ENSMUSG00000079057	Cyp4v3	UP	-0.829134	0.00571994
mmu-miR-431-5p	Down	ENSMUSG00000037542	Aldh8a1	UP	-0.912146	0.000606765
mmu-miR-431-5p	Down	ENSMUSG00000020072	Pbld2	UP	-0.820581	0.0067264
mmu-miR-431-5p	Down	ENSMUSG00000032679	Cd59a	UP	-0.811876	0.00786806
mmu-miR-466a-3p	Down	ENSMUSG00000039197	Adk	UP	-0.808345	0.00836641
mmu-miR-466a-3p	Down	ENSMUSG00000059811	Atl2	UP	-0.873594	0.00208502
mmu-miR-497b	Down	ENSMUSG00000073988	Ttpa	UP	-0.902135	0.00087635
mmu-miR-497b	Down	ENSMUSG00000025347	Mettl7b	UP	-0.956541	5.4e-05
mmu-miR-497b	Down	ENSMUSG00000067889	Sptbn2	UP	-0.929266	0.000289056
mmu-miR-497b	Down	ENSMUSG00000062181	Ces3b	UP	-0.978104	5.01e-06
mmu-miR-497b	Down	ENSMUSG00000025486	Sirt3	UP	-0.906064	0.000762272
mmu-miR-497b	Down	ENSMUSG00000027875	Hmgcs2	UP	-0.971497	1.25e-05
mmu-miR-497b	Down	ENSMUSG00000095440	Fignl2	UP	-0.864839	0.00261228
mmu-miR-497b	Down	ENSMUSG00000005580	Adcy9	UP	-0.906335	0.000754794
mmu-miR-497b	Down	ENSMUSG00000052316	Lrrc15	UP	-0.938627	0.000177528
mmu-miR-497b	Down	ENSMUSG00000028179	Cth	UP	-0.830294	0.00559194
mmu-miR-497b	Down	ENSMUSG00000040536	Necab1	UP	-0.907779	0.000715893
mmu-miR-497b	Down	ENSMUSG00000028223	Decr1	UP	-0.911981	0.000610657
mmu-miR-497b	Down	ENSMUSG00000020037	Rfx4	UP	-0.881393	0.00168171
mmu-miR-497b	Down	ENSMUSG00000019906	Lin7a	UP	-0.897026	0.0010418
mmu-miR-497b	Down	ENSMUSG00000069456	Rdh16	UP	-0.876048	0.00195162
mmu-miR-497b	Down	ENSMUSG00000091264	Smim13	UP	-0.918051	0.000478441
mmu-miR-497b	Down	ENSMUSG00000033720	Sfxn5	UP	-0.974242	8.81e-06
mmu-miR-497b	Down	ENSMUSG00000018900	Slc22a5	UP	-0.933237	0.000237067
mmu-miR-497b	Down	ENSMUSG00000038121	Fam210a	UP	-0.889916	0.00130663
mmu-miR-497b	Down	ENSMUSG00000020553	Pctp	UP	-0.895271	0.00110332
mmu-miR-497b	Down	ENSMUSG00000047728	Ly6g2	UP	-0.87941	0.0017786
mmu-miR-497b	Down	ENSMUSG00000022615	Tymp	UP	-0.855138	0.00329667
mmu-miR-497b	Down	ENSMUSG00000004558	Ndrg2	UP	-0.926536	0.000329128
mmu-miR-497b	Down	ENSMUSG00000042350	Arel1	UP	-0.818792	0.00695122
mmu-miR-497b	Down	ENSMUSG00000020777	Acox1	UP	-0.865939	0.00254149
mmu-miR-497b	Down	ENSMUSG00000021620	Acot12	UP	-0.971151	1.31e-05
mmu-miR-497b	Down	ENSMUSG00000031173	Otc	UP	-0.945466	0.000118203
mmu-miR-497b	Down	ENSMUSG00000075324	Fign	UP	-0.850145	0.00369284
mmu-miR-497b	Down	ENSMUSG00000032047	Acat1	UP	-0.953776	6.68e-05
mmu-miR-497b	Down	ENSMUSG00000032386	Trip4	UP	-0.818514	0.00698655
mmu-miR-497b	Down	ENSMUSG00000026853	Crat	UP	-0.912465	0.000599261
mmu-miR-497b	Down	ENSMUSG00000026473	Glul	UP	-0.970229	1.46e-05
mmu-miR-497b	Down	ENSMUSG00000016194	Hsd11b1	UP	-0.934132	0.00022634
mmu-miR-497b	Down	ENSMUSG00000026672	Optn	UP	-0.917768	0.000484095
mmu-miR-497b	Down	ENSMUSG00000033676	Gabrb3	UP	-0.958434	4.63e-05
mmu-miR-497b	Down	ENSMUSG00000030643	Rab30	UP	-0.913514	0.000575114
mmu-miR-497b	Down	ENSMUSG00000030737	Slco2b1	UP	-0.951347	7.97e-05
mmu-miR-497b	Down	ENSMUSG00000037415	Ranbp10	UP	-0.917694	0.000485585
mmu-miR-497b	Down	ENSMUSG00000030499	Kctd15	UP	-0.853357	0.00343446
mmu-miR-497b	Down	ENSMUSG00000011382	Dhdh	UP	-0.919049	0.00045881
mmu-miR-497b	Down	ENSMUSG00000060538	Tmem219	UP	-0.973498	9.72e-06
mmu-miR-497b	Down	ENSMUSG00000002831	Plin4	UP	-0.915695	0.000527078
mmu-miR-497b	Down	ENSMUSG00000016024	Lbp	UP	-0.929027	0.000292426
mmu-miR-497b	Down	ENSMUSG00000027502	Rtf2	UP	-0.866821	0.00248569
mmu-miR-497b	Down	ENSMUSG00000028967	Errfi1	UP	-0.926525	0.000329295
mmu-miR-497b	Down	ENSMUSG00000062762	Ei24	UP	-0.943152	0.000136391
mmu-miR-497b	Down	ENSMUSG00000038527	C1rl	UP	-0.949976	8.78e-05
mmu-miR-497b	Down	ENSMUSG00000030157	Clec2d	UP	-0.887812	0.00139318
mmu-miR-497b	Down	ENSMUSG00000045875	Adra1a	UP	-0.90298	0.00085086
mmu-miR-497b	Down	ENSMUSG00000041625	Ggact	UP	-0.89928	0.000966325
mmu-miR-497b	Down	ENSMUSG00000055737	Ghr	UP	-0.827302	0.00592623
mmu-miR-497b	Down	ENSMUSG00000109764	Klkb1	UP	-0.855887	0.00323989
mmu-miR-497b	Down	ENSMUSG00000079057	Cyp4v3	UP	-0.965218	2.5e-05
mmu-miR-497b	Down	ENSMUSG00000068373	D430041D05Rik	UP	-0.801216	0.00943656
mmu-miR-499-5p	Down	ENSMUSG00000011382	Dhdh	UP	-0.83426	0.0051689
mmu-miR-499-5p	Down	ENSMUSG00000022514	Il1rap	UP	-0.909226	0.000678321
mmu-miR-499-5p	Down	ENSMUSG00000035948	Acss3	UP	-0.825198	0.00616932
mmu-miR-499-5p	Down	ENSMUSG00000038121	Fam210a	UP	-0.876789	0.0019125
mmu-miR-499-5p	Down	ENSMUSG00000075590	Nrbp2	UP	-0.839132	0.00467983
mmu-miR-499-5p	Down	ENSMUSG00000032360	Hcrtr2	UP	-0.840379	0.0045599
mmu-miR-499-5p	Down	ENSMUSG00000047731	Wbp1l	UP	-0.872083	0.00217023
mmu-miR-499-5p	Down	ENSMUSG00000003623	Crot	UP	-0.914364	0.000556036
mmu-miR-499-5p	Down	ENSMUSG00000057037	Cfhr1	UP	-0.811412	0.00793241
mmu-miR-499-5p	Down	ENSMUSG00000018796	Acsl1	UP	-0.875536	0.00197896
mmu-miR-499-5p	Down	ENSMUSG00000005089	Slc1a2	UP	-0.833599	0.00523776
mmu-miR-5099	Down	ENSMUSG00000028672	Hmgcl	UP	-0.940547	0.000159133
mmu-miR-5099	Down	ENSMUSG00000028127	Abcd3	UP	-0.91383	0.000567966
mmu-miR-5099	Down	ENSMUSG00000028223	Decr1	UP	-0.912162	0.000606372
mmu-miR-5099	Down	ENSMUSG00000035041	Creb3l3	UP	-0.95134	7.98e-05
mmu-miR-5099	Down	ENSMUSG00000038121	Fam210a	UP	-0.84688	0.00396886
mmu-miR-5099	Down	ENSMUSG00000067889	Sptbn2	UP	-0.919191	0.00045606
mmu-miR-5099	Down	ENSMUSG00000021846	Peli2	UP	-0.829981	0.00562632
mmu-miR-5099	Down	ENSMUSG00000021620	Acot12	UP	-0.951477	7.9e-05
mmu-miR-5099	Down	ENSMUSG00000075324	Fign	UP	-0.837228	0.00486703
mmu-miR-5099	Down	ENSMUSG00000032602	Slc25a20	UP	-0.960364	3.93e-05
mmu-miR-5099	Down	ENSMUSG00000010651	Acaa1b	UP	-0.918896	0.00046178
mmu-miR-5099	Down	ENSMUSG00000026623	Lpgat1	UP	-0.845461	0.00409303
mmu-miR-5099	Down	ENSMUSG00000030834	Abcc6	UP	-0.872628	0.00213923
mmu-miR-5099	Down	ENSMUSG00000038527	C1rl	UP	-0.969246	1.63e-05
mmu-miR-5099	Down	ENSMUSG00000022040	Ephx2	UP	-0.947663	0.000102582
mmu-miR-5099	Down	ENSMUSG00000109764	Klkb1	UP	-0.865982	0.00253873
mmu-miR-5099	Down	ENSMUSG00000079057	Cyp4v3	UP	-0.944539	0.000125269
mmu-miR-5099	Down	ENSMUSG00000005089	Slc1a2	UP	-0.89592	0.00108029
mmu-miR-582-3p	Down	ENSMUSG00000057880	Abat	UP	-0.895679	0.00108879
mmu-miR-582-3p	Down	ENSMUSG00000036775	Decr2	UP	-0.867406	0.00244916
mmu-miR-582-3p	Down	ENSMUSG00000025241	Fyco1	UP	-0.88615	0.0014643
mmu-miR-582-3p	Down	ENSMUSG00000043687	1190005I06Rik	UP	-0.814336	0.00753304
mmu-miR-582-3p	Down	ENSMUSG00000036585	Fgf1	UP	-0.884731	0.00152696
mmu-miR-582-3p	Down	ENSMUSG00000055312	Them7	UP	-0.920346	0.00043415
mmu-miR-582-5p	Down	ENSMUSG00000033308	Dpyd	UP	-0.884001	0.00155991
mmu-miR-582-5p	Down	ENSMUSG00000073988	Ttpa	UP	-0.849672	0.00373199
mmu-miR-582-5p	Down	ENSMUSG00000045776	Lrtm1	UP	-0.839017	0.00469099
mmu-miR-582-5p	Down	ENSMUSG00000064225	Paqr9	UP	-0.926548	0.00032894
mmu-miR-582-5p	Down	ENSMUSG00000026623	Lpgat1	UP	-0.801803	0.00934513
mmu-miR-582-5p	Down	ENSMUSG00000025815	Dhtkd1	UP	-0.866819	0.00248583
mmu-miR-582-5p	Down	ENSMUSG00000028967	Errfi1	UP	-0.835113	0.00508088
mmu-miR-582-5p	Down	ENSMUSG00000051674	Dcun1d4	UP	-0.853684	0.00340882
mmu-miR-582-5p	Down	ENSMUSG00000038894	Irs2	UP	-0.804713	0.00890069
mmu-miR-582-5p	Down	ENSMUSG00000112129	Pbld1	UP	-0.896849	0.00104789
mmu-miR-6539	Down	ENSMUSG00000031286	Glt28d2	UP	-0.842125	0.00439561
mmu-miR-6539	Down	ENSMUSG00000036027	1810046K07Rik	UP	-0.874554	0.00203208
mmu-miR-6539	Down	ENSMUSG00000029270	Dipk1a	UP	-0.940434	0.000160181
mmu-miR-6539	Down	ENSMUSG00000057880	Abat	UP	-0.937322	0.000190838
mmu-miR-6539	Down	ENSMUSG00000033342	Plppr5	UP	-0.863495	0.00270062
mmu-miR-6539	Down	ENSMUSG00000046312	Myorg	UP	-0.968935	1.69e-05
mmu-miR-6539	Down	ENSMUSG00000020053	Igf1	UP	-0.914907	0.000544093
mmu-miR-6539	Down	ENSMUSG00000035948	Acss3	UP	-0.856342	0.00320569
mmu-miR-6539	Down	ENSMUSG00000036110	Slc17a2	UP	-0.885017	0.00151417
mmu-miR-6539	Down	ENSMUSG00000036083	Slc17a3	UP	-0.815283	0.00740676
mmu-miR-6539	Down	ENSMUSG00000033634	Nat8f2	UP	-0.865968	0.00253966
mmu-miR-6539	Down	ENSMUSG00000038121	Fam210a	UP	-0.883541	0.00158094
mmu-miR-6539	Down	ENSMUSG00000052562	Slc22a30	UP	-0.8396	0.00463459
mmu-miR-6539	Down	ENSMUSG00000003948	Mmd	UP	-0.9492	9.26e-05
mmu-miR-6539	Down	ENSMUSG00000003949	Hlf	UP	-0.923661	0.000375385
mmu-miR-6539	Down	ENSMUSG00000035757	Selenoo	UP	-0.952446	7.37e-05
mmu-miR-6539	Down	ENSMUSG00000037798	Mat1a	UP	-0.904464	0.000807386
mmu-miR-6539	Down	ENSMUSG00000046352	Gjb2	UP	-0.89841	0.000994988
mmu-miR-6539	Down	ENSMUSG00000021238	Aldh6a1	UP	-0.926362	0.0003318
mmu-miR-6539	Down	ENSMUSG00000020604	Arsg	UP	-0.807814	0.00844305
mmu-miR-6539	Down	ENSMUSG00000039450	Dcxr	UP	-0.910231	0.000653069
mmu-miR-6539	Down	ENSMUSG00000031173	Otc	UP	-0.939319	0.000170729
mmu-miR-6539	Down	ENSMUSG00000079563	Pglyrp2	UP	-0.870301	0.00227374
mmu-miR-6539	Down	ENSMUSG00000006494	Pdk1	UP	-0.803308	0.00911346
mmu-miR-6539	Down	ENSMUSG00000032527	Pccb	UP	-0.977143	5.81e-06
mmu-miR-6539	Down	ENSMUSG00000035769	Xylb	UP	-0.962554	3.23e-05
mmu-miR-6539	Down	ENSMUSG00000032386	Trip4	UP	-0.845045	0.00413001
mmu-miR-6539	Down	ENSMUSG00000087679	Tmem250-ps	UP	-0.95388	6.63e-05
mmu-miR-6539	Down	ENSMUSG00000026866	Kynu	UP	-0.848367	0.00384145
mmu-miR-6539	Down	ENSMUSG00000027332	Ivd	UP	-0.887497	0.00140647
mmu-miR-6539	Down	ENSMUSG00000037942	Crp	UP	-0.961647	3.5e-05
mmu-miR-6539	Down	ENSMUSG00000026672	Optn	UP	-0.92024	0.00043613
mmu-miR-6539	Down	ENSMUSG00000030643	Rab30	UP	-0.884275	0.0015475
mmu-miR-6539	Down	ENSMUSG00000030737	Slco2b1	UP	-0.959073	4.39e-05
mmu-miR-6539	Down	ENSMUSG00000002346	Slc25a42	UP	-0.830908	0.00552488
mmu-miR-6539	Down	ENSMUSG00000037415	Ranbp10	UP	-0.870357	0.00227042
mmu-miR-6539	Down	ENSMUSG00000054793	Cadm4	UP	-0.827011	0.00595951
mmu-miR-6539	Down	ENSMUSG00000054385	Ceacam2	UP	-0.880772	0.00171167
mmu-miR-6539	Down	ENSMUSG00000067199	Frat1	UP	-0.812805	0.00774047
mmu-miR-6539	Down	ENSMUSG00000031147	Magix	UP	-0.922505	0.000395188
mmu-miR-6539	Down	ENSMUSG00000017950	Hnf4a	UP	-0.814833	0.00746667
mmu-miR-6539	Down	ENSMUSG00000010122	Slc47a1	UP	-0.882323	0.00163754
mmu-miR-6539	Down	ENSMUSG00000063077	Kif1b	UP	-0.892107	0.00122054
mmu-miR-6539	Down	ENSMUSG00000028967	Errfi1	UP	-0.89115	0.00125765
mmu-miR-6539	Down	ENSMUSG00000003623	Crot	UP	-0.950336	8.56e-05
mmu-miR-6539	Down	ENSMUSG00000033624	Pdpr	UP	-0.953356	6.89e-05
mmu-miR-6539	Down	ENSMUSG00000031958	Ldhd	UP	-0.935785	0.000207418
mmu-miR-6539	Down	ENSMUSG00000052934	Fbxo31	UP	-0.953157	7e-05
mmu-miR-6539	Down	ENSMUSG00000062762	Ei24	UP	-0.95636	5.48e-05
mmu-miR-6539	Down	ENSMUSG00000059325	Hopx	UP	-0.844653	0.00416501
mmu-miR-6539	Down	ENSMUSG00000060961	Slc4a4	UP	-0.915544	0.000530313
mmu-miR-6539	Down	ENSMUSG00000071226	Cecr2	UP	-0.963685	2.9e-05
mmu-miR-6539	Down	ENSMUSG00000038521	C1s1	UP	-0.963616	2.92e-05
mmu-miR-6539	Down	ENSMUSG00000045875	Adra1a	UP	-0.892415	0.00120876
mmu-miR-6539	Down	ENSMUSG00000058997	Vwa8	UP	-0.942926	0.000138273
mmu-miR-6539	Down	ENSMUSG00000051359	Ncald	UP	-0.856251	0.00321248
mmu-miR-6539	Down	ENSMUSG00000025486	Sirt3	UP	-0.947664	0.000102573
mmu-miR-6539	Down	ENSMUSG00000020072	Pbld2	UP	-0.94441	0.000126277
mmu-miR-6539	Down	ENSMUSG00000063406	Tmed5	UP	-0.836203	0.00496986
mmu-miR-6539	Down	ENSMUSG00000005089	Slc1a2	UP	-0.9212	0.000418443
mmu-miR-7688-5p	Down	ENSMUSG00000045875	Adra1a	UP	-0.901287	0.000902425
mmu-miR-7688-5p	Down	ENSMUSG00000002769	Gnmt	UP	-0.940089	0.000163398
mmu-miR-7688-5p	Down	ENSMUSG00000067889	Sptbn2	UP	-0.89296	0.00118815
mmu-miR-7688-5p	Down	ENSMUSG00000033427	Upb1	UP	-0.977656	5.37e-06
mmu-miR-7688-5p	Down	ENSMUSG00000052316	Lrrc15	UP	-0.937047	0.000193736
mmu-miR-7688-5p	Down	ENSMUSG00000020017	Hal	UP	-0.813347	0.00766661
mmu-miR-7688-5p	Down	ENSMUSG00000006736	Tspan31	UP	-0.856385	0.00320245
mmu-miR-7688-5p	Down	ENSMUSG00000057554	Lgals8	UP	-0.921066	0.000420874
mmu-miR-7688-5p	Down	ENSMUSG00000036110	Slc17a2	UP	-0.848163	0.00385873
mmu-miR-7688-5p	Down	ENSMUSG00000016756	Cmah	UP	-0.937044	0.000193769
mmu-miR-7688-5p	Down	ENSMUSG00000000149	Gna12	UP	-0.828917	0.00574413
mmu-miR-7688-5p	Down	ENSMUSG00000036941	Elac1	UP	-0.920338	0.000434298
mmu-miR-7688-5p	Down	ENSMUSG00000030378	Sult2a8	UP	-0.83303	0.00529765
mmu-miR-7688-5p	Down	ENSMUSG00000039084	Chad	UP	-0.858754	0.00302874
mmu-miR-7688-5p	Down	ENSMUSG00000037798	Mat1a	UP	-0.908968	0.000684915
mmu-miR-7688-5p	Down	ENSMUSG00000022210	Dhrs4	UP	-0.86666	0.00249579
mmu-miR-7688-5p	Down	ENSMUSG00000059060	Rad51b	UP	-0.814551	0.0075043
mmu-miR-7688-5p	Down	ENSMUSG00000021238	Aldh6a1	UP	-0.948006	0.000100278
mmu-miR-7688-5p	Down	ENSMUSG00000021033	Gstz1	UP	-0.912118	0.000607404
mmu-miR-7688-5p	Down	ENSMUSG00000041567	Serpina12	UP	-0.936107	0.00020386
mmu-miR-7688-5p	Down	ENSMUSG00000028015	Ctso	UP	-0.92794	0.000308072
mmu-miR-7688-5p	Down	ENSMUSG00000020777	Acox1	UP	-0.876446	0.00193054
mmu-miR-7688-5p	Down	ENSMUSG00000025792	Slc25a10	UP	-0.817627	0.00710031
mmu-miR-7688-5p	Down	ENSMUSG00000031173	Otc	UP	-0.951198	8.06e-05
mmu-miR-7688-5p	Down	ENSMUSG00000032349	Elovl5	UP	-0.878284	0.00183531
mmu-miR-7688-5p	Down	ENSMUSG00000025241	Fyco1	UP	-0.853782	0.0034012
mmu-miR-7688-5p	Down	ENSMUSG00000032079	Apoa5	UP	-0.868762	0.00236585
mmu-miR-7688-5p	Down	ENSMUSG00000032386	Trip4	UP	-0.833101	0.00529011
mmu-miR-7688-5p	Down	ENSMUSG00000014077	Chp1	UP	-0.880323	0.00173354
mmu-miR-7688-5p	Down	ENSMUSG00000027312	Atrn	UP	-0.897401	0.00102898
mmu-miR-7688-5p	Down	ENSMUSG00000045968	Teddm2	UP	-0.935223	0.000213722
mmu-miR-7688-5p	Down	ENSMUSG00000026473	Glul	UP	-0.966958	2.09e-05
mmu-miR-7688-5p	Down	ENSMUSG00000035824	Tk2	UP	-0.874807	0.00201831
mmu-miR-7688-5p	Down	ENSMUSG00000054385	Ceacam2	UP	-0.887234	0.00141761
mmu-miR-7688-5p	Down	ENSMUSG00000011382	Dhdh	UP	-0.921841	0.000406902
mmu-miR-7688-5p	Down	ENSMUSG00000067199	Frat1	UP	-0.848264	0.00385015
mmu-miR-7688-5p	Down	ENSMUSG00000023921	Mmut	UP	-0.943741	0.000131584
mmu-miR-7688-5p	Down	ENSMUSG00000002831	Plin4	UP	-0.85912	0.00300244
mmu-miR-7688-5p	Down	ENSMUSG00000024070	Prkd3	UP	-0.901884	0.000883995
mmu-miR-7688-5p	Down	ENSMUSG00000059811	Atl2	UP	-0.965145	2.52e-05
mmu-miR-7688-5p	Down	ENSMUSG00000040963	Asgr2	UP	-0.944874	0.000122682
mmu-miR-7688-5p	Down	ENSMUSG00000039323	Igfbp2	UP	-0.820289	0.00676283
mmu-miR-7688-5p	Down	ENSMUSG00000052934	Fbxo31	UP	-0.890329	0.00129009
mmu-miR-7688-5p	Down	ENSMUSG00000047412	Zbtb44	UP	-0.97189	1.19e-05
mmu-miR-7688-5p	Down	ENSMUSG00000062762	Ei24	UP	-0.935015	0.000216086
mmu-miR-7688-5p	Down	ENSMUSG00000035031	C8a	UP	-0.921749	0.000408554
mmu-miR-7688-5p	Down	ENSMUSG00000034785	Dio1	UP	-0.930396	0.000273518
mmu-miR-7688-5p	Down	ENSMUSG00000059325	Hopx	UP	-0.809455	0.00820748
mmu-miR-7688-5p	Down	ENSMUSG00000061353	Cxcl12	UP	-0.855794	0.00324685
mmu-miR-7688-5p	Down	ENSMUSG00000055737	Ghr	UP	-0.827974	0.00585001
mmu-miR-7688-5p	Down	ENSMUSG00000025486	Sirt3	UP	-0.872709	0.00213465
mmu-miR-7688-5p	Down	ENSMUSG00000037316	Bag4	UP	-0.934846	0.000218022
mmu-miR-7688-5p	Down	ENSMUSG00000020072	Pbld2	UP	-0.867343	0.00245306
mmu-miR-7688-5p	Down	ENSMUSG00000112129	Pbld1	UP	-0.900393	0.000930526
mmu-miR-7688-5p	Down	ENSMUSG00000020175	Rab36	UP	-0.834794	0.00511364
mmu-miR-7688-5p	Down	ENSMUSG00000001666	Ddt	UP	-0.890082	0.00129995
mmu-miR-7688-5p	Down	ENSMUSG00000029270	Dipk1a	UP	-0.944951	0.00012209
mmu-miR-7688-5p	Down	ENSMUSG00000049971	Glt1d1	UP	-0.877417	0.00187983
mmu-miR-96-5p	Down	ENSMUSG00000044469	Tnfaip8l1	UP	-0.814324	0.0075347
mmu-miR-96-5p	Down	ENSMUSG00000027187	Cat	UP	-0.884181	0.00155178
mmu-miR-96-5p	Down	ENSMUSG00000022514	Il1rap	UP	-0.906644	0.000746353
mmu-miR-96-5p	Down	ENSMUSG00000028223	Decr1	UP	-0.86444	0.00263829
mmu-miR-96-5p	Down	ENSMUSG00000019906	Lin7a	UP	-0.86516	0.0025915
mmu-miR-96-5p	Down	ENSMUSG00000015363	Trabd	UP	-0.841312	0.00447164
mmu-miR-96-5p	Down	ENSMUSG00000004558	Ndrg2	UP	-0.862804	0.00274686
mmu-miR-96-5p	Down	ENSMUSG00000039976	Tbc1d16	UP	-0.868214	0.00239927
mmu-miR-96-5p	Down	ENSMUSG00000021594	Srd5a1	UP	-0.803838	0.00903282
mmu-miR-96-5p	Down	ENSMUSG00000075324	Fign	UP	-0.885207	0.00150573
mmu-miR-96-5p	Down	ENSMUSG00000032602	Slc25a20	UP	-0.903466	0.00083646
mmu-miR-96-5p	Down	ENSMUSG00000026853	Crat	UP	-0.867119	0.00246703
mmu-miR-96-5p	Down	ENSMUSG00000026579	F5	UP	-0.909573	0.000669515
mmu-miR-96-5p	Down	ENSMUSG00000033676	Gabrb3	UP	-0.906861	0.000740455
mmu-miR-96-5p	Down	ENSMUSG00000030562	Nox4	UP	-0.875705	0.00196991
mmu-miR-96-5p	Down	ENSMUSG00000025480	Syce1	UP	-0.800197	0.00959672
mmu-miR-96-5p	Down	ENSMUSG00000034308	Sdr42e1	UP	-0.853319	0.00343739
mmu-miR-96-5p	Down	ENSMUSG00000052934	Fbxo31	UP	-0.893541	0.00116638
mmu-miR-96-5p	Down	ENSMUSG00000028517	Plpp3	UP	-0.830409	0.00557931
mmu-miR-96-5p	Down	ENSMUSG00000051674	Dcun1d4	UP	-0.868446	0.00238508
mmu-miR-96-5p	Down	ENSMUSG00000045875	Adra1a	UP	-0.876733	0.00191544
mmu-miR-96-5p	Down	ENSMUSG00000041650	Pcca	UP	-0.857649	0.0031089
mmu-miR-96-5p	Down	ENSMUSG00000029499	Pxmp2	UP	-0.853865	0.00339472
mmu-miR-96-5p	Down	ENSMUSG00000032679	Cd59a	UP	-0.812098	0.00783741
mmu-miR-101b-3p	UP	ENSMUSG00000020183	Cpm	DOWN	-0.829255	0.00570646
mmu-miR-101b-3p	UP	ENSMUSG00000007989	Fzd3	DOWN	-0.809074	0.00826173
mmu-miR-101b-3p	UP	ENSMUSG00000033222	Ttf2	DOWN	-0.860418	0.00291063
mmu-miR-101b-3p	UP	ENSMUSG00000043391	2510009E07Rik	DOWN	-0.870277	0.00227519
mmu-miR-101b-3p	UP	ENSMUSG00000053965	Pde5a	DOWN	-0.856958	0.00315983
mmu-miR-101b-3p	UP	ENSMUSG00000035189	Ano4	DOWN	-0.829117	0.00572184
mmu-miR-101b-3p	UP	ENSMUSG00000020176	Grb10	DOWN	-0.81914	0.00690707
mmu-miR-101b-3p	UP	ENSMUSG00000024533	Spire1	DOWN	-0.827854	0.00586353
mmu-miR-101b-3p	UP	ENSMUSG00000024556	Me2	DOWN	-0.848359	0.00384213
mmu-miR-101b-3p	UP	ENSMUSG00000030208	Emp1	DOWN	-0.829088	0.00572513
mmu-miR-101b-3p	UP	ENSMUSG00000023755	Rhebl1	DOWN	-0.803998	0.00900856
mmu-miR-101b-3p	UP	ENSMUSG00000038605	Samd10	DOWN	-0.867497	0.00244352
mmu-miR-101b-3p	UP	ENSMUSG00000017688	Hnf4g	DOWN	-0.844343	0.00419284
mmu-miR-101b-3p	UP	ENSMUSG00000021662	Arhgef28	DOWN	-0.824069	0.00630253
mmu-miR-101b-3p	UP	ENSMUSG00000034457	Eda2r	DOWN	-0.822312	0.00651379
mmu-miR-101b-3p	UP	ENSMUSG00000049313	Sorl1	DOWN	-0.833088	0.00529155
mmu-miR-101b-3p	UP	ENSMUSG00000032334	Loxl1	DOWN	-0.807098	0.00854732
mmu-miR-101b-3p	UP	ENSMUSG00000032244	Fem1b	DOWN	-0.800601	0.00953307
mmu-miR-101b-3p	UP	ENSMUSG00000032224	Fam81a	DOWN	-0.861373	0.0028443
mmu-miR-101b-3p	UP	ENSMUSG00000079497	Gm13420	DOWN	-0.823571	0.00636198
mmu-miR-101b-3p	UP	ENSMUSG00000033906	Zdhhc15	DOWN	-0.801781	0.00934861
mmu-miR-101b-3p	UP	ENSMUSG00000027160	Ccdc34	DOWN	-0.840246	0.00457265
mmu-miR-101b-3p	UP	ENSMUSG00000046179	E2f8	DOWN	-0.825906	0.00608678
mmu-miR-101b-3p	UP	ENSMUSG00000047747	Rnf150	DOWN	-0.819305	0.00688624
mmu-miR-101b-3p	UP	ENSMUSG00000037820	Tgm2	DOWN	-0.864948	0.00260521
mmu-miR-101b-3p	UP	ENSMUSG00000052504	Epha3	DOWN	-0.864674	0.00262307
mmu-miR-101b-3p	UP	ENSMUSG00000039693	Msantd3	DOWN	-0.833699	0.00522739
mmu-miR-101b-3p	UP	ENSMUSG00000026458	Ppfia4	DOWN	-0.845796	0.00406353
mmu-miR-101b-3p	UP	ENSMUSG00000030022	Adamts9	DOWN	-0.838677	0.00472412
mmu-miR-101b-3p	UP	ENSMUSG00000024501	Dpysl3	DOWN	-0.860811	0.00288317
mmu-miR-101b-3p	UP	ENSMUSG00000001473	Tubb6	DOWN	-0.81085	0.00801074
mmu-miR-101b-3p	UP	ENSMUSG00000022206	Npr3	DOWN	-0.837482	0.00484178
mmu-miR-101b-3p	UP	ENSMUSG00000022231	Sema5a	DOWN	-0.81958	0.00685163
mmu-miR-101b-3p	UP	ENSMUSG00000056258	Kcnq3	DOWN	-0.813934	0.00758711
mmu-miR-101b-3p	UP	ENSMUSG00000070348	Ccnd1	DOWN	-0.809948	0.0081375
mmu-miR-101b-3p	UP	ENSMUSG00000027171	Prrg4	DOWN	-0.823168	0.00641031
mmu-miR-122-5p	UP	ENSMUSG00000024691	Fam111a	DOWN	-0.906261	0.000756827
mmu-miR-122-5p	UP	ENSMUSG00000020914	Top2a	DOWN	-0.899097	0.000972327
mmu-miR-122-5p	UP	ENSMUSG00000063142	Kcnma1	DOWN	-0.860317	0.00291769
mmu-miR-122-5p	UP	ENSMUSG00000017688	Hnf4g	DOWN	-0.865865	0.00254623
mmu-miR-122-5p	UP	ENSMUSG00000039607	Rbms3	DOWN	-0.90764	0.000719577
mmu-miR-122-5p	UP	ENSMUSG00000049313	Sorl1	DOWN	-0.895846	0.00108289
mmu-miR-122-5p	UP	ENSMUSG00000039542	Ncam1	DOWN	-0.888224	0.00137593
mmu-miR-122-5p	UP	ENSMUSG00000026110	Mgat4a	DOWN	-0.904948	0.000793545
mmu-miR-122-5p	UP	ENSMUSG00000038679	Trps1	DOWN	-0.899389	0.000962797
mmu-miR-122-5p	UP	ENSMUSG00000049327	Kmt5a	DOWN	-0.876274	0.00193965
mmu-miR-122-5p	UP	ENSMUSG00000027160	Ccdc34	DOWN	-0.898399	0.000995363
mmu-miR-122-5p	UP	ENSMUSG00000003352	Cacnb3	DOWN	-0.904608	0.000803257
mmu-miR-122-5p	UP	ENSMUSG00000042225	Ammecr1	DOWN	-0.883401	0.00158739
mmu-miR-122-5p	UP	ENSMUSG00000030789	Itgax	DOWN	-0.890436	0.00128583
mmu-miR-122-5p	UP	ENSMUSG00000033105	Lss	DOWN	-0.876626	0.00192108
mmu-miR-122-5p	UP	ENSMUSG00000079497	Gm13420	DOWN	-0.89196	0.00122621
mmu-miR-122-5p	UP	ENSMUSG00000042250	Pglyrp4	DOWN	-0.846058	0.0040405
mmu-miR-122-5p	UP	ENSMUSG00000095143	Hsd3b4	DOWN	-0.865653	0.0025598
mmu-miR-122-5p	UP	ENSMUSG00000095388	Gm10681	DOWN	-0.850412	0.00367086
mmu-miR-122-5p	UP	ENSMUSG00000040339	Fam102b	DOWN	-0.922498	0.000395313
mmu-miR-122-5p	UP	ENSMUSG00000040322	Slc25a24	DOWN	-0.886044	0.00146889
mmu-miR-122-5p	UP	ENSMUSG00000023033	Scn8a	DOWN	-0.880031	0.00174785
mmu-miR-122-5p	UP	ENSMUSG00000022523	Fgf12	DOWN	-0.914109	0.000561719
mmu-miR-122-5p	UP	ENSMUSG00000035506	Slc12a8	DOWN	-0.843742	0.0042471
mmu-miR-122-5p	UP	ENSMUSG00000028698	Pik3r3	DOWN	-0.873278	0.00210264
mmu-miR-122-5p	UP	ENSMUSG00000078532	Nkain1	DOWN	-0.904529	0.000805519
mmu-miR-122-5p	UP	ENSMUSG00000050989	Selenon	DOWN	-0.89568	0.00108875
mmu-miR-122-5p	UP	ENSMUSG00000059713	Rcan3	DOWN	-0.88442	0.00154093
mmu-miR-122-5p	UP	ENSMUSG00000045328	Cenpe	DOWN	-0.894116	0.00114517
mmu-miR-122-5p	UP	ENSMUSG00000039037	St6galnac5	DOWN	-0.80124	0.0094328
mmu-miR-122-5p	UP	ENSMUSG00000041153	Osgin2	DOWN	-0.844913	0.00414178
mmu-miR-122-5p	UP	ENSMUSG00000055761	Nkain3	DOWN	-0.908945	0.000685505
mmu-miR-122-5p	UP	ENSMUSG00000034612	Chst11	DOWN	-0.872543	0.00214403
mmu-miR-122-5p	UP	ENSMUSG00000046841	Ckap4	DOWN	-0.894952	0.00111476
mmu-miR-122-5p	UP	ENSMUSG00000019979	Apaf1	DOWN	-0.917792	0.000483626
mmu-miR-122-5p	UP	ENSMUSG00000069516	Lyz2	DOWN	-0.895114	0.00110894
mmu-miR-122-5p	UP	ENSMUSG00000035109	Shc4	DOWN	-0.880838	0.00170845
mmu-miR-122-5p	UP	ENSMUSG00000000078	Klf6	DOWN	-0.876589	0.00192303
mmu-miR-122-5p	UP	ENSMUSG00000021403	Serpinb9b	DOWN	-0.865108	0.00259488
mmu-miR-122-5p	UP	ENSMUSG00000021508	Cxcl14	DOWN	-0.864221	0.00265268
mmu-miR-122-5p	UP	ENSMUSG00000055254	Ntrk2	DOWN	-0.894014	0.00114891
mmu-miR-122-5p	UP	ENSMUSG00000036667	Tcaf1	DOWN	-0.899776	0.000950267
mmu-miR-122-5p	UP	ENSMUSG00000052852	Reep1	DOWN	-0.869314	0.00233252
mmu-miR-122-5p	UP	ENSMUSG00000004296	Il12b	DOWN	-0.867298	0.00245586
mmu-miR-122-5p	UP	ENSMUSG00000029674	Limk1	DOWN	-0.815387	0.00739296
mmu-miR-122-5p	UP	ENSMUSG00000036223	Ska1	DOWN	-0.885653	0.00148605
mmu-miR-122-5p	UP	ENSMUSG00000024791	Cdca5	DOWN	-0.913319	0.000579544
mmu-miR-122-5p	UP	ENSMUSG00000024660	Incenp	DOWN	-0.856117	0.00322256
mmu-miR-122-5p	UP	ENSMUSG00000024672	Ms4a7	DOWN	-0.90832	0.000701685
mmu-miR-122-5p	UP	ENSMUSG00000030223	Ptpro	DOWN	-0.906612	0.000747228
mmu-miR-122-5p	UP	ENSMUSG00000020546	Stxbp4	DOWN	-0.891801	0.00123232
mmu-miR-122-5p	UP	ENSMUSG00000020917	Acly	DOWN	-0.865317	0.00258136
mmu-miR-122-5p	UP	ENSMUSG00000020695	Mrc2	DOWN	-0.866876	0.00248225
mmu-miR-122-5p	UP	ENSMUSG00000022594	Lynx1	DOWN	-0.897265	0.0010336
mmu-miR-122-5p	UP	ENSMUSG00000016552	Foxred2	DOWN	-0.876238	0.00194154
mmu-miR-122-5p	UP	ENSMUSG00000089715	Cbx6	DOWN	-0.872786	0.0021303
mmu-miR-122-5p	UP	ENSMUSG00000041653	Pnpla3	DOWN	-0.89279	0.00119456
mmu-miR-122-5p	UP	ENSMUSG00000036298	Slc2a13	DOWN	-0.892676	0.00119887
mmu-miR-122-5p	UP	ENSMUSG00000023021	Cers5	DOWN	-0.921008	0.00042194
mmu-miR-122-5p	UP	ENSMUSG00000037833	Sh2d4b	DOWN	-0.856868	0.00316654
mmu-miR-122-5p	UP	ENSMUSG00000040618	Pck2	DOWN	-0.898824	0.000981272
mmu-miR-122-5p	UP	ENSMUSG00000021176	Efcab11	DOWN	-0.890947	0.00126561
mmu-miR-122-5p	UP	ENSMUSG00000042029	Ncapg2	DOWN	-0.869686	0.00231024
mmu-miR-122-5p	UP	ENSMUSG00000027550	Lrrcc1	DOWN	-0.910636	0.00064308
mmu-miR-122-5p	UP	ENSMUSG00000027663	Zmat3	DOWN	-0.887179	0.00141998
mmu-miR-122-5p	UP	ENSMUSG00000027797	Dclk1	DOWN	-0.904751	0.000799156
mmu-miR-122-5p	UP	ENSMUSG00000041734	Kirrel	DOWN	-0.885173	0.00150723
mmu-miR-122-5p	UP	ENSMUSG00000061878	Sphk1	DOWN	-0.858743	0.00302953
mmu-miR-122-5p	UP	ENSMUSG00000020814	Mxra7	DOWN	-0.870636	0.00225404
mmu-miR-122-5p	UP	ENSMUSG00000025153	Fasn	DOWN	-0.864854	0.00261133
mmu-miR-122-5p	UP	ENSMUSG00000035293	G2e3	DOWN	-0.874192	0.00205193
mmu-miR-122-5p	UP	ENSMUSG00000021613	Hapln1	DOWN	-0.877561	0.00187236
mmu-miR-122-5p	UP	ENSMUSG00000021665	Hexb	DOWN	-0.902819	0.000855689
mmu-miR-122-5p	UP	ENSMUSG00000021725	Parp8	DOWN	-0.941429	0.000151155
mmu-miR-122-5p	UP	ENSMUSG00000055653	Gpc3	DOWN	-0.866744	0.00249055
mmu-miR-122-5p	UP	ENSMUSG00000024301	Kifc5b	DOWN	-0.888221	0.00137603
mmu-miR-122-5p	UP	ENSMUSG00000023067	Cdkn1a	DOWN	-0.882553	0.00162674
mmu-miR-122-5p	UP	ENSMUSG00000042272	Sestd1	DOWN	-0.910617	0.000643536
mmu-miR-122-5p	UP	ENSMUSG00000027004	Frzb	DOWN	-0.913418	0.000577286
mmu-miR-122-5p	UP	ENSMUSG00000026999	Nup35	DOWN	-0.870953	0.00223546
mmu-miR-122-5p	UP	ENSMUSG00000032358	Fam83b	DOWN	-0.916726	0.000505378
mmu-miR-122-5p	UP	ENSMUSG00000049493	Pls1	DOWN	-0.898137	0.0010041
mmu-miR-122-5p	UP	ENSMUSG00000074028	Slc22a13	DOWN	-0.866838	0.00248461
mmu-miR-122-5p	UP	ENSMUSG00000013419	Zfp651	DOWN	-0.89817	0.00100301
mmu-miR-122-5p	UP	ENSMUSG00000040219	Ttc12	DOWN	-0.838754	0.00471657
mmu-miR-122-5p	UP	ENSMUSG00000032068	Plet1	DOWN	-0.917652	0.000486448
mmu-miR-122-5p	UP	ENSMUSG00000053040	Aph1c	DOWN	-0.864217	0.00265296
mmu-miR-122-5p	UP	ENSMUSG00000027306	Nusap1	DOWN	-0.916542	0.000509209
mmu-miR-122-5p	UP	ENSMUSG00000026768	Itga8	DOWN	-0.873887	0.00206875
mmu-miR-122-5p	UP	ENSMUSG00000053702	Nebl	DOWN	-0.896563	0.00105779
mmu-miR-122-5p	UP	ENSMUSG00000026796	Fam129b	DOWN	-0.845387	0.00409959
mmu-miR-122-5p	UP	ENSMUSG00000033906	Zdhhc15	DOWN	-0.912935	0.00058836
mmu-miR-122-5p	UP	ENSMUSG00000034755	Pcdh11x	DOWN	-0.868641	0.00237324
mmu-miR-122-5p	UP	ENSMUSG00000031271	Serpina7	DOWN	-0.880229	0.00173813
mmu-miR-122-5p	UP	ENSMUSG00000031434	Morc4	DOWN	-0.838184	0.00477243
mmu-miR-122-5p	UP	ENSMUSG00000031284	Pak3	DOWN	-0.839036	0.00468918
mmu-miR-122-5p	UP	ENSMUSG00000027330	Cdc25b	DOWN	-0.848438	0.0038354
mmu-miR-122-5p	UP	ENSMUSG00000027384	Ndufaf5	DOWN	-0.903634	0.000831498
mmu-miR-122-5p	UP	ENSMUSG00000041313	Slc7a1	DOWN	-0.937686	0.000187058
mmu-miR-122-5p	UP	ENSMUSG00000048022	Tmem229a	DOWN	-0.9002	0.000936662
mmu-miR-122-5p	UP	ENSMUSG00000015484	Fam163a	DOWN	-0.863829	0.00267852
mmu-miR-122-5p	UP	ENSMUSG00000013698	Pea15a	DOWN	-0.924744	0.000357448
mmu-miR-122-5p	UP	ENSMUSG00000022995	Enah	DOWN	-0.922694	0.000391907
mmu-miR-122-5p	UP	ENSMUSG00000026620	Mark1	DOWN	-0.863048	0.00273048
mmu-miR-122-5p	UP	ENSMUSG00000026604	Ptpn14	DOWN	-0.888128	0.00137995
mmu-miR-122-5p	UP	ENSMUSG00000016200	Syt14	DOWN	-0.85637	0.0032036
mmu-miR-122-5p	UP	ENSMUSG00000005533	Igf1r	DOWN	-0.926191	0.000334453
mmu-miR-122-5p	UP	ENSMUSG00000025790	Slco3a1	DOWN	-0.904772	0.000798563
mmu-miR-122-5p	UP	ENSMUSG00000030605	Mfge8	DOWN	-0.9067	0.000744834
mmu-miR-122-5p	UP	ENSMUSG00000070469	Adamtsl3	DOWN	-0.871091	0.00222746
mmu-miR-122-5p	UP	ENSMUSG00000052572	Dlg2	DOWN	-0.900545	0.000925702
mmu-miR-122-5p	UP	ENSMUSG00000048078	Tenm4	DOWN	-0.869987	0.00229231
mmu-miR-122-5p	UP	ENSMUSG00000030774	Pak1	DOWN	-0.910983	0.000634599
mmu-miR-122-5p	UP	ENSMUSG00000035547	Capn5	DOWN	-0.901113	0.00090786
mmu-miR-122-5p	UP	ENSMUSG00000003573	Homer3	DOWN	-0.851354	0.00359404
mmu-miR-122-5p	UP	ENSMUSG00000005611	Mrvi1	DOWN	-0.863457	0.00270315
mmu-miR-122-5p	UP	ENSMUSG00000095115	Itpripl2	DOWN	-0.924715	0.000357933
mmu-miR-122-5p	UP	ENSMUSG00000024766	Lipo3	DOWN	-0.89546	0.00109656
mmu-miR-122-5p	UP	ENSMUSG00000025007	Aldh18a1	DOWN	-0.877412	0.00188009
mmu-miR-122-5p	UP	ENSMUSG00000006435	Neurl1a	DOWN	-0.848988	0.00378905
mmu-miR-122-5p	UP	ENSMUSG00000025085	Ablim1	DOWN	-0.816214	0.00728396
mmu-miR-122-5p	UP	ENSMUSG00000060336	Zfp937	DOWN	-0.880944	0.00170334
mmu-miR-122-5p	UP	ENSMUSG00000027641	Rbl1	DOWN	-0.912787	0.000591782
mmu-miR-122-5p	UP	ENSMUSG00000042331	Specc1	DOWN	-0.87937	0.0017806
mmu-miR-122-5p	UP	ENSMUSG00000020905	Usp43	DOWN	-0.905538	0.00077689
mmu-miR-122-5p	UP	ENSMUSG00000025938	Slco5a1	DOWN	-0.80434	0.00895693
mmu-miR-122-5p	UP	ENSMUSG00000066877	Nck2	DOWN	-0.920221	0.000436481
mmu-miR-122-5p	UP	ENSMUSG00000026103	Gls	DOWN	-0.872357	0.00215456
mmu-miR-122-5p	UP	ENSMUSG00000051344	Plekhm3	DOWN	-0.907237	0.000730321
mmu-miR-122-5p	UP	ENSMUSG00000025997	Ikzf2	DOWN	-0.874678	0.00202532
mmu-miR-122-5p	UP	ENSMUSG00000026196	Bard1	DOWN	-0.887005	0.00142741
mmu-miR-122-5p	UP	ENSMUSG00000028961	Pgd	DOWN	-0.899334	0.000964569
mmu-miR-122-5p	UP	ENSMUSG00000039911	Spsb1	DOWN	-0.834838	0.00510913
mmu-miR-122-5p	UP	ENSMUSG00000039546	Ajap1	DOWN	-0.887492	0.00140668
mmu-miR-122-5p	UP	ENSMUSG00000029032	Arhgef16	DOWN	-0.819259	0.006892
mmu-miR-122-5p	UP	ENSMUSG00000039410	Prdm16	DOWN	-0.923967	0.000370246
mmu-miR-122-5p	UP	ENSMUSG00000001467	Cyp51	DOWN	-0.879223	0.00178792
mmu-miR-122-5p	UP	ENSMUSG00000012428	Steap4	DOWN	-0.895095	0.00110962
mmu-miR-122-5p	UP	ENSMUSG00000040118	Cacna2d1	DOWN	-0.930031	0.000278475
mmu-miR-122-5p	UP	ENSMUSG00000044968	Napepld	DOWN	-0.846664	0.00398758
mmu-miR-122-5p	UP	ENSMUSG00000031951	Tmem231	DOWN	-0.913969	0.00056485
mmu-miR-122-5p	UP	ENSMUSG00000028318	Polr1e	DOWN	-0.803435	0.00909403
mmu-miR-122-5p	UP	ENSMUSG00000028334	Nans	DOWN	-0.875252	0.0019942
mmu-miR-122-5p	UP	ENSMUSG00000028369	Svep1	DOWN	-0.897983	0.00100926
mmu-miR-122-5p	UP	ENSMUSG00000044254	Pcsk9	DOWN	-0.886713	0.00143993
mmu-miR-122-5p	UP	ENSMUSG00000028613	Lrp8	DOWN	-0.830716	0.00554584
mmu-miR-122-5p	UP	ENSMUSG00000026413	Pkp1	DOWN	-0.914542	0.000552103
mmu-miR-122-5p	UP	ENSMUSG00000026360	Rgs2	DOWN	-0.895198	0.00110594
mmu-miR-122-5p	UP	ENSMUSG00000011034	Slc5a1	DOWN	-0.863736	0.00268467
mmu-miR-122-5p	UP	ENSMUSG00000029122	Evc	DOWN	-0.884209	0.0015505
mmu-miR-122-5p	UP	ENSMUSG00000033420	Antxr1	DOWN	-0.86322	0.00271899
mmu-miR-122-5p	UP	ENSMUSG00000030145	Zfp248	DOWN	-0.906945	0.0007382
mmu-miR-122-5p	UP	ENSMUSG00000051331	Cacna1c	DOWN	-0.893348	0.00117358
mmu-miR-122-5p	UP	ENSMUSG00000030346	Rad51ap1	DOWN	-0.886636	0.00144322
mmu-miR-122-5p	UP	ENSMUSG00000056124	B4galt6	DOWN	-0.902075	0.00087816
mmu-miR-122-5p	UP	ENSMUSG00000033949	Trim36	DOWN	-0.911765	0.000615772
mmu-miR-122-5p	UP	ENSMUSG00000024538	Ppic	DOWN	-0.896283	0.00106755
mmu-miR-122-5p	UP	ENSMUSG00000041482	Piezo2	DOWN	-0.886786	0.00143677
mmu-miR-122-5p	UP	ENSMUSG00000024533	Spire1	DOWN	-0.85534	0.0032813
mmu-miR-122-5p	UP	ENSMUSG00000039942	Ptger4	DOWN	-0.894419	0.00113407
mmu-miR-122-5p	UP	ENSMUSG00000056258	Kcnq3	DOWN	-0.908451	0.000698264
mmu-miR-122-5p	UP	ENSMUSG00000031548	Sfrp1	DOWN	-0.800139	0.00960591
mmu-miR-122-5p	UP	ENSMUSG00000062991	Nrg1	DOWN	-0.882367	0.00163547
mmu-miR-122-5p	UP	ENSMUSG00000031517	Gpm6a	DOWN	-0.881608	0.00167144
mmu-miR-122-5p	UP	ENSMUSG00000019853	Hebp2	DOWN	-0.894448	0.00113302
mmu-miR-122-5p	UP	ENSMUSG00000019920	Lims1	DOWN	-0.916452	0.000511084
mmu-miR-122-5p	UP	ENSMUSG00000059901	Adamts14	DOWN	-0.85068	0.00364889
mmu-miR-122-5p	UP	ENSMUSG00000029304	Spp1	DOWN	-0.899919	0.000945673
mmu-miR-122-5p	UP	ENSMUSG00000037979	Ccdc92	DOWN	-0.89247	0.00120667
mmu-miR-122-5p	UP	ENSMUSG00000012350	Ehf	DOWN	-0.908712	0.000691519
mmu-miR-122-5p	UP	ENSMUSG00000027171	Prrg4	DOWN	-0.887413	0.00141003
mmu-miR-122b-3p	UP	ENSMUSG00000020898	Ctc1	DOWN	-0.86494	0.00260572
mmu-miR-122b-3p	UP	ENSMUSG00000031343	Gabra3	DOWN	-0.847867	0.00388396
mmu-miR-122b-3p	UP	ENSMUSG00000020905	Usp43	DOWN	-0.905525	0.00077726
mmu-miR-122b-3p	UP	ENSMUSG00000017716	Birc5	DOWN	-0.895712	0.00108762
mmu-miR-122b-3p	UP	ENSMUSG00000039985	Sinhcaf	DOWN	-0.868765	0.0023657
mmu-miR-122b-3p	UP	ENSMUSG00000023033	Scn8a	DOWN	-0.880028	0.00174803
mmu-miR-122b-3p	UP	ENSMUSG00000059713	Rcan3	DOWN	-0.884409	0.00154146
mmu-miR-122b-3p	UP	ENSMUSG00000055761	Nkain3	DOWN	-0.908931	0.00068588
mmu-miR-122b-3p	UP	ENSMUSG00000040372	Gpr63	DOWN	-0.848746	0.0038094
mmu-miR-122b-3p	UP	ENSMUSG00000025875	Tspan17	DOWN	-0.863149	0.00272371
mmu-miR-122b-3p	UP	ENSMUSG00000029811	Aoc1	DOWN	-0.832719	0.00533058
mmu-miR-122b-3p	UP	ENSMUSG00000051343	Rab11fip5	DOWN	-0.873959	0.00206478
mmu-miR-122b-3p	UP	ENSMUSG00000040711	Sh3pxd2b	DOWN	-0.897023	0.00104189
mmu-miR-122b-3p	UP	ENSMUSG00000018593	Sparc	DOWN	-0.902909	0.000852985
mmu-miR-122b-3p	UP	ENSMUSG00000078794	Dact3	DOWN	-0.859404	0.0029822
mmu-miR-122b-3p	UP	ENSMUSG00000034329	Brip1	DOWN	-0.87348	0.00209138
mmu-miR-122b-3p	UP	ENSMUSG00000061666	Gdpd1	DOWN	-0.929658	0.000283597
mmu-miR-122b-3p	UP	ENSMUSG00000007646	Rad51c	DOWN	-0.841623	0.00444241
mmu-miR-122b-3p	UP	ENSMUSG00000010080	Epn3	DOWN	-0.892569	0.00120292
mmu-miR-122b-3p	UP	ENSMUSG00000017499	Cdc6	DOWN	-0.895076	0.0011103
mmu-miR-122b-3p	UP	ENSMUSG00000019590	Cyb561	DOWN	-0.89627	0.00106801
mmu-miR-122b-3p	UP	ENSMUSG00000021879	Dnah12	DOWN	-0.888401	0.00136853
mmu-miR-122b-3p	UP	ENSMUSG00000022178	Ajuba	DOWN	-0.898445	0.000993836
mmu-miR-122b-3p	UP	ENSMUSG00000042808	Gpx2	DOWN	-0.881916	0.00165677
mmu-miR-122b-3p	UP	ENSMUSG00000046157	Tmem229b	DOWN	-0.916129	0.000517867
mmu-miR-122b-3p	UP	ENSMUSG00000027663	Zmat3	DOWN	-0.887169	0.0014204
mmu-miR-122b-3p	UP	ENSMUSG00000048332	Lhfp	DOWN	-0.902706	0.000859072
mmu-miR-122b-3p	UP	ENSMUSG00000037016	Frem2	DOWN	-0.854606	0.00333742
mmu-miR-122b-3p	UP	ENSMUSG00000027797	Dclk1	DOWN	-0.904737	0.000799551
mmu-miR-122b-3p	UP	ENSMUSG00000027831	Veph1	DOWN	-0.827316	0.00592467
mmu-miR-122b-3p	UP	ENSMUSG00000033910	Gucy1a1	DOWN	-0.917428	0.000490973
mmu-miR-122b-3p	UP	ENSMUSG00000041734	Kirrel	DOWN	-0.885166	0.00150756
mmu-miR-122b-3p	UP	ENSMUSG00000036523	Greb1	DOWN	-0.889668	0.00131661
mmu-miR-122b-3p	UP	ENSMUSG00000045679	Pqlc3	DOWN	-0.915285	0.000535893
mmu-miR-122b-3p	UP	ENSMUSG00000020573	Pik3cg	DOWN	-0.909591	0.000669079
mmu-miR-122b-3p	UP	ENSMUSG00000002688	Prkd1	DOWN	-0.81997	0.00680262
mmu-miR-122b-3p	UP	ENSMUSG00000055560	Zfp459	DOWN	-0.841394	0.00446391
mmu-miR-122b-3p	UP	ENSMUSG00000021567	Nkd2	DOWN	-0.838054	0.00478519
mmu-miR-122b-3p	UP	ENSMUSG00000019359	Gdpd2	DOWN	-0.80063	0.00952841
mmu-miR-122b-3p	UP	ENSMUSG00000038677	Scube3	DOWN	-0.852111	0.0035331
mmu-miR-122b-3p	UP	ENSMUSG00000037784	Dzip1l	DOWN	-0.901974	0.000881254
mmu-miR-122b-3p	UP	ENSMUSG00000025804	Ccr1	DOWN	-0.868904	0.00235728
mmu-miR-122b-3p	UP	ENSMUSG00000040219	Ttc12	DOWN	-0.838733	0.00471867
mmu-miR-122b-3p	UP	ENSMUSG00000039542	Ncam1	DOWN	-0.888209	0.00137655
mmu-miR-122b-3p	UP	ENSMUSG00000032366	Tpm1	DOWN	-0.815319	0.00740194
mmu-miR-122b-3p	UP	ENSMUSG00000003418	St8sia6	DOWN	-0.838395	0.00475166
mmu-miR-122b-3p	UP	ENSMUSG00000026748	Plxdc2	DOWN	-0.882276	0.00163975
mmu-miR-122b-3p	UP	ENSMUSG00000001864	Aif1l	DOWN	-0.855295	0.0032847
mmu-miR-122b-3p	UP	ENSMUSG00000049804	Armcx4	DOWN	-0.896228	0.00106948
mmu-miR-122b-3p	UP	ENSMUSG00000031278	Acsl4	DOWN	-0.898959	0.00097685
mmu-miR-122b-3p	UP	ENSMUSG00000031284	Pak3	DOWN	-0.839022	0.00469045
mmu-miR-122b-3p	UP	ENSMUSG00000027326	Knl1	DOWN	-0.865695	0.00255709
mmu-miR-122b-3p	UP	ENSMUSG00000060131	Atp8b4	DOWN	-0.9125	0.000598445
mmu-miR-122b-3p	UP	ENSMUSG00000013698	Pea15a	DOWN	-0.924732	0.000357653
mmu-miR-122b-3p	UP	ENSMUSG00000022995	Enah	DOWN	-0.922683	0.000392093
mmu-miR-122b-3p	UP	ENSMUSG00000037568	Vash2	DOWN	-0.905123	0.000788568
mmu-miR-122b-3p	UP	ENSMUSG00000016262	Sertad4	DOWN	-0.902537	0.000864158
mmu-miR-122b-3p	UP	ENSMUSG00000016200	Syt14	DOWN	-0.856363	0.00320409
mmu-miR-122b-3p	UP	ENSMUSG00000058145	Adamts17	DOWN	-0.892615	0.00120117
mmu-miR-122b-3p	UP	ENSMUSG00000059146	Ntrk3	DOWN	-0.829986	0.00562576
mmu-miR-122b-3p	UP	ENSMUSG00000073968	Trim68	DOWN	-0.929901	0.000280261
mmu-miR-122b-3p	UP	ENSMUSG00000030584	Dpf1	DOWN	-0.86255	0.00276396
mmu-miR-122b-3p	UP	ENSMUSG00000095115	Itpripl2	DOWN	-0.924706	0.000358072
mmu-miR-122b-3p	UP	ENSMUSG00000024803	Ankrd1	DOWN	-0.896687	0.00105348
mmu-miR-122b-3p	UP	ENSMUSG00000025085	Ablim1	DOWN	-0.816206	0.00728507
mmu-miR-122b-3p	UP	ENSMUSG00000056515	Rab31	DOWN	-0.906452	0.000751591
mmu-miR-122b-3p	UP	ENSMUSG00000027469	Tpx2	DOWN	-0.890029	0.0013021
mmu-miR-122b-3p	UP	ENSMUSG00000037813	D630003M21Rik	DOWN	-0.888439	0.00136698
mmu-miR-122b-3p	UP	ENSMUSG00000022900	Ildr1	DOWN	-0.908885	0.000687061
mmu-miR-122b-3p	UP	ENSMUSG00000000751	Rpa1	DOWN	-0.872397	0.00215231
mmu-miR-122b-3p	UP	ENSMUSG00000002055	Spag5	DOWN	-0.882289	0.00163915
mmu-miR-122b-3p	UP	ENSMUSG00000025912	Mybl1	DOWN	-0.860274	0.00292073
mmu-miR-122b-3p	UP	ENSMUSG00000099032	Tcf24	DOWN	-0.881207	0.00169066
mmu-miR-122b-3p	UP	ENSMUSG00000032719	Sbspon	DOWN	-0.894438	0.00113338
mmu-miR-122b-3p	UP	ENSMUSG00000026110	Mgat4a	DOWN	-0.904939	0.000793804
mmu-miR-122b-3p	UP	ENSMUSG00000042804	Gpr153	DOWN	-0.879297	0.00178425
mmu-miR-122b-3p	UP	ENSMUSG00000001467	Cyp51	DOWN	-0.879209	0.00178865
mmu-miR-122b-3p	UP	ENSMUSG00000031821	Gins2	DOWN	-0.896431	0.00106239
mmu-miR-122b-3p	UP	ENSMUSG00000039693	Msantd3	DOWN	-0.843635	0.00425682
mmu-miR-122b-3p	UP	ENSMUSG00000028391	Wdr31	DOWN	-0.875719	0.00196912
mmu-miR-122b-3p	UP	ENSMUSG00000057329	Bcl2	DOWN	-0.902708	0.000859013
mmu-miR-122b-3p	UP	ENSMUSG00000026413	Pkp1	DOWN	-0.91453	0.000552364
mmu-miR-122b-3p	UP	ENSMUSG00000054252	Fgfr3	DOWN	-0.859905	0.00294665
mmu-miR-122b-3p	UP	ENSMUSG00000031558	Slit2	DOWN	-0.905312	0.000783231
mmu-miR-122b-3p	UP	ENSMUSG00000030074	Gxylt2	DOWN	-0.805636	0.00876286
mmu-miR-122b-3p	UP	ENSMUSG00000051331	Cacna1c	DOWN	-0.893342	0.00117382
mmu-miR-122b-3p	UP	ENSMUSG00000036225	Kctd1	DOWN	-0.838027	0.00478783
mmu-miR-122b-3p	UP	ENSMUSG00000044322	Dsc1	DOWN	-0.876083	0.00194977
mmu-miR-122b-3p	UP	ENSMUSG00000042834	Nrep	DOWN	-0.853294	0.00343936
mmu-miR-122b-3p	UP	ENSMUSG00000022206	Npr3	DOWN	-0.88004	0.00174743
mmu-miR-122b-3p	UP	ENSMUSG00000039385	Cdh6	DOWN	-0.873627	0.00208316
mmu-miR-122b-3p	UP	ENSMUSG00000044726	Erich5	DOWN	-0.868785	0.00236449
mmu-miR-122b-3p	UP	ENSMUSG00000022309	Angpt1	DOWN	-0.92216	0.000401243
mmu-miR-122b-3p	UP	ENSMUSG00000038679	Trps1	DOWN	-0.899383	0.000963001
mmu-miR-122b-3p	UP	ENSMUSG00000037613	Tnfrsf23	DOWN	-0.844852	0.00414719
mmu-miR-122b-3p	UP	ENSMUSG00000046152	Fut10	DOWN	-0.918481	0.000469905
mmu-miR-122b-3p	UP	ENSMUSG00000038248	Sobp	DOWN	-0.912627	0.000595488
mmu-miR-122b-3p	UP	ENSMUSG00000020099	Unc5b	DOWN	-0.889084	0.00134038
mmu-miR-122b-3p	UP	ENSMUSG00000019942	Cdk1	DOWN	-0.869737	0.00230722
mmu-miR-122b-3p	UP	ENSMUSG00000020230	Prmt2	DOWN	-0.850885	0.00363217
mmu-miR-139-5p	UP	ENSMUSG00000057329	Bcl2	DOWN	-0.812245	0.00781726
mmu-miR-139-5p	UP	ENSMUSG00000042367	Gjb3	DOWN	-0.820315	0.00675956
mmu-miR-139-5p	UP	ENSMUSG00000043924	Ncmap	DOWN	-0.819919	0.00680909
mmu-miR-139-5p	UP	ENSMUSG00000032826	Ank2	DOWN	-0.839056	0.00468723
mmu-miR-139-5p	UP	ENSMUSG00000028032	Papss1	DOWN	-0.845838	0.00405978
mmu-miR-139-5p	UP	ENSMUSG00000091337	Eid1	DOWN	-0.810153	0.00810867
mmu-miR-139-5p	UP	ENSMUSG00000035910	Dcdc2a	DOWN	-0.800406	0.00956375
mmu-miR-139-5p	UP	ENSMUSG00000076431	Sox4	DOWN	-0.81892	0.00693502
mmu-miR-139-5p	UP	ENSMUSG00000055254	Ntrk2	DOWN	-0.831406	0.00547098
mmu-miR-139-5p	UP	ENSMUSG00000004296	Il12b	DOWN	-0.800046	0.00962059
mmu-miR-139-5p	UP	ENSMUSG00000024743	Syt7	DOWN	-0.828279	0.00581566
mmu-miR-139-5p	UP	ENSMUSG00000030208	Emp1	DOWN	-0.805399	0.00879813
mmu-miR-139-5p	UP	ENSMUSG00000066441	Rdh11	DOWN	-0.807918	0.008428
mmu-miR-139-5p	UP	ENSMUSG00000025153	Fasn	DOWN	-0.833298	0.00526945
mmu-miR-139-5p	UP	ENSMUSG00000021567	Nkd2	DOWN	-0.80154	0.00938609
mmu-miR-139-5p	UP	ENSMUSG00000021728	Emb	DOWN	-0.807404	0.00850267
mmu-miR-139-5p	UP	ENSMUSG00000038677	Scube3	DOWN	-0.830345	0.00558632
mmu-miR-139-5p	UP	ENSMUSG00000039607	Rbms3	DOWN	-0.831465	0.00546465
mmu-miR-139-5p	UP	ENSMUSG00000048537	Phldb1	DOWN	-0.803581	0.0090719
mmu-miR-139-5p	UP	ENSMUSG00000039542	Ncam1	DOWN	-0.814959	0.00744978
mmu-miR-139-5p	UP	ENSMUSG00000053040	Aph1c	DOWN	-0.818546	0.00698246
mmu-miR-139-5p	UP	ENSMUSG00000026955	Sapcd2	DOWN	-0.812658	0.00776045
mmu-miR-139-5p	UP	ENSMUSG00000033906	Zdhhc15	DOWN	-0.807242	0.00852629
mmu-miR-139-5p	UP	ENSMUSG00000034607	Pof1b	DOWN	-0.815783	0.00734061
mmu-miR-139-5p	UP	ENSMUSG00000067377	Tspan6	DOWN	-0.834054	0.00519028
mmu-miR-139-5p	UP	ENSMUSG00000027331	Knstrn	DOWN	-0.810227	0.00809816
mmu-miR-139-5p	UP	ENSMUSG00000051379	Flrt3	DOWN	-0.82638	0.00603197
mmu-miR-139-5p	UP	ENSMUSG00000053886	Sh2d4a	DOWN	-0.83444	0.00515018
mmu-miR-139-5p	UP	ENSMUSG00000053166	Cdh22	DOWN	-0.815352	0.00739761
mmu-miR-139-5p	UP	ENSMUSG00000068196	Col8a1	DOWN	-0.815782	0.00734074
mmu-miR-139-5p	UP	ENSMUSG00000050520	Cldn8	DOWN	-0.819718	0.0068342
mmu-miR-139-5p	UP	ENSMUSG00000023805	Synj2	DOWN	-0.821711	0.00658709
mmu-miR-139-5p	UP	ENSMUSG00000062209	Erbb4	DOWN	-0.884065	0.00155704
mmu-miR-139-5p	UP	ENSMUSG00000028519	Dab1	DOWN	-0.808146	0.00839499
mmu-miR-139-5p	UP	ENSMUSG00000032908	Sgpp2	DOWN	-0.800148	0.0096045
mmu-miR-139-5p	UP	ENSMUSG00000047497	Adamts12	DOWN	-0.823757	0.00633967
mmu-miR-139-5p	UP	ENSMUSG00000038879	Nipal2	DOWN	-0.801905	0.0093294
mmu-miR-139-5p	UP	ENSMUSG00000056258	Kcnq3	DOWN	-0.805625	0.00876441
mmu-miR-139-5p	UP	ENSMUSG00000058454	Dhcr7	DOWN	-0.830574	0.00556133
mmu-miR-139-5p	UP	ENSMUSG00000065952	C330021F23Rik	DOWN	-0.826053	0.00606977
mmu-miR-139-5p	UP	ENSMUSG00000020099	Unc5b	DOWN	-0.823021	0.00642798
mmu-miR-139-5p	UP	ENSMUSG00000050640	Tmem150c	DOWN	-0.831997	0.00540743
mmu-miR-139-5p	UP	ENSMUSG00000042216	Sgsm1	DOWN	-0.803507	0.00908317
mmu-miR-148a-3p	UP	ENSMUSG00000055560	Zfp459	DOWN	-0.806523	0.00863156
mmu-miR-148a-3p	UP	ENSMUSG00000103472	Pcdhga7	DOWN	-0.848318	0.00384558
mmu-miR-148a-5p	UP	ENSMUSG00000016757	Ttll12	DOWN	-0.855302	0.00328417
mmu-miR-148a-5p	UP	ENSMUSG00000068923	Syt11	DOWN	-0.836346	0.00495538
mmu-miR-148a-5p	UP	ENSMUSG00000023046	Igfbp6	DOWN	-0.84367	0.00425371
mmu-miR-148a-5p	UP	ENSMUSG00000028360	Slc44a5	DOWN	-0.904045	0.000819493
mmu-miR-148a-5p	UP	ENSMUSG00000021313	Ryr2	DOWN	-0.9361	0.000203936
mmu-miR-148a-5p	UP	ENSMUSG00000039109	F13a1	DOWN	-0.821211	0.00664846
mmu-miR-148a-5p	UP	ENSMUSG00000020866	Cacna1g	DOWN	-0.844714	0.00415955
mmu-miR-148a-5p	UP	ENSMUSG00000006369	Fbln1	DOWN	-0.921024	0.00042164
mmu-miR-148a-5p	UP	ENSMUSG00000055489	Ano5	DOWN	-0.931256	0.000262097
mmu-miR-148a-5p	UP	ENSMUSG00000052353	Cemip	DOWN	-0.807875	0.00843417
mmu-miR-148a-5p	UP	ENSMUSG00000025938	Slco5a1	DOWN	-0.870234	0.00227771
mmu-miR-148a-5p	UP	ENSMUSG00000067028	Cntnap5b	DOWN	-0.912764	0.00059231
mmu-miR-148a-5p	UP	ENSMUSG00000052688	Rab7b	DOWN	-0.828082	0.00583785
mmu-miR-148a-5p	UP	ENSMUSG00000051225	Fam83a	DOWN	-0.834377	0.00515673
mmu-miR-148a-5p	UP	ENSMUSG00000031461	Myom2	DOWN	-0.904045	0.000819493
mmu-miR-148a-5p	UP	ENSMUSG00000020241	Col6a2	DOWN	-0.800705	0.00951673
mmu-miR-1843a-3p	UP	ENSMUSG00000046058	Eid2	DOWN	-0.817316	0.00714044
mmu-miR-1843a-3p	UP	ENSMUSG00000028496	Mllt3	DOWN	-0.824595	0.00624032
mmu-miR-1843a-3p	UP	ENSMUSG00000022996	Wnt10b	DOWN	-0.840484	0.00454992
mmu-miR-1843a-3p	UP	ENSMUSG00000040412	5330417C22Rik	DOWN	-0.840619	0.00453711
mmu-miR-1843a-3p	UP	ENSMUSG00000047945	Marcksl1	DOWN	-0.819952	0.00680486
mmu-miR-1843a-3p	UP	ENSMUSG00000078532	Nkain1	DOWN	-0.812806	0.00774024
mmu-miR-1843a-3p	UP	ENSMUSG00000070720	Tmem200b	DOWN	-0.818186	0.00702843
mmu-miR-1843a-3p	UP	ENSMUSG00000040372	Gpr63	DOWN	-0.802172	0.00928798
mmu-miR-1843a-3p	UP	ENSMUSG00000040183	Ankrd6	DOWN	-0.833437	0.00525475
mmu-miR-1843a-3p	UP	ENSMUSG00000020439	Smtn	DOWN	-0.834037	0.00519211
mmu-miR-1843a-3p	UP	ENSMUSG00000036223	Ska1	DOWN	-0.803	0.00916052
mmu-miR-1843a-3p	UP	ENSMUSG00000041607	Mbp	DOWN	-0.831982	0.00540908
mmu-miR-1843a-3p	UP	ENSMUSG00000049303	Syt12	DOWN	-0.802719	0.00920362
mmu-miR-1843a-3p	UP	ENSMUSG00000049130	C5ar1	DOWN	-0.815918	0.00732287
mmu-miR-1843a-3p	UP	ENSMUSG00000017499	Cdc6	DOWN	-0.813871	0.00759567
mmu-miR-1843a-3p	UP	ENSMUSG00000009585	Apobec3	DOWN	-0.825762	0.00610359
mmu-miR-1843a-3p	UP	ENSMUSG00000042109	Csdc2	DOWN	-0.846059	0.0040404
mmu-miR-1843a-3p	UP	ENSMUSG00000050666	Vstm4	DOWN	-0.871849	0.00218362
mmu-miR-1843a-3p	UP	ENSMUSG00000046157	Tmem229b	DOWN	-0.843384	0.00427967
mmu-miR-1843a-3p	UP	ENSMUSG00000042724	Map3k9	DOWN	-0.821522	0.00661022
mmu-miR-1843a-3p	UP	ENSMUSG00000027533	Fabp5	DOWN	-0.800938	0.00948016
mmu-miR-1843a-3p	UP	ENSMUSG00000036894	Rap2b	DOWN	-0.801943	0.00932341
mmu-miR-1843a-3p	UP	ENSMUSG00000000567	Sox9	DOWN	-0.801765	0.00935112
mmu-miR-1843a-3p	UP	ENSMUSG00000020814	Mxra7	DOWN	-0.836315	0.0049585
mmu-miR-1843a-3p	UP	ENSMUSG00000020674	Pxdn	DOWN	-0.851289	0.00359928
mmu-miR-1843a-3p	UP	ENSMUSG00000061603	Akap6	DOWN	-0.831174	0.00549606
mmu-miR-1843a-3p	UP	ENSMUSG00000090084	Srpx	DOWN	-0.851332	0.00359584
mmu-miR-1843a-3p	UP	ENSMUSG00000031375	Bgn	DOWN	-0.839998	0.00459638
mmu-miR-1843a-3p	UP	ENSMUSG00000038677	Scube3	DOWN	-0.82792	0.00585616
mmu-miR-1843a-3p	UP	ENSMUSG00000027223	Mapk8ip1	DOWN	-0.856893	0.00316469
[truncated: 1,770 more rows]
