# Supplementary material for: Integrated Analysis of Hepatic miRNA and mRNA Expression Profiles in the Spontaneous Reversal Process of Liver Fibrosis
Source: Front Genet. 2021 Jul 22;12:706341. doi: 10.3389/fgene.2021.706341 (PMC8340883; doi:10.3389/fgene.2021.706341)
Supplement: Supplementary Figure 1 — Quality control and quantification of RNA samples. [file Data_Sheet_1.ZIP › Supplementary material/Table S5.xlsx]

## Sheet: Up
Category	GO_ID	GO_term	Enrichment	Z-score	#TotalGeneInLibrary	#GeneInGO	#GeneInHitList	#GeneInGOAndHitList	%InGO	STDV %InGO	GeneID	Hits	FDR
GO Biological Processes	GO:0016054	organic acid catabolic process	12	24	20558	224	413	55	13	1.7	11363|11364|11409|11430|11720|11846|12583|12894|12896|12908|13177|14073|14317|14874|15109|15356|15445|15586|18416|18534|19193|19299|20280|23986|52815|56189|56357|56690|56720|56794|67432|67460|70789|71761|74114|74147|76187|78038|102632|104776|106648|106861|110446|170789|171282|192166|216456|234724|235674|268782|268860|269378|270076|384783|434437	Acadl|Acadm|Acads|Acox1|Mat1a|Arg1|Cdo1|Cpt1a|Cpt2|Crat|Eci1|Faah|Ftcd|Gstz1|Hal|Hmgcl|Hpd|Hyal1|Otc|Pck1|Pipox|Abcd3|Scp2|Eci2|Ldhd|Prodh2|Ivd|Mlycd|Tdo2|Hacl1|Hoga1|Decr1|Kynu|Amdhd1|Crot|Ehhadh|Adhfe1|Mccc2|Acad11|Aldh6a1|Cyp4f15|Abhd3|Acat1|Acot8|Acot4|Sardh|Gls2|Tat|Acaa1b|Agxt2|Abat|Ahcy|Gcdh|Irs2|Amt	1e-39
GO Biological Processes	GO:0046395	carboxylic acid catabolic process	12	24	20558	224	413	55	13	1.7	11363|11364|11409|11430|11720|11846|12583|12894|12896|12908|13177|14073|14317|14874|15109|15356|15445|15586|18416|18534|19193|19299|20280|23986|52815|56189|56357|56690|56720|56794|67432|67460|70789|71761|74114|74147|76187|78038|102632|104776|106648|106861|110446|170789|171282|192166|216456|234724|235674|268782|268860|269378|270076|384783|434437	Acadl|Acadm|Acads|Acox1|Mat1a|Arg1|Cdo1|Cpt1a|Cpt2|Crat|Eci1|Faah|Ftcd|Gstz1|Hal|Hmgcl|Hpd|Hyal1|Otc|Pck1|Pipox|Abcd3|Scp2|Eci2|Ldhd|Prodh2|Ivd|Mlycd|Tdo2|Hacl1|Hoga1|Decr1|Kynu|Amdhd1|Crot|Ehhadh|Adhfe1|Mccc2|Acad11|Aldh6a1|Cyp4f15|Abhd3|Acat1|Acot8|Acot4|Sardh|Gls2|Tat|Acaa1b|Agxt2|Abat|Ahcy|Gcdh|Irs2|Amt	1e-39
GO Biological Processes	GO:0044282	small molecule catabolic process	9.5	22	20558	321	413	61	15	1.7	11363|11364|11409|11430|11720|11846|12583|12894|12896|12908|13177|14073|14317|14874|15109|15356|15445|15586|18416|18534|19193|19299|20280|23986|52815|56189|56357|56690|56720|56794|67432|67460|70789|71755|71761|74114|74147|76187|78038|99586|101502|102632|103149|104776|106648|106861|109801|110446|170789|171282|192166|216456|230163|234724|235674|268782|268860|269378|270076|384783|434437	Acadl|Acadm|Acads|Acox1|Mat1a|Arg1|Cdo1|Cpt1a|Cpt2|Crat|Eci1|Faah|Ftcd|Gstz1|Hal|Hmgcl|Hpd|Hyal1|Otc|Pck1|Pipox|Abcd3|Scp2|Eci2|Ldhd|Prodh2|Ivd|Mlycd|Tdo2|Hacl1|Hoga1|Decr1|Kynu|Dhdh|Amdhd1|Crot|Ehhadh|Adhfe1|Mccc2|Dpyd|Hsd3b7|Acad11|Upb1|Aldh6a1|Cyp4f15|Abhd3|Glo1|Acat1|Acot8|Acot4|Sardh|Gls2|Aldob|Tat|Acaa1b|Agxt2|Abat|Ahcy|Gcdh|Irs2|Amt	1e-37
GO Biological Processes	GO:0032787	monocarboxylic acid metabolic process	6.2	19	20558	608	413	76	18	1.9	11363|11364|11409|11430|11606|12894|12895|12896|12908|13096|13097|13101|13106|13113|13118|13119|13177|13850|14073|14081|14555|14933|15378|16000|16891|18534|19299|19683|20216|20280|23945|23986|26363|26378|26464|52815|54403|56357|56448|56690|56794|66113|67432|67460|68801|70789|71773|74114|74147|74156|102247|102294|102632|106648|106861|107141|109801|110446|170789|171281|171282|209692|226856|228026|2…	Acadl|Acadm|Acads|Acox1|Agt|Cpt1a|Cpt1b|Cpt2|Crat|Cyp2c37|Cyp2c38|Cyp2d10|Cyp2e1|Cyp3a13|Cyp4a12b|Cyp4a14|Eci1|Ephx2|Faah|Acsl1|Gpd1|Gk|Hnf4a|Igf1|Lipg|Pck1|Abcd3|Rdh16|Acsm3|Scp2|Mgll|Eci2|Btd|Decr2|Vnn3|Ldhd|Slc4a4|Ivd|Cyp2d22|Mlycd|Hacl1|Apoa5|Hoga1|Decr1|Elovl5|Kynu|Ugt2b1|Crot|Ehhadh|Acot12|Gpat4|Cyp4v3|Acad11|Cyp4f15|Abhd3|Cyp2c50|Glo1|Acat1|Acot8|Acot3|Acot4|Dhtkd1|Lpgat1|Pdk1|Aldob|Wdtc1|…	1e-34
GO Biological Processes	GO:0006631	fatty acid metabolic process	7.2	18	20558	408	413	59	14	1.7	11363|11364|11409|11430|11606|12894|12895|12896|12908|13096|13097|13101|13106|13118|13119|13177|13850|14073|14081|14933|15378|16891|18534|19299|20216|20280|23945|23986|26378|56357|56448|56690|56794|66113|67460|68801|74114|74147|74156|102247|102294|102632|106648|106861|107141|110446|170789|171281|171282|226856|228026|230796|235674|264895|270076|277753|384783|404195|666168	Acadl|Acadm|Acads|Acox1|Agt|Cpt1a|Cpt1b|Cpt2|Crat|Cyp2c37|Cyp2c38|Cyp2d10|Cyp2e1|Cyp4a12b|Cyp4a14|Eci1|Ephx2|Faah|Acsl1|Gk|Hnf4a|Lipg|Pck1|Abcd3|Acsm3|Scp2|Mgll|Eci2|Decr2|Ivd|Cyp2d22|Mlycd|Hacl1|Apoa5|Decr1|Elovl5|Crot|Ehhadh|Acot12|Gpat4|Cyp4v3|Acad11|Cyp4f15|Abhd3|Cyp2c50|Acat1|Acot8|Acot3|Acot4|Lpgat1|Pdk1|Wdtc1|Acaa1b|Acsf2|Gcdh|Cyp4a12a|Irs2|Cyp2c54|Cyp4a31	1e-29
GO Biological Processes	GO:1901605	alpha-amino acid metabolic process	9.7	17	20558	196	413	38	9.2	1.4	11720|11846|12411|12583|13190|14317|14645|14711|14874|15109|15356|15378|15445|17850|18416|19193|20768|50490|56189|56357|56448|56720|64918|67432|70789|71761|76187|78038|104776|107869|110446|192166|216456|234724|240549|268782|269378|434437	Mat1a|Arg1|Cbs|Cdo1|Dct|Ftcd|Glul|Gnmt|Gstz1|Hal|Hmgcl|Hnf4a|Hpd|Mmut|Otc|Pipox|Sephs2|Nox4|Prodh2|Ivd|Cyp2d22|Tdo2|Bhmt2|Hoga1|Kynu|Amdhd1|Adhfe1|Mccc2|Aldh6a1|Cth|Acat1|Sardh|Gls2|Tat|Gm4952|Agxt2|Ahcy|Amt	1e-22
GO Biological Processes	GO:0006520	cellular amino acid metabolic process	8	17	20558	266	413	43	10	1.5	11720|11846|12411|12583|13190|13370|14317|14645|14711|14874|15109|15356|15378|15445|17850|18416|19193|20768|50490|56189|56357|56448|56720|64705|64918|67432|70789|71761|76187|78038|103149|104776|107869|110446|192166|212933|216456|234724|240549|268782|268860|269378|434437	Mat1a|Arg1|Cbs|Cdo1|Dct|Dio1|Ftcd|Glul|Gnmt|Gstz1|Hal|Hmgcl|Hnf4a|Hpd|Mmut|Otc|Pipox|Sephs2|Nox4|Prodh2|Ivd|Cyp2d22|Tdo2|Dpys|Bhmt2|Hoga1|Kynu|Amdhd1|Adhfe1|Mccc2|Upb1|Aldh6a1|Cth|Acat1|Sardh|Pm20d1|Gls2|Tat|Gm4952|Agxt2|Abat|Ahcy|Amt	1e-22
GO Biological Processes	GO:0072329	monocarboxylic acid catabolic process	13	19	20558	121	413	31	7.5	1.3	11363|11364|11409|11430|12894|12896|12908|13177|14073|18534|19299|20280|23986|52815|56357|56690|56794|67432|67460|74114|74147|102632|106648|106861|110446|170789|235674|268782|268860|270076|384783	Acadl|Acadm|Acads|Acox1|Cpt1a|Cpt2|Crat|Eci1|Faah|Pck1|Abcd3|Scp2|Eci2|Ldhd|Ivd|Mlycd|Hacl1|Hoga1|Decr1|Crot|Ehhadh|Acad11|Cyp4f15|Abhd3|Acat1|Acot8|Acaa1b|Agxt2|Abat|Gcdh|Irs2	1e-22
GO Biological Processes	GO:1901606	alpha-amino acid catabolic process	17	20	20558	76	413	26	6.3	1.2	11720|11846|12583|14317|14874|15109|15356|15445|18416|19193|56189|56357|56720|67432|70789|71761|76187|78038|104776|110446|192166|216456|234724|268782|269378|434437	Mat1a|Arg1|Cdo1|Ftcd|Gstz1|Hal|Hmgcl|Hpd|Otc|Pipox|Prodh2|Ivd|Tdo2|Hoga1|Kynu|Amdhd1|Adhfe1|Mccc2|Aldh6a1|Acat1|Sardh|Gls2|Tat|Agxt2|Ahcy|Amt	1e-21
GO Biological Processes	GO:0009063	cellular amino acid catabolic process	15	19	20558	90	413	27	6.5	1.2	11720|11846|12583|14317|14874|15109|15356|15445|18416|19193|56189|56357|56720|67432|70789|71761|76187|78038|104776|110446|192166|216456|234724|268782|268860|269378|434437	Mat1a|Arg1|Cdo1|Ftcd|Gstz1|Hal|Hmgcl|Hpd|Otc|Pipox|Prodh2|Ivd|Tdo2|Hoga1|Kynu|Amdhd1|Adhfe1|Mccc2|Aldh6a1|Acat1|Sardh|Gls2|Tat|Agxt2|Abat|Ahcy|Amt	1e-21
GO Biological Processes	GO:0009062	fatty acid catabolic process	13	18	20558	101	413	27	6.5	1.2	11363|11364|11409|11430|12894|12896|12908|13177|14073|18534|19299|20280|23986|56357|56690|56794|67460|74114|74147|102632|106648|106861|110446|170789|235674|270076|384783	Acadl|Acadm|Acads|Acox1|Cpt1a|Cpt2|Crat|Eci1|Faah|Pck1|Abcd3|Scp2|Eci2|Ivd|Mlycd|Hacl1|Decr1|Crot|Ehhadh|Acad11|Cyp4f15|Abhd3|Acat1|Acot8|Acaa1b|Gcdh|Irs2	1e-19
GO Biological Processes	GO:0016042	lipid catabolic process	6.3	14	20558	324	413	41	9.9	1.5	11363|11364|11409|11430|11807|12894|12896|12908|13177|13897|13909|14073|14756|15483|16891|18534|19299|20280|23945|23986|56357|56690|56794|66113|67460|72108|74114|74147|78925|101502|102022|102632|106648|106861|110446|110821|114664|170789|235674|270076|384783	Acadl|Acadm|Acads|Acox1|Apoa2|Cpt1a|Cpt2|Crat|Eci1|Ces1e|Ces3b|Faah|Gpld1|Hsd11b1|Lipg|Pck1|Abcd3|Scp2|Mgll|Eci2|Ivd|Mlycd|Hacl1|Apoa5|Decr1|Ddhd2|Crot|Ehhadh|Srd5a1|Hsd3b7|Ces2a|Acad11|Cyp4f15|Abhd3|Acat1|Pcca|Hsd17b11|Acot8|Acaa1b|Gcdh|Irs2	1e-17
GO Biological Processes	GO:0044242	cellular lipid catabolic process	7.5	14	20558	219	413	33	8	1.3	11363|11364|11409|11430|11807|12894|12896|12908|13177|14073|14756|16891|18534|19299|20280|23945|23986|56357|56690|56794|66113|67460|72108|74114|74147|102632|106648|106861|110446|170789|235674|270076|384783	Acadl|Acadm|Acads|Acox1|Apoa2|Cpt1a|Cpt2|Crat|Eci1|Faah|Gpld1|Lipg|Pck1|Abcd3|Scp2|Mgll|Eci2|Ivd|Mlycd|Hacl1|Apoa5|Decr1|Ddhd2|Crot|Ehhadh|Acad11|Cyp4f15|Abhd3|Acat1|Acot8|Acaa1b|Gcdh|Irs2	1e-16
GO Biological Processes	GO:0006635	fatty acid beta-oxidation	15	17	20558	71	413	21	5.1	1.1	11363|11364|11409|11430|12894|12896|12908|13177|19299|20280|23986|56357|56690|67460|74114|74147|102632|110446|235674|270076|384783	Acadl|Acadm|Acads|Acox1|Cpt1a|Cpt2|Crat|Eci1|Abcd3|Scp2|Eci2|Ivd|Mlycd|Decr1|Crot|Ehhadh|Acad11|Acat1|Acaa1b|Gcdh|Irs2	1e-15
GO Biological Processes	GO:0006790	sulfur compound metabolic process	6.2	13	20558	279	413	35	8.5	1.4	11720|12411|12583|14081|14600|14711|14874|15356|15360|15378|17850|19193|20216|20280|26363|50490|56690|56720|64918|70789|74008|74147|74156|76263|102247|107869|109801|110446|170789|171281|171282|211389|228026|269378|270076	Mat1a|Cbs|Cdo1|Acsl1|Ghr|Gnmt|Gstz1|Hmgcl|Hmgcs2|Hnf4a|Mmut|Pipox|Acsm3|Scp2|Btd|Nox4|Mlycd|Tdo2|Bhmt2|Kynu|Arsg|Ehhadh|Acot12|Gstk1|Gpat4|Cth|Glo1|Acat1|Acot8|Acot3|Acot4|Suox|Pdk1|Ahcy|Gcdh	1e-14
GO Biological Processes	GO:0030258	lipid modification	6.6	13	20558	250	413	33	8	1.3	11363|11364|11409|11430|11606|11607|11807|12894|12896|12908|13106|13113|13177|13850|19299|20280|23986|56357|56690|56794|66113|67460|67916|74114|74147|75769|102294|102632|104718|110446|235674|270076|384783	Acadl|Acadm|Acads|Acox1|Agt|Agtr1a|Apoa2|Cpt1a|Cpt2|Crat|Cyp2e1|Cyp3a13|Eci1|Ephx2|Abcd3|Scp2|Eci2|Ivd|Mlycd|Hacl1|Apoa5|Decr1|Plpp3|Crot|Ehhadh|Plppr5|Cyp4v3|Acad11|Ttc7b|Acat1|Acaa1b|Gcdh|Irs2	1e-14
GO Biological Processes	GO:0019395	fatty acid oxidation	11	14	20558	107	413	23	5.6	1.1	11363|11364|11409|11430|12894|12896|12908|13177|19299|20280|23986|56357|56690|56794|67460|74114|74147|102294|102632|110446|235674|270076|384783	Acadl|Acadm|Acads|Acox1|Cpt1a|Cpt2|Crat|Eci1|Abcd3|Scp2|Eci2|Ivd|Mlycd|Hacl1|Decr1|Crot|Ehhadh|Cyp4v3|Acad11|Acat1|Acaa1b|Gcdh|Irs2	1e-14
GO Biological Processes	GO:0034440	lipid oxidation	10	14	20558	114	413	23	5.6	1.1	11363|11364|11409|11430|12894|12896|12908|13177|19299|20280|23986|56357|56690|56794|67460|74114|74147|102294|102632|110446|235674|270076|384783	Acadl|Acadm|Acads|Acox1|Cpt1a|Cpt2|Crat|Eci1|Abcd3|Scp2|Eci2|Ivd|Mlycd|Hacl1|Decr1|Crot|Ehhadh|Cyp4v3|Acad11|Acat1|Acaa1b|Gcdh|Irs2	1e-13
GO Biological Processes	GO:0017144	drug metabolic process	3.7	11	20558	749	413	55	13	1.7	11534|11606|11607|11720|12359|12411|12944|13096|13097|13101|13106|13109|13118|13119|14555|14711|14874|15356|15360|15445|16000|18534|19193|19683|20280|26363|52815|53791|54403|56448|64705|64918|68943|70789|71773|78925|99586|103172|107141|107869|109731|110446|209692|212862|230163|234724|237320|240549|268782|268860|269378|277753|404195|434437|666168	Adk|Agt|Agtr1a|Mat1a|Cat|Cbs|Crp|Cyp2c37|Cyp2c38|Cyp2d10|Cyp2e1|Cyp2j5|Cyp4a12b|Cyp4a14|Gpd1|Gnmt|Gstz1|Hmgcl|Hmgcs2|Hpd|Igf1|Pck1|Pipox|Rdh16|Scp2|Btd|Ldhd|Tlr5|Slc4a4|Cyp2d22|Dpys|Bhmt2|Pink1|Kynu|Ugt2b1|Srd5a1|Dpyd|Chchd10|Cyp2c50|Cth|Maob|Acat1|Dhtkd1|Chpt1|Aldob|Tat|Aldh8a1|Gm4952|Agxt2|Abat|Ahcy|Cyp4a12a|Cyp2c54|Amt|Cyp4a31	1e-13
GO Biological Processes	GO:0051186	cofactor metabolic process	4.3	11	20558	522	413	45	11	1.5	11720|12359|12892|14081|14555|14711|14874|15356|15360|15378|15483|16000|19193|20216|20280|26363|26464|54403|56690|56720|64918|67880|68943|70789|74114|74147|74156|76187|76263|78038|102247|106648|107869|109801|110446|170789|171281|171282|192166|209692|228026|230163|234724|269378|270076	Mat1a|Cat|Cpox|Acsl1|Gpd1|Gnmt|Gstz1|Hmgcl|Hmgcs2|Hnf4a|Hsd11b1|Igf1|Pipox|Acsm3|Scp2|Btd|Vnn3|Slc4a4|Mlycd|Tdo2|Bhmt2|Dcxr|Pink1|Kynu|Crot|Ehhadh|Acot12|Adhfe1|Gstk1|Mccc2|Gpat4|Cyp4f15|Cth|Glo1|Acat1|Acot8|Acot3|Acot4|Sardh|Dhtkd1|Pdk1|Aldob|Tat|Ahcy|Gcdh	1e-13
GO Biological Processes	GO:0006732	coenzyme metabolic process	5.2	11	20558	343	413	36	8.7	1.4	11720|14081|14555|14711|15356|15360|15378|15483|16000|19193|20216|20280|26363|26464|54403|56690|56720|64918|67880|70789|74114|74147|74156|78038|102247|106648|110446|170789|171281|171282|192166|209692|228026|230163|269378|270076	Mat1a|Acsl1|Gpd1|Gnmt|Hmgcl|Hmgcs2|Hnf4a|Hsd11b1|Igf1|Pipox|Acsm3|Scp2|Btd|Vnn3|Slc4a4|Mlycd|Tdo2|Bhmt2|Dcxr|Kynu|Crot|Ehhadh|Acot12|Mccc2|Gpat4|Cyp4f15|Acat1|Acot8|Acot3|Acot4|Sardh|Dhtkd1|Pdk1|Aldob|Ahcy|Gcdh	1e-12
GO Biological Processes	GO:0046394	carboxylic acid biosynthetic process	4.9	11	20558	384	413	38	9.2	1.4	11363|11606|12411|13118|13119|14555|14645|15378|15586|16000|16891|18416|19299|19683|20216|20768|23945|26378|54403|56690|64918|66113|67432|68801|70789|103149|106861|107869|209692|216456|226856|230163|230796|237320|268782|268860|277753|666168	Acadl|Agt|Cbs|Cyp4a12b|Cyp4a14|Gpd1|Glul|Hnf4a|Hyal1|Igf1|Lipg|Otc|Abcd3|Rdh16|Acsm3|Sephs2|Mgll|Decr2|Slc4a4|Mlycd|Bhmt2|Apoa5|Hoga1|Elovl5|Kynu|Upb1|Abhd3|Cth|Dhtkd1|Gls2|Lpgat1|Aldob|Wdtc1|Aldh8a1|Agxt2|Abat|Cyp4a12a|Cyp4a31	1e-12
GO Biological Processes	GO:0034032	purine nucleoside bisphosphate metabolic process	11	14	20558	99	413	21	5.1	1.1	14081|15356|15360|15378|19193|20216|20280|56690|56720|70789|74114|74147|74156|78038|102247|110446|170789|171281|171282|228026|270076	Acsl1|Hmgcl|Hmgcs2|Hnf4a|Pipox|Acsm3|Scp2|Mlycd|Tdo2|Kynu|Crot|Ehhadh|Acot12|Mccc2|Gpat4|Acat1|Acot8|Acot3|Acot4|Pdk1|Gcdh	1e-12
GO Biological Processes	GO:0033875	ribonucleoside bisphosphate metabolic process	11	14	20558	99	413	21	5.1	1.1	14081|15356|15360|15378|19193|20216|20280|56690|56720|70789|74114|74147|74156|78038|102247|110446|170789|171281|171282|228026|270076	Acsl1|Hmgcl|Hmgcs2|Hnf4a|Pipox|Acsm3|Scp2|Mlycd|Tdo2|Kynu|Crot|Ehhadh|Acot12|Mccc2|Gpat4|Acat1|Acot8|Acot3|Acot4|Pdk1|Gcdh	1e-12
GO Biological Processes	GO:0033865	nucleoside bisphosphate metabolic process	11	14	20558	99	413	21	5.1	1.1	14081|15356|15360|15378|19193|20216|20280|56690|56720|70789|74114|74147|74156|78038|102247|110446|170789|171281|171282|228026|270076	Acsl1|Hmgcl|Hmgcs2|Hnf4a|Pipox|Acsm3|Scp2|Mlycd|Tdo2|Kynu|Crot|Ehhadh|Acot12|Mccc2|Gpat4|Acat1|Acot8|Acot3|Acot4|Pdk1|Gcdh	1e-12
GO Biological Processes	GO:0016053	organic acid biosynthetic process	4.9	11	20558	385	413	38	9.2	1.4	11363|11606|12411|13118|13119|14555|14645|15378|15586|16000|16891|18416|19299|19683|20216|20768|23945|26378|54403|56690|64918|66113|67432|68801|70789|103149|106861|107869|209692|216456|226856|230163|230796|237320|268782|268860|277753|666168	Acadl|Agt|Cbs|Cyp4a12b|Cyp4a14|Gpd1|Glul|Hnf4a|Hyal1|Igf1|Lipg|Otc|Abcd3|Rdh16|Acsm3|Sephs2|Mgll|Decr2|Slc4a4|Mlycd|Bhmt2|Apoa5|Hoga1|Elovl5|Kynu|Upb1|Abhd3|Cth|Dhtkd1|Gls2|Lpgat1|Aldob|Wdtc1|Aldh8a1|Agxt2|Abat|Cyp4a12a|Cyp4a31	1e-12
GO Biological Processes	GO:0044283	small molecule biosynthetic process	3.7	10	20558	672	413	50	12	1.6	11363|11364|11534|11606|12411|13118|13119|14164|14555|14645|14711|15356|15360|15378|15586|16000|16891|18416|18534|18585|19299|19683|20216|20280|20768|23945|26378|54403|56690|64918|66113|67432|68054|68801|70789|74343|103149|106861|107869|110446|209692|216456|226856|230163|230796|237320|268782|268860|277753|666168	Acadl|Acadm|Adk|Agt|Cbs|Cyp4a12b|Cyp4a14|Fgf1|Gpd1|Glul|Gnmt|Hmgcl|Hmgcs2|Hnf4a|Hyal1|Igf1|Lipg|Otc|Pck1|Pde9a|Abcd3|Rdh16|Acsm3|Scp2|Sephs2|Mgll|Decr2|Slc4a4|Mlycd|Bhmt2|Apoa5|Hoga1|Serpina12|Elovl5|Kynu|Crtc2|Upb1|Abhd3|Cth|Acat1|Dhtkd1|Gls2|Lpgat1|Aldob|Wdtc1|Aldh8a1|Agxt2|Abat|Cyp4a12a|Cyp4a31	1e-12
GO Biological Processes	GO:0006637	acyl-CoA metabolic process	11	14	20558	83	413	19	4.6	1	14081|15356|15360|15378|19193|20216|20280|56690|56720|70789|74147|74156|102247|110446|170789|171281|171282|228026|270076	Acsl1|Hmgcl|Hmgcs2|Hnf4a|Pipox|Acsm3|Scp2|Mlycd|Tdo2|Kynu|Ehhadh|Acot12|Gpat4|Acat1|Acot8|Acot3|Acot4|Pdk1|Gcdh	1e-12
GO Biological Processes	GO:0035383	thioester metabolic process	11	14	20558	83	413	19	4.6	1	14081|15356|15360|15378|19193|20216|20280|56690|56720|70789|74147|74156|102247|110446|170789|171281|171282|228026|270076	Acsl1|Hmgcl|Hmgcs2|Hnf4a|Pipox|Acsm3|Scp2|Mlycd|Tdo2|Kynu|Ehhadh|Acot12|Gpat4|Acat1|Acot8|Acot3|Acot4|Pdk1|Gcdh	1e-12
GO Biological Processes	GO:0001676	long-chain fatty acid metabolic process	9	12	20558	111	413	20	4.8	1.1	11363|12894|13096|13097|13101|13106|13118|13119|13850|14081|23945|56448|56794|106648|107141|171281|171282|277753|404195|666168	Acadl|Cpt1a|Cyp2c37|Cyp2c38|Cyp2d10|Cyp2e1|Cyp4a12b|Cyp4a14|Ephx2|Acsl1|Mgll|Cyp2d22|Hacl1|Cyp4f15|Cyp2c50|Acot3|Acot4|Cyp4a12a|Cyp2c54|Cyp4a31	1e-10
GO Biological Processes	GO:0055086	nucleobase-containing small molecule metabolic process	3.5	9.1	20558	646	413	45	11	1.5	11515|11534|12763|14081|14555|14711|15356|15360|15378|15483|16000|18585|19193|20216|20280|52815|54403|56690|56720|57813|64705|67880|68943|70789|72962|74114|74147|74156|78038|99586|102247|103149|103172|104776|107227|110446|170789|171281|171282|209692|228026|230103|230163|269378|270076	Adcy9|Adk|Cmah|Acsl1|Gpd1|Gnmt|Hmgcl|Hmgcs2|Hnf4a|Hsd11b1|Igf1|Pde9a|Pipox|Acsm3|Scp2|Ldhd|Slc4a4|Mlycd|Tdo2|Tk2|Dpys|Dcxr|Pink1|Kynu|Tymp|Crot|Ehhadh|Acot12|Mccc2|Dpyd|Gpat4|Upb1|Chchd10|Aldh6a1|Macrod1|Acat1|Acot8|Acot3|Acot4|Dhtkd1|Pdk1|Npr2|Aldob|Ahcy|Gcdh	1.99526e-10
GO Biological Processes	GO:0072521	purine-containing compound metabolic process	3.8	9	20558	499	413	38	9.2	1.4	11515|11534|14081|14555|14711|15356|15360|15378|16000|18585|19193|20216|20280|52815|54403|56690|56720|68943|70789|74114|74147|74156|78038|99586|102247|103172|105355|107227|110446|170789|171281|171282|209692|228026|230103|230163|269378|270076	Adcy9|Adk|Acsl1|Gpd1|Gnmt|Hmgcl|Hmgcs2|Hnf4a|Igf1|Pde9a|Pipox|Acsm3|Scp2|Ldhd|Slc4a4|Mlycd|Tdo2|Pink1|Kynu|Crot|Ehhadh|Acot12|Mccc2|Dpyd|Gpat4|Chchd10|Slc17a3|Macrod1|Acat1|Acot8|Acot3|Acot4|Dhtkd1|Pdk1|Npr2|Aldob|Ahcy|Gcdh	1e-09
GO Biological Processes	GO:0009150	purine ribonucleotide metabolic process	3.7	8.2	20558	426	413	32	7.7	1.3	11515|14081|14555|15356|15360|15378|16000|18585|19193|20216|20280|52815|54403|56690|56720|68943|70789|74114|74147|74156|78038|102247|103172|110446|170789|171281|171282|209692|228026|230103|230163|270076	Adcy9|Acsl1|Gpd1|Hmgcl|Hmgcs2|Hnf4a|Igf1|Pde9a|Pipox|Acsm3|Scp2|Ldhd|Slc4a4|Mlycd|Tdo2|Pink1|Kynu|Crot|Ehhadh|Acot12|Mccc2|Gpat4|Chchd10|Acat1|Acot8|Acot3|Acot4|Dhtkd1|Pdk1|Npr2|Aldob|Gcdh	7.94328e-08
GO Biological Processes	GO:0015711	organic anion transport	3.6	8.1	20558	452	413	33	8	1.3	11606|11807|11846|12895|14081|14411|18559|19299|19301|20280|20493|20500|20511|20519|27376|28248|28250|54403|66113|67473|73095|74114|76408|94282|101488|104910|105355|218103|238257|268860|319800|320940|384783	Agt|Apoa2|Arg1|Cpt1b|Acsl1|Slc6a12|Pctp|Abcd3|Pxmp2|Scp2|Slc10a1|Slc13a2|Slc1a2|Slc22a3|Slc25a10|Slco1a1|Slco1a4|Slc4a4|Apoa5|Slc47a1|Slc25a42|Crot|Abcc3|Sfxn5|Slco2b1|Slc25a47|Slc17a3|Slc17a2|Tmem30b|Abat|Slc22a30|Atp11c|Irs2	7.94328e-08
GO Biological Processes	GO:0019693	ribose phosphate metabolic process	3.6	8.1	20558	453	413	33	8	1.3	11515|14081|14555|15356|15360|15378|15483|16000|18585|19193|20216|20280|52815|54403|56690|56720|68943|70789|74114|74147|74156|78038|102247|103172|110446|170789|171281|171282|209692|228026|230103|230163|270076	Adcy9|Acsl1|Gpd1|Hmgcl|Hmgcs2|Hnf4a|Hsd11b1|Igf1|Pde9a|Pipox|Acsm3|Scp2|Ldhd|Slc4a4|Mlycd|Tdo2|Pink1|Kynu|Crot|Ehhadh|Acot12|Mccc2|Gpat4|Chchd10|Acat1|Acot8|Acot3|Acot4|Dhtkd1|Pdk1|Npr2|Aldob|Gcdh	1e-07
GO Biological Processes	GO:0006163	purine nucleotide metabolic process	3.6	8.1	20558	455	413	33	8	1.3	11515|11534|14081|14555|15356|15360|15378|16000|18585|19193|20216|20280|52815|54403|56690|56720|68943|70789|74114|74147|74156|78038|102247|103172|110446|170789|171281|171282|209692|228026|230103|230163|270076	Adcy9|Adk|Acsl1|Gpd1|Hmgcl|Hmgcs2|Hnf4a|Igf1|Pde9a|Pipox|Acsm3|Scp2|Ldhd|Slc4a4|Mlycd|Tdo2|Pink1|Kynu|Crot|Ehhadh|Acot12|Mccc2|Gpat4|Chchd10|Acat1|Acot8|Acot3|Acot4|Dhtkd1|Pdk1|Npr2|Aldob|Gcdh	1e-07
GO Biological Processes	GO:1901568	fatty acid derivative metabolic process	6.1	9.2	20558	154	413	19	4.6	1	11430|13096|13097|13101|13106|13118|13119|14081|15356|15360|23945|56448|106648|107141|110446|270076|277753|404195|666168	Acox1|Cyp2c37|Cyp2c38|Cyp2d10|Cyp2e1|Cyp4a12b|Cyp4a14|Acsl1|Hmgcl|Hmgcs2|Mgll|Cyp2d22|Cyp4f15|Cyp2c50|Acat1|Gcdh|Cyp4a12a|Cyp2c54|Cyp4a31	1.25893e-07
GO Biological Processes	GO:0009259	ribonucleotide metabolic process	3.7	8	20558	436	413	32	7.7	1.3	11515|14081|14555|15356|15360|15378|16000|18585|19193|20216|20280|52815|54403|56690|56720|68943|70789|74114|74147|74156|78038|102247|103172|110446|170789|171281|171282|209692|228026|230103|230163|270076	Adcy9|Acsl1|Gpd1|Hmgcl|Hmgcs2|Hnf4a|Igf1|Pde9a|Pipox|Acsm3|Scp2|Ldhd|Slc4a4|Mlycd|Tdo2|Pink1|Kynu|Crot|Ehhadh|Acot12|Mccc2|Gpat4|Chchd10|Acat1|Acot8|Acot3|Acot4|Dhtkd1|Pdk1|Npr2|Aldob|Gcdh	1.25893e-07
GO Biological Processes	GO:0008202	steroid metabolic process	4.2	8.1	20558	309	413	26	6.3	1.2	11363|11606|11607|11807|12359|13106|13113|13850|14164|15360|15483|16000|18559|19683|20280|20423|28194|28200|56448|66113|68054|74032|78925|101502|114664|192970	Acadl|Agt|Agtr1a|Apoa2|Cat|Cyp2e1|Cyp3a13|Ephx2|Fgf1|Hmgcs2|Hsd11b1|Igf1|Pctp|Rdh16|Scp2|Shh|Apon|Dhrs4|Cyp2d22|Apoa5|Serpina12|Sdr42e1|Srd5a1|Hsd3b7|Hsd17b11|Dhrs11	3.16228e-07
GO Biological Processes	GO:0009437	carnitine metabolic process	29	14	20558	12	413	7	1.7	0.64	11363|11364|12894|12895|12908|20520|74114	Acadl|Acadm|Cpt1a|Cpt1b|Crat|Slc22a5|Crot	3.98107e-07
GO Biological Processes	GO:0019369	arachidonic acid metabolic process	9.2	9.9	20558	70	413	13	3.1	0.86	13096|13097|13101|13106|13118|13119|23945|56448|106648|107141|277753|404195|666168	Cyp2c37|Cyp2c38|Cyp2d10|Cyp2e1|Cyp4a12b|Cyp4a14|Mgll|Cyp2d22|Cyp4f15|Cyp2c50|Cyp4a12a|Cyp2c54|Cyp4a31	5.01187e-07
GO Biological Processes	GO:0009117	nucleotide metabolic process	3.2	7.5	20558	567	413	36	8.7	1.4	11515|11534|14081|14555|15356|15360|15378|15483|16000|18585|19193|20216|20280|52815|54403|56690|56720|57813|67880|68943|70789|74114|74147|74156|78038|102247|103172|110446|170789|171281|171282|209692|228026|230103|230163|270076	Adcy9|Adk|Acsl1|Gpd1|Hmgcl|Hmgcs2|Hnf4a|Hsd11b1|Igf1|Pde9a|Pipox|Acsm3|Scp2|Ldhd|Slc4a4|Mlycd|Tdo2|Tk2|Dcxr|Pink1|Kynu|Crot|Ehhadh|Acot12|Mccc2|Gpat4|Chchd10|Acat1|Acot8|Acot3|Acot4|Dhtkd1|Pdk1|Npr2|Aldob|Gcdh	5.01187e-07
GO Biological Processes	GO:0009072	aromatic amino acid family metabolic process	14	11	20558	36	413	10	2.4	0.76	13190|14317|14874|15109|15445|56448|56720|70789|71761|234724	Dct|Ftcd|Gstz1|Hal|Hpd|Cyp2d22|Tdo2|Kynu|Amdhd1|Tat	5.01187e-07
GO Biological Processes	GO:0009074	aromatic amino acid family catabolic process	21	12	20558	19	413	8	1.9	0.68	14317|14874|15109|15445|56720|70789|71761|234724	Ftcd|Gstz1|Hal|Hpd|Tdo2|Kynu|Amdhd1|Tat	5.01187e-07
GO Biological Processes	GO:0051791	medium-chain fatty acid metabolic process	21	12	20558	19	413	8	1.9	0.68	11364|12908|13118|13119|74114|106861|277753|666168	Acadm|Crat|Cyp4a12b|Cyp4a14|Crot|Abhd3|Cyp4a12a|Cyp4a31	5.01187e-07
GO Biological Processes	GO:0042737	drug catabolic process	5.9	8.7	20558	151	413	18	4.4	1	12359|13096|13097|13101|13106|13109|14874|15445|18534|19193|56448|64705|99586|107141|110446|234724|404195|434437	Cat|Cyp2c37|Cyp2c38|Cyp2d10|Cyp2e1|Cyp2j5|Gstz1|Hpd|Pck1|Pipox|Cyp2d22|Dpys|Dpyd|Cyp2c50|Acat1|Tat|Cyp2c54|Amt	5.01187e-07
GO Biological Processes	GO:0006753	nucleoside phosphate metabolic process	3.1	7.4	20558	575	413	36	8.7	1.4	11515|11534|14081|14555|15356|15360|15378|15483|16000|18585|19193|20216|20280|52815|54403|56690|56720|57813|67880|68943|70789|74114|74147|74156|78038|102247|103172|110446|170789|171281|171282|209692|228026|230103|230163|270076	Adcy9|Adk|Acsl1|Gpd1|Hmgcl|Hmgcs2|Hnf4a|Hsd11b1|Igf1|Pde9a|Pipox|Acsm3|Scp2|Ldhd|Slc4a4|Mlycd|Tdo2|Tk2|Dcxr|Pink1|Kynu|Crot|Ehhadh|Acot12|Mccc2|Gpat4|Chchd10|Acat1|Acot8|Acot3|Acot4|Dhtkd1|Pdk1|Npr2|Aldob|Gcdh	6.30957e-07
GO Biological Processes	GO:0033559	unsaturated fatty acid metabolic process	6.6	8.9	20558	120	413	16	3.9	0.95	11430|13096|13097|13101|13106|13118|13119|13850|23945|26378|56448|106648|107141|277753|404195|666168	Acox1|Cyp2c37|Cyp2c38|Cyp2d10|Cyp2e1|Cyp4a12b|Cyp4a14|Ephx2|Mgll|Decr2|Cyp2d22|Cyp4f15|Cyp2c50|Cyp4a12a|Cyp2c54|Cyp4a31	7.94328e-07
GO Biological Processes	GO:0008610	lipid biosynthetic process	3.1	7.3	20558	582	413	36	8.7	1.4	11363|11606|11807|14081|14164|14756|15360|15378|15483|16000|16891|18534|19299|19683|20216|20280|23945|26365|26378|28169|56690|64384|66113|68054|68801|74032|78925|101502|102247|106861|114664|192970|212862|226856|230796|237320	Acadl|Agt|Apoa2|Acsl1|Fgf1|Gpld1|Hmgcs2|Hnf4a|Hsd11b1|Igf1|Lipg|Pck1|Abcd3|Rdh16|Acsm3|Scp2|Mgll|Ceacam1|Decr2|Agpat3|Mlycd|Sirt3|Apoa5|Serpina12|Elovl5|Sdr42e1|Srd5a1|Hsd3b7|Gpat4|Abhd3|Hsd17b11|Dhrs11|Chpt1|Lpgat1|Wdtc1|Aldh8a1	7.94328e-07
GO Biological Processes	GO:0006577	amino-acid betaine metabolic process	25	13	20558	14	413	7	1.7	0.64	11363|11364|12894|12895|12908|20520|74114	Acadl|Acadm|Cpt1a|Cpt1b|Crat|Slc22a5|Crot	1.25893e-06
GO Biological Processes	GO:0006575	cellular modified amino acid metabolic process	5.3	8.2	20558	180	413	19	4.6	1	11363|11364|12894|12895|12908|13370|14711|14874|19193|20520|26464|64918|67432|74114|76263|107869|109801|192166|269378	Acadl|Acadm|Cpt1a|Cpt1b|Crat|Dio1|Gnmt|Gstz1|Pipox|Slc22a5|Vnn3|Bhmt2|Hoga1|Crot|Gstk1|Cth|Glo1|Sardh|Ahcy	1.25893e-06
GO Biological Processes	GO:0042180	cellular ketone metabolic process	4.7	7.8	20558	211	413	20	4.8	1.1	11363|11606|12894|14555|14933|15378|20280|28200|56690|56720|66113|68801|70789|78925|106648|109801|226856|228026|230796|384783	Acadl|Agt|Cpt1a|Gpd1|Gk|Hnf4a|Scp2|Dhrs4|Mlycd|Tdo2|Apoa5|Elovl5|Kynu|Srd5a1|Cyp4f15|Glo1|Lpgat1|Pdk1|Wdtc1|Irs2	3.16228e-06
GO Biological Processes	GO:0072330	monocarboxylic acid biosynthetic process	4.1	7.5	20558	278	413	23	5.6	1.1	11363|11606|14555|15378|16000|16891|19299|19683|20216|23945|26378|54403|56690|66113|67432|68801|106861|209692|226856|230163|230796|237320|268860	Acadl|Agt|Gpd1|Hnf4a|Igf1|Lipg|Abcd3|Rdh16|Acsm3|Mgll|Decr2|Slc4a4|Mlycd|Apoa5|Hoga1|Elovl5|Abhd3|Dhtkd1|Lpgat1|Aldob|Wdtc1|Aldh8a1|Abat	3.16228e-06
GO Biological Processes	GO:0033539	fatty acid beta-oxidation using acyl-CoA dehydrogenase	27	12	20558	11	413	6	1.5	0.59	11363|11364|11409|56357|102632|270076	Acadl|Acadm|Acads|Ivd|Acad11|Gcdh	7.94328e-06
GO Biological Processes	GO:0006805	xenobiotic metabolic process	6.5	8.2	20558	107	413	14	3.4	0.89	12583|13096|13097|13101|13106|13109|14081|14600|15378|56448|71773|107141|235674|404195	Cdo1|Cyp2c37|Cyp2c38|Cyp2d10|Cyp2e1|Cyp2j5|Acsl1|Ghr|Hnf4a|Cyp2d22|Ugt2b1|Cyp2c50|Acaa1b|Cyp2c54	1e-05
GO Biological Processes	GO:0000096	sulfur amino acid metabolic process	12	9.7	20558	37	413	9	2.2	0.72	11720|12411|12583|14711|17850|50490|64918|107869|269378	Mat1a|Cbs|Cdo1|Gnmt|Mmut|Nox4|Bhmt2|Cth|Ahcy	1e-05
GO Biological Processes	GO:0006820	anion transport	2.9	6.6	20558	588	413	34	8.2	1.4	11606|11807|11846|12895|14081|14402|14411|18559|19299|19301|20280|20493|20500|20511|20519|27376|28248|28250|54403|66113|67473|73095|74114|76408|94282|101488|104910|105355|218103|238257|268860|319800|320940|384783	Agt|Apoa2|Arg1|Cpt1b|Acsl1|Gabrb3|Slc6a12|Pctp|Abcd3|Pxmp2|Scp2|Slc10a1|Slc13a2|Slc1a2|Slc22a3|Slc25a10|Slco1a1|Slco1a4|Slc4a4|Apoa5|Slc47a1|Slc25a42|Crot|Abcc3|Sfxn5|Slco2b1|Slc25a47|Slc17a3|Slc17a2|Tmem30b|Abat|Slc22a30|Atp11c|Irs2	1e-05
GO Biological Processes	GO:0071466	cellular response to xenobiotic stimulus	5.2	7.5	20558	152	413	16	3.9	0.95	11607|12583|13096|13097|13101|13106|13109|14081|14600|15378|18534|56448|71773|107141|235674|404195	Agtr1a|Cdo1|Cyp2c37|Cyp2c38|Cyp2d10|Cyp2e1|Cyp2j5|Acsl1|Ghr|Hnf4a|Pck1|Cyp2d22|Ugt2b1|Cyp2c50|Acaa1b|Cyp2c54	1.99526e-05
GO Biological Processes	GO:0046942	carboxylic acid transport	3.5	6.7	20558	338	413	24	5.8	1.2	11606|11846|12895|14081|14411|19299|19301|20493|20500|20511|20519|27376|28248|28250|67473|74114|76408|94282|101488|104910|105355|218103|268860|384783	Agt|Arg1|Cpt1b|Acsl1|Slc6a12|Abcd3|Pxmp2|Slc10a1|Slc13a2|Slc1a2|Slc22a3|Slc25a10|Slco1a1|Slco1a4|Slc47a1|Crot|Abcc3|Sfxn5|Slco2b1|Slc25a47|Slc17a3|Slc17a2|Abat|Irs2	2.51189e-05
GO Biological Processes	GO:0015849	organic acid transport	3.5	6.7	20558	340	413	24	5.8	1.2	11606|11846|12895|14081|14411|19299|19301|20493|20500|20511|20519|27376|28248|28250|67473|74114|76408|94282|101488|104910|105355|218103|268860|384783	Agt|Arg1|Cpt1b|Acsl1|Slc6a12|Abcd3|Pxmp2|Slc10a1|Slc13a2|Slc1a2|Slc22a3|Slc25a10|Slco1a1|Slco1a4|Slc47a1|Crot|Abcc3|Sfxn5|Slco2b1|Slc25a47|Slc17a3|Slc17a2|Abat|Irs2	3.16228e-05
GO Biological Processes	GO:0043651	linoleic acid metabolic process	16	10	20558	22	413	7	1.7	0.64	13118|13119|13850|107141|277753|404195|666168	Cyp4a12b|Cyp4a14|Ephx2|Cyp2c50|Cyp4a12a|Cyp2c54|Cyp4a31	3.98107e-05
GO Biological Processes	GO:1901361	organic cyclic compound catabolic process	2.9	6.3	20558	541	413	31	7.5	1.3	13850|14317|14555|14874|15109|15445|15483|16000|18585|22695|54403|56189|56690|56720|64705|70789|71761|71773|78925|99586|101502|103149|104776|110446|114664|209692|230163|234724|235674|269037|269378	Ephx2|Ftcd|Gpd1|Gstz1|Hal|Hpd|Hsd11b1|Igf1|Pde9a|Zfp36|Slc4a4|Prodh2|Mlycd|Tdo2|Dpys|Kynu|Amdhd1|Ugt2b1|Srd5a1|Dpyd|Hsd3b7|Upb1|Aldh6a1|Acat1|Hsd17b11|Dhtkd1|Aldob|Tat|Acaa1b|Ctif|Ahcy	5.01187e-05
GO Biological Processes	GO:0006869	lipid transport	3.4	6.5	20558	350	413	24	5.8	1.2	11606|11607|11807|12895|13109|14081|16803|16891|18559|19299|20280|20423|20493|28248|28250|50500|66113|74114|74309|76408|101488|238257|320940|384783	Agt|Agtr1a|Apoa2|Cpt1b|Cyp2j5|Acsl1|Lbp|Lipg|Pctp|Abcd3|Scp2|Shh|Slc10a1|Slco1a1|Slco1a4|Ttpa|Apoa5|Crot|Osbp2|Abcc3|Slco2b1|Tmem30b|Atp11c|Irs2	5.01187e-05
GO Biological Processes	GO:0006084	acetyl-CoA metabolic process	12	9.1	20558	33	413	8	1.9	0.68	15360|19193|56690|56720|70789|74156|110446|228026	Hmgcs2|Pipox|Mlycd|Tdo2|Kynu|Acot12|Acat1|Pdk1	5.01187e-05
GO Biological Processes	GO:0097164	ammonium ion metabolic process	4.5	7	20558	186	413	17	4.1	0.98	11363|11364|11607|11807|12894|12895|12908|20520|56448|66113|67916|74114|102247|106861|109731|212862|268860	Acadl|Acadm|Agtr1a|Apoa2|Cpt1a|Cpt1b|Crat|Slc22a5|Cyp2d22|Apoa5|Plpp3|Crot|Gpat4|Abhd3|Maob|Chpt1|Abat	5.01187e-05
GO Biological Processes	GO:1901615	organic hydroxy compound metabolic process	2.9	6.2	20558	491	413	29	7	1.3	11363|11607|11807|12359|13106|13190|13202|13370|13850|14164|14555|14933|15360|18534|18559|20280|28194|28200|50500|52815|56448|66113|67916|68054|101502|106648|109731|109801|268860	Acadl|Agtr1a|Apoa2|Cat|Cyp2e1|Dct|Ddt|Dio1|Ephx2|Fgf1|Gpd1|Gk|Hmgcs2|Pck1|Pctp|Scp2|Apon|Dhrs4|Ttpa|Ldhd|Cyp2d22|Apoa5|Plpp3|Serpina12|Hsd3b7|Cyp4f15|Maob|Glo1|Abat	6.30957e-05
GO Biological Processes	GO:0006690	icosanoid metabolic process	5.4	7.2	20558	129	413	14	3.4	0.89	11430|13096|13097|13101|13106|13118|13119|23945|56448|106648|107141|277753|404195|666168	Acox1|Cyp2c37|Cyp2c38|Cyp2d10|Cyp2e1|Cyp4a12b|Cyp4a14|Mgll|Cyp2d22|Cyp4f15|Cyp2c50|Cyp4a12a|Cyp2c54|Cyp4a31	7.94328e-05
GO Biological Processes	GO:0019216	regulation of lipid metabolic process	3.3	6.3	20558	363	413	24	5.8	1.2	11363|11606|11607|11807|12894|13850|14164|14756|14933|15378|16000|18534|20280|26365|56690|64384|66113|68054|68801|226849|226856|228026|230796|384783	Acadl|Agt|Agtr1a|Apoa2|Cpt1a|Ephx2|Fgf1|Gpld1|Gk|Hnf4a|Igf1|Pck1|Scp2|Ceacam1|Mlycd|Sirt3|Apoa5|Serpina12|Elovl5|Ppp2r5a|Lpgat1|Pdk1|Wdtc1|Irs2	7.94328e-05
GO Biological Processes	GO:0005996	monosaccharide metabolic process	3.8	6.5	20558	262	413	20	4.8	1.1	11364|12894|14555|14711|14756|15378|16000|18534|56690|67880|68054|71755|71773|74343|75578|102448|228026|230163|230796|384783	Acadm|Cpt1a|Gpd1|Gnmt|Gpld1|Hnf4a|Igf1|Pck1|Mlycd|Dcxr|Serpina12|Dhdh|Ugt2b1|Crtc2|Fggy|Xylb|Pdk1|Aldob|Wdtc1|Irs2	7.94328e-05
GO Biological Processes	GO:0019217	regulation of fatty acid metabolic process	6.2	7.3	20558	97	413	12	2.9	0.83	11363|11606|12894|14933|15378|56690|66113|68801|226856|228026|230796|384783	Acadl|Agt|Cpt1a|Gk|Hnf4a|Mlycd|Apoa5|Elovl5|Lpgat1|Pdk1|Wdtc1|Irs2	0.000125893
GO Biological Processes	GO:0010876	lipid localization	3.1	6.1	20558	400	413	25	6.1	1.2	11606|11607|11807|12895|12944|13109|14081|16803|16891|18559|19299|20280|20423|20493|28248|28250|50500|66113|74114|74309|76408|101488|238257|320940|384783	Agt|Agtr1a|Apoa2|Cpt1b|Crp|Cyp2j5|Acsl1|Lbp|Lipg|Pctp|Abcd3|Scp2|Shh|Slc10a1|Slco1a1|Slco1a4|Ttpa|Apoa5|Crot|Osbp2|Abcc3|Slco2b1|Tmem30b|Atp11c|Irs2	0.000125893
GO Biological Processes	GO:0008652	cellular amino acid biosynthetic process	7.7	7.7	20558	65	413	10	2.4	0.76	12411|14645|18416|20768|64918|103149|107869|216456|268782|268860	Cbs|Glul|Otc|Sephs2|Bhmt2|Upb1|Cth|Gls2|Agxt2|Abat	0.000125893
GO Biological Processes	GO:0009069	serine family amino acid metabolic process	10	8.4	20558	38	413	8	1.9	0.68	12411|12583|20768|107869|240549|268782|269378|434437	Cbs|Cdo1|Sephs2|Cth|Gm4952|Agxt2|Ahcy|Amt	0.000158489
GO Biological Processes	GO:0006639	acylglycerol metabolic process	5	6.8	20558	138	413	14	3.4	0.89	11807|12359|12894|13106|14081|14756|14933|16891|18534|23945|66113|68054|72108|102247	Apoa2|Cat|Cpt1a|Cyp2e1|Acsl1|Gpld1|Gk|Lipg|Pck1|Mgll|Apoa5|Serpina12|Ddhd2|Gpat4	0.000158489
GO Biological Processes	GO:0006638	neutral lipid metabolic process	5	6.8	20558	140	413	14	3.4	0.89	11807|12359|12894|13106|14081|14756|14933|16891|18534|23945|66113|68054|72108|102247	Apoa2|Cat|Cpt1a|Cyp2e1|Acsl1|Gpld1|Gk|Lipg|Pck1|Mgll|Apoa5|Serpina12|Ddhd2|Gpat4	0.000199526
GO Biological Processes	GO:0043648	dicarboxylic acid metabolic process	6.4	7.1	20558	86	413	11	2.7	0.79	14645|18534|56189|67432|70789|71761|76187|170789|171282|216456|234724	Glul|Pck1|Prodh2|Hoga1|Kynu|Amdhd1|Adhfe1|Acot8|Acot4|Gls2|Tat	0.000251189
GO Biological Processes	GO:0062012	regulation of small molecule metabolic process	3.1	5.9	20558	387	413	24	5.8	1.2	11363|11364|11606|12894|13850|14164|14555|14711|14756|14933|15378|15483|16000|20280|54403|56690|66113|68054|68801|68943|226856|228026|230796|384783	Acadl|Acadm|Agt|Cpt1a|Ephx2|Fgf1|Gpd1|Gnmt|Gpld1|Gk|Hnf4a|Hsd11b1|Igf1|Scp2|Slc4a4|Mlycd|Apoa5|Serpina12|Elovl5|Pink1|Lpgat1|Pdk1|Wdtc1|Irs2	0.000251189
GO Biological Processes	GO:0062013	positive regulation of small molecule metabolic process	4.5	6.5	20558	166	413	15	3.6	0.92	11606|12894|14164|14555|14756|15378|16000|20280|54403|56690|66113|68801|68943|226856|384783	Agt|Cpt1a|Fgf1|Gpd1|Gpld1|Hnf4a|Igf1|Scp2|Slc4a4|Mlycd|Apoa5|Elovl5|Pink1|Lpgat1|Irs2	0.000251189
GO Biological Processes	GO:0006633	fatty acid biosynthetic process	4.8	6.6	20558	145	413	14	3.4	0.89	11363|11606|15378|16891|19299|20216|23945|26378|56690|66113|68801|106861|226856|230796	Acadl|Agt|Hnf4a|Lipg|Abcd3|Acsm3|Mgll|Decr2|Mlycd|Apoa5|Elovl5|Abhd3|Lpgat1|Wdtc1	0.000251189
GO Biological Processes	GO:0045834	positive regulation of lipid metabolic process	4.5	6.4	20558	167	413	15	3.6	0.92	11606|11607|11807|12894|14164|14756|15378|16000|20280|56690|64384|66113|68801|226856|384783	Agt|Agtr1a|Apoa2|Cpt1a|Fgf1|Gpld1|Hnf4a|Igf1|Scp2|Mlycd|Sirt3|Apoa5|Elovl5|Lpgat1|Irs2	0.000316228
GO Biological Processes	GO:0006641	triglyceride metabolic process	5.5	6.8	20558	108	413	12	2.9	0.83	12359|12894|13106|14081|14756|14933|16891|18534|66113|68054|72108|102247	Cat|Cpt1a|Cyp2e1|Acsl1|Gpld1|Gk|Lipg|Pck1|Apoa5|Serpina12|Ddhd2|Gpat4	0.000316228
GO Biological Processes	GO:0009410	response to xenobiotic stimulus	3.8	6	20558	222	413	17	4.1	0.98	11607|12583|13096|13097|13101|13106|13109|14081|14600|15378|18534|56448|71773|107141|235674|268860|404195	Agtr1a|Cdo1|Cyp2c37|Cyp2c38|Cyp2d10|Cyp2e1|Cyp2j5|Acsl1|Ghr|Hnf4a|Pck1|Cyp2d22|Ugt2b1|Cyp2c50|Acaa1b|Abat|Cyp2c54	0.000501187
GO Biological Processes	GO:0045923	positive regulation of fatty acid metabolic process	8.8	7.5	20558	45	413	8	1.9	0.68	11606|12894|15378|56690|66113|68801|226856|384783	Agt|Cpt1a|Hnf4a|Mlycd|Apoa5|Elovl5|Lpgat1|Irs2	0.000501187
GO Biological Processes	GO:0046890	regulation of lipid biosynthetic process	4.1	6	20558	184	413	15	3.6	0.92	11363|11606|14164|14756|15378|16000|18534|20280|26365|64384|66113|68054|68801|226856|230796	Acadl|Agt|Fgf1|Gpld1|Hnf4a|Igf1|Pck1|Scp2|Ceacam1|Sirt3|Apoa5|Serpina12|Elovl5|Lpgat1|Wdtc1	0.001
GO Biological Processes	GO:0007031	peroxisome organization	10	7.6	20558	35	413	7	1.7	0.64	11430|18631|18633|19299|20280|56794|170789	Acox1|Pex11a|Pex16|Abcd3|Scp2|Hacl1|Acot8	0.001
GO Biological Processes	GO:1901570	fatty acid derivative biosynthetic process	6.7	6.7	20558	67	413	9	2.2	0.72	13118|13119|14081|15356|15360|110446|270076|277753|666168	Cyp4a12b|Cyp4a14|Acsl1|Hmgcl|Hmgcs2|Acat1|Gcdh|Cyp4a12a|Cyp4a31	0.00125893
GO Biological Processes	GO:0042732	D-xylose metabolic process	50	12	20558	3	413	3	0.73	0.42	67880|71755|102448	Dcxr|Dhdh|Xylb	0.00125893
GO Biological Processes	GO:0019859	thymine metabolic process	50	12	20558	3	413	3	0.73	0.42	64705|99586|104776	Dpys|Dpyd|Aldh6a1	0.00125893
GO Biological Processes	GO:0006210	thymine catabolic process	50	12	20558	3	413	3	0.73	0.42	64705|99586|104776	Dpys|Dpyd|Aldh6a1	0.00125893
GO Biological Processes	GO:0019254	carnitine metabolic process, CoA-linked	50	12	20558	3	413	3	0.73	0.42	11363|11364|12908	Acadl|Acadm|Crat	0.00125893
GO Biological Processes	GO:0045940	positive regulation of steroid metabolic process	9.2	7.2	20558	38	413	7	1.7	0.64	11606|11607|11807|14164|16000|20280|66113	Agt|Agtr1a|Apoa2|Fgf1|Igf1|Scp2|Apoa5	0.00158489
GO Biological Processes	GO:0015695	organic cation transport	9.2	7.2	20558	38	413	7	1.7	0.64	20519|20520|56517|57279|67473|73095|104910	Slc22a3|Slc22a5|Slc22a21|Slc25a20|Slc47a1|Slc25a42|Slc25a47	0.00158489
GO Biological Processes	GO:0042133	neurotransmitter metabolic process	4.4	5.9	20558	148	413	13	3.1	0.86	11606|12944|16000|53791|56448|64705|103149|104776|109731|240549|268782|268860|434437	Agt|Crp|Igf1|Tlr5|Cyp2d22|Dpys|Upb1|Aldh6a1|Maob|Gm4952|Agxt2|Abat|Amt	0.00158489
GO Biological Processes	GO:0042738	exogenous drug catabolic process	7.5	6.8	20558	53	413	8	1.9	0.68	13096|13097|13101|13106|13109|56448|107141|404195	Cyp2c37|Cyp2c38|Cyp2d10|Cyp2e1|Cyp2j5|Cyp2d22|Cyp2c50|Cyp2c54	0.00158489
GO Biological Processes	GO:0048252	lauric acid metabolic process	25	9.7	20558	8	413	4	0.97	0.48	13118|13119|277753|666168	Cyp4a12b|Cyp4a14|Cyp4a12a|Cyp4a31	0.00158489
GO Biological Processes	GO:0015697	quaternary ammonium group transport	16	8.3	20558	16	413	5	1.2	0.54	20519|20520|56517|57279|104910	Slc22a3|Slc22a5|Slc22a21|Slc25a20|Slc25a47	0.00199526
GO Biological Processes	GO:0009083	branched-chain amino acid catabolic process	16	8.3	20558	16	413	5	1.2	0.54	15356|56357|78038|104776|110446	Hmgcl|Ivd|Mccc2|Aldh6a1|Acat1	0.00199526
GO Biological Processes	GO:0008203	cholesterol metabolic process	4.6	5.9	20558	130	413	12	2.9	0.83	11363|11807|12359|13850|14164|15360|18559|20280|28194|66113|68054|101502	Acadl|Apoa2|Cat|Ephx2|Fgf1|Hmgcs2|Pctp|Scp2|Apon|Apoa5|Serpina12|Hsd3b7	0.00199526
GO Biological Processes	GO:0015850	organic hydroxy compound transport	3.4	5.4	20558	251	413	17	4.1	0.98	11606|11607|11807|16891|20280|20315|20423|20493|20519|28248|28250|66113|68943|76408|101488|109731|268860	Agt|Agtr1a|Apoa2|Lipg|Scp2|Cxcl12|Shh|Slc10a1|Slc22a3|Slco1a1|Slco1a4|Apoa5|Pink1|Abcc3|Slco2b1|Maob|Abat	0.00199526
GO Biological Processes	GO:0006006	glucose metabolic process	3.7	5.5	20558	203	413	15	3.6	0.92	11364|12894|14555|14711|14756|15378|16000|18534|56690|67880|68054|74343|228026|230796|384783	Acadm|Cpt1a|Gpd1|Gnmt|Gpld1|Hnf4a|Igf1|Pck1|Mlycd|Dcxr|Serpina12|Crtc2|Pdk1|Wdtc1|Irs2	0.00251189
GO Biological Processes	GO:0006536	glutamate metabolic process	11	7.3	20558	28	413	6	1.5	0.59	14645|56189|71761|76187|216456|234724	Glul|Prodh2|Amdhd1|Adhfe1|Gls2|Tat	0.00251189
GO Biological Processes	GO:1902652	secondary alcohol metabolic process	4.5	5.7	20558	134	413	12	2.9	0.83	11363|11807|12359|13850|14164|15360|18559|20280|28194|66113|68054|101502	Acadl|Apoa2|Cat|Ephx2|Fgf1|Hmgcs2|Pctp|Scp2|Apon|Apoa5|Serpina12|Hsd3b7	0.00251189
GO Biological Processes	GO:0010873	positive regulation of cholesterol esterification	22	9.1	20558	9	413	4	0.97	0.48	11606|11607|11807|66113	Agt|Agtr1a|Apoa2|Apoa5	0.00316228
GO Biological Processes	GO:0019318	hexose metabolic process	3.4	5.3	20558	232	413	16	3.9	0.95	11364|12894|14555|14711|14756|15378|16000|18534|56690|67880|68054|74343|228026|230163|230796|384783	Acadm|Cpt1a|Gpd1|Gnmt|Gpld1|Hnf4a|Igf1|Pck1|Mlycd|Dcxr|Serpina12|Crtc2|Pdk1|Aldob|Wdtc1|Irs2	0.00316228
GO Biological Processes	GO:0042304	regulation of fatty acid biosynthetic process	8.1	6.7	20558	43	413	7	1.7	0.64	11363|11606|15378|66113|68801|226856|230796	Acadl|Agt|Hnf4a|Apoa5|Elovl5|Lpgat1|Wdtc1	0.00316228
GO Biological Processes	GO:0010565	regulation of cellular ketone metabolic process	4.3	5.6	20558	139	413	12	2.9	0.83	11363|11606|12894|14933|15378|56690|66113|68801|226856|228026|230796|384783	Acadl|Agt|Cpt1a|Gk|Hnf4a|Mlycd|Apoa5|Elovl5|Lpgat1|Pdk1|Wdtc1|Irs2	0.00398107
GO Biological Processes	GO:0016125	sterol metabolic process	4.3	5.6	20558	139	413	12	2.9	0.83	11363|11807|12359|13850|14164|15360|18559|20280|28194|66113|68054|101502	Acadl|Apoa2|Cat|Ephx2|Fgf1|Hmgcs2|Pctp|Scp2|Apon|Apoa5|Serpina12|Hsd3b7	0.00398107
GO Biological Processes	GO:1901607	alpha-amino acid biosynthetic process	6.5	6.2	20558	61	413	8	1.9	0.68	12411|14645|18416|20768|64918|107869|216456|268782	Cbs|Glul|Otc|Sephs2|Bhmt2|Cth|Gls2|Agxt2	0.00398107
GO Biological Processes	GO:0005975	carbohydrate metabolic process	2.4	4.8	20558	562	413	27	6.5	1.2	11364|12894|14555|14711|14756|14933|15378|15483|15586|16000|18534|54403|56690|67880|68054|71755|71773|74343|75578|102448|109801|209692|228026|230163|230796|329828|384783	Acadm|Cpt1a|Gpd1|Gnmt|Gpld1|Gk|Hnf4a|Hsd11b1|Hyal1|Igf1|Pck1|Slc4a4|Mlycd|Dcxr|Serpina12|Dhdh|Ugt2b1|Crtc2|Fggy|Xylb|Glo1|Dhtkd1|Pdk1|Aldob|Wdtc1|Myorg|Irs2	0.00398107
GO Biological Processes	GO:0051917	regulation of fibrinolysis	20	8.6	20558	10	413	4	0.97	0.48	16621|18815|58992|94175	Klkb1|Plg|F12|Hrg	0.00398107
GO Biological Processes	GO:0006552	leucine catabolic process	37	10	20558	4	413	3	0.73	0.42	15356|56357|78038	Hmgcl|Ivd|Mccc2	0.00398107
GO Biological Processes	GO:0019482	beta-alanine metabolic process	37	10	20558	4	413	3	0.73	0.42	64705|103149|104776	Dpys|Upb1|Aldh6a1	0.00398107
GO Biological Processes	GO:0051919	positive regulation of fibrinolysis	37	10	20558	4	413	3	0.73	0.42	16621|18815|58992	Klkb1|Plg|F12	0.00398107
GO Biological Processes	GO:0046889	positive regulation of lipid biosynthetic process	5	5.7	20558	100	413	10	2.4	0.76	11606|14164|14756|15378|16000|20280|64384|66113|68801|226856	Agt|Fgf1|Gpld1|Hnf4a|Igf1|Scp2|Sirt3|Apoa5|Elovl5|Lpgat1	0.00501187
GO Biological Processes	GO:0015893	drug transport	3.4	5.2	20558	217	413	15	3.6	0.92	11606|11846|20315|20500|20511|20519|20520|27376|67473|68943|73095|76408|94282|105355|268860	Agt|Arg1|Cxcl12|Slc13a2|Slc1a2|Slc22a3|Slc22a5|Slc25a10|Slc47a1|Pink1|Slc25a42|Abcc3|Sfxn5|Slc17a3|Abat	0.00501187
GO Biological Processes	GO:0009081	branched-chain amino acid metabolic process	12	7.3	20558	20	413	5	1.2	0.54	15356|56357|78038|104776|110446	Hmgcl|Ivd|Mccc2|Aldh6a1|Acat1	0.00501187
GO Biological Processes	GO:0009064	glutamine family amino acid metabolic process	6.1	5.9	20558	65	413	8	1.9	0.68	11846|14645|18416|56189|71761|76187|216456|234724	Arg1|Glul|Otc|Prodh2|Amdhd1|Adhfe1|Gls2|Tat	0.00630957
GO Biological Processes	GO:0010817	regulation of hormone levels	2.3	4.6	20558	578	413	27	6.5	1.2	11606|11607|12894|13109|13113|13370|14600|14645|14756|15378|15483|16000|18553|19683|20280|20423|20519|50765|56448|64384|78925|114664|223775|235674|237320|268860|384783	Agt|Agtr1a|Cpt1a|Cyp2j5|Cyp3a13|Dio1|Ghr|Glul|Gpld1|Hnf4a|Hsd11b1|Igf1|Pcsk6|Rdh16|Scp2|Shh|Slc22a3|Tfr2|Cyp2d22|Sirt3|Srd5a1|Hsd17b11|Pim3|Acaa1b|Aldh8a1|Abat|Irs2	0.00630957
GO Biological Processes	GO:0015718	monocarboxylic acid transport	3.7	5.2	20558	174	413	13	3.1	0.86	12895|14081|14411|19299|20493|20519|28248|28250|74114|76408|101488|268860|384783	Cpt1b|Acsl1|Slc6a12|Abcd3|Slc10a1|Slc22a3|Slco1a1|Slco1a4|Crot|Abcc3|Slco2b1|Abat|Irs2	0.00630957
GO Biological Processes	GO:0000038	very long-chain fatty acid metabolic process	8.8	6.5	20558	34	413	6	1.5	0.59	11430|14081|19299|68801|171281|171282	Acox1|Acsl1|Abcd3|Elovl5|Acot3|Acot4	0.00630957
GO Biological Processes	GO:0044272	sulfur compound biosynthetic process	5.2	5.6	20558	86	413	9	2.2	0.72	11720|12411|14081|56690|64918|107869|110446|228026|270076	Mat1a|Cbs|Acsl1|Mlycd|Bhmt2|Cth|Acat1|Pdk1|Gcdh	0.00794328
GO Biological Processes	GO:0042445	hormone metabolic process	3.3	5	20558	227	413	15	3.6	0.92	11606|13113|13370|14600|15483|16000|18553|19683|20280|20423|56448|78925|114664|235674|237320	Agt|Cyp3a13|Dio1|Ghr|Hsd11b1|Igf1|Pcsk6|Rdh16|Scp2|Shh|Cyp2d22|Srd5a1|Hsd17b11|Acaa1b|Aldh8a1	0.00794328
GO Biological Processes	GO:0042219	cellular modified amino acid catabolic process	11	6.9	20558	22	413	5	1.2	0.54	11363|67432|192166|223267|269378	Acadl|Hoga1|Sardh|Ggact|Ahcy	0.00794328
GO Biological Processes	GO:0044273	sulfur compound catabolic process	11	6.9	20558	22	413	5	1.2	0.54	11720|12583|56690|110446|269378	Mat1a|Cdo1|Mlycd|Acat1|Ahcy	0.00794328
GO Biological Processes	GO:0010872	regulation of cholesterol esterification	17	7.7	20558	12	413	4	0.97	0.48	11606|11607|11807|66113	Agt|Agtr1a|Apoa2|Apoa5	0.00794328
GO Biological Processes	GO:0006570	tyrosine metabolic process	17	7.7	20558	12	413	4	0.97	0.48	13190|14874|15445|234724	Dct|Gstz1|Hpd|Tat	0.00794328
GO Biological Processes	GO:0097267	omega-hydroxylase P450 pathway	30	9.2	20558	5	413	3	0.73	0.42	13118|106648|277753	Cyp4a12b|Cyp4f15|Cyp4a12a	0.01
GO Biological Processes	GO:0006548	histidine catabolic process	30	9.2	20558	5	413	3	0.73	0.42	14317|15109|71761	Ftcd|Hal|Amdhd1	0.01
GO Biological Processes	GO:0006572	tyrosine catabolic process	30	9.2	20558	5	413	3	0.73	0.42	14874|15445|234724	Gstz1|Hpd|Tat	0.01
GO Biological Processes	GO:0019218	regulation of steroid metabolic process	4.5	5.3	20558	111	413	10	2.4	0.76	11363|11606|11607|11807|13850|14164|16000|20280|66113|68054	Acadl|Agt|Agtr1a|Apoa2|Ephx2|Fgf1|Igf1|Scp2|Apoa5|Serpina12	0.01
GO Biological Processes	GO:0019439	aromatic compound catabolic process	2.4	4.4	20558	505	413	24	5.8	1.2	13850|14317|14555|14874|15109|15445|16000|18585|22695|54403|56690|56720|70789|71761|71773|99586|103149|110446|209692|230163|234724|235674|269037|269378	Ephx2|Ftcd|Gpd1|Gstz1|Hal|Hpd|Igf1|Pde9a|Zfp36|Slc4a4|Mlycd|Tdo2|Kynu|Amdhd1|Ugt2b1|Dpyd|Upb1|Acat1|Dhtkd1|Aldob|Tat|Acaa1b|Ctif|Ahcy	0.0125893
GO Biological Processes	GO:0051289	protein homotetramerization	6.5	5.7	20558	54	413	7	1.7	0.64	11720|14711|15108|56720|74343|103149|107869	Mat1a|Gnmt|Hsd17b10|Tdo2|Crtc2|Upb1|Cth	0.0125893
GO Biological Processes	GO:0046459	short-chain fatty acid metabolic process	15	7.4	20558	13	413	4	0.97	0.48	11409|12908|18534|171282	Acads|Crat|Pck1|Acot4	0.0125893
GO Biological Processes	GO:0019321	pentose metabolic process	15	7.4	20558	13	413	4	0.97	0.48	67880|71755|75578|102448	Dcxr|Dhdh|Fggy|Xylb	0.0125893
GO Biological Processes	GO:0006081	cellular aldehyde metabolic process	5.5	5.5	20558	73	413	8	1.9	0.68	11669|15483|28200|67432|109801|230163|237320|268782	Aldh2|Hsd11b1|Dhrs4|Hoga1|Glo1|Aldob|Aldh8a1|Agxt2	0.0125893
GO Biological Processes	GO:0035384	thioester biosynthetic process	10	6.4	20558	25	413	5	1.2	0.54	14081|56690|110446|228026|270076	Acsl1|Mlycd|Acat1|Pdk1|Gcdh	0.0125893
GO Biological Processes	GO:0071616	acyl-CoA biosynthetic process	10	6.4	20558	25	413	5	1.2	0.54	14081|56690|110446|228026|270076	Acsl1|Mlycd|Acat1|Pdk1|Gcdh	0.0125893
GO Biological Processes	GO:0046500	S-adenosylmethionine metabolic process	14	7.1	20558	14	413	4	0.97	0.48	11720|14711|64918|269378	Mat1a|Gnmt|Bhmt2|Ahcy	0.0158489
GO Biological Processes	GO:0050667	homocysteine metabolic process	14	7.1	20558	14	413	4	0.97	0.48	12411|17850|50490|107869	Cbs|Mmut|Nox4|Cth	0.0158489
GO Biological Processes	GO:0046486	glycerolipid metabolic process	2.6	4.4	20558	361	413	19	4.6	1	11807|12359|12894|13106|14081|14555|14756|14933|16891|18534|23945|66113|68054|72108|102247|104718|106861|212862|226856	Apoa2|Cat|Cpt1a|Cyp2e1|Acsl1|Gpd1|Gpld1|Gk|Lipg|Pck1|Mgll|Apoa5|Serpina12|Ddhd2|Gpat4|Ttc7b|Abhd3|Chpt1|Lpgat1	0.0158489
GO Biological Processes	GO:0045723	positive regulation of fatty acid biosynthetic process	9.6	6.3	20558	26	413	5	1.2	0.54	11606|15378|66113|68801|226856	Agt|Hnf4a|Apoa5|Elovl5|Lpgat1	0.0158489
GO Biological Processes	GO:0015879	carnitine transport	25	8.4	20558	6	413	3	0.73	0.42	20520|56517|57279	Slc22a5|Slc22a21|Slc25a20	0.0158489
GO Biological Processes	GO:0046949	fatty-acyl-CoA biosynthetic process	25	8.4	20558	6	413	3	0.73	0.42	14081|110446|270076	Acsl1|Acat1|Gcdh	0.0158489
GO Biological Processes	GO:0052805	imidazole-containing compound catabolic process	25	8.4	20558	6	413	3	0.73	0.42	14317|15109|71761	Ftcd|Hal|Amdhd1	0.0158489
GO Biological Processes	GO:0046461	neutral lipid catabolic process	7.3	5.8	20558	41	413	6	1.5	0.59	11807|14756|16891|23945|66113|72108	Apoa2|Gpld1|Lipg|Mgll|Apoa5|Ddhd2	0.0158489
GO Biological Processes	GO:0046464	acylglycerol catabolic process	7.3	5.8	20558	41	413	6	1.5	0.59	11807|14756|16891|23945|66113|72108	Apoa2|Gpld1|Lipg|Mgll|Apoa5|Ddhd2	0.0158489
GO Biological Processes	GO:0015721	bile acid and bile salt transport	9.2	6.1	20558	27	413	5	1.2	0.54	20493|28248|28250|76408|101488	Slc10a1|Slco1a1|Slco1a4|Abcc3|Slco2b1	0.0199526
GO Biological Processes	GO:0009070	serine family amino acid biosynthetic process	13	6.8	20558	15	413	4	0.97	0.48	12411|20768|107869|268782	Cbs|Sephs2|Cth|Agxt2	0.0199526
GO Biological Processes	GO:0034435	cholesterol esterification	13	6.8	20558	15	413	4	0.97	0.48	11606|11607|11807|66113	Agt|Agtr1a|Apoa2|Apoa5	0.0199526
GO Biological Processes	GO:0034433	steroid esterification	13	6.8	20558	15	413	4	0.97	0.48	11606|11607|11807|66113	Agt|Agtr1a|Apoa2|Apoa5	0.0199526
GO Biological Processes	GO:0042976	activation of Janus kinase activity	13	6.8	20558	15	413	4	0.97	0.48	11606|11607|14600|15378	Agt|Agtr1a|Ghr|Hnf4a	0.0199526
GO Biological Processes	GO:0034434	sterol esterification	13	6.8	20558	15	413	4	0.97	0.48	11606|11607|11807|66113	Agt|Agtr1a|Apoa2|Apoa5	0.0199526
GO Biological Processes	GO:0006534	cysteine metabolic process	12	6.6	20558	16	413	4	0.97	0.48	12411|12583|107869|269378	Cbs|Cdo1|Cth|Ahcy	0.0251189
GO Biological Processes	GO:0006066	alcohol metabolic process	2.7	4.3	20558	316	413	17	4.1	0.98	11363|11807|12359|13850|14164|14555|14933|15360|18534|18559|20280|28194|28200|66113|67916|68054|101502	Acadl|Apoa2|Cat|Ephx2|Fgf1|Gpd1|Gk|Hmgcs2|Pck1|Pctp|Scp2|Apon|Dhrs4|Apoa5|Plpp3|Serpina12|Hsd3b7	0.0251189
GO Biological Processes	GO:0006559	L-phenylalanine catabolic process	21	7.7	20558	7	413	3	0.73	0.42	14874|15445|234724	Gstz1|Hpd|Tat	0.0251189
GO Biological Processes	GO:0006551	leucine metabolic process	21	7.7	20558	7	413	3	0.73	0.42	15356|56357|78038	Hmgcl|Ivd|Mccc2	0.0251189
GO Biological Processes	GO:1902222	erythrose 4-phosphate/phosphoenolpyruvate family amino acid catabolic process	21	7.7	20558	7	413	3	0.73	0.42	14874|15445|234724	Gstz1|Hpd|Tat	0.0251189
GO Biological Processes	GO:0006547	histidine metabolic process	21	7.7	20558	7	413	3	0.73	0.42	14317|15109|71761	Ftcd|Hal|Amdhd1	0.0251189
GO Biological Processes	GO:0090407	organophosphate biosynthetic process	2.2	4.1	20558	510	413	23	5.6	1.1	11515|11534|11807|14081|14555|14933|15360|16000|20280|28169|52815|54403|56690|70789|102247|110446|209692|212862|226856|228026|230103|230163|270076	Adcy9|Adk|Apoa2|Acsl1|Gpd1|Gk|Hmgcs2|Igf1|Scp2|Agpat3|Ldhd|Slc4a4|Mlycd|Kynu|Gpat4|Acat1|Dhtkd1|Chpt1|Lpgat1|Pdk1|Npr2|Aldob|Gcdh	0.0316228
GO Biological Processes	GO:0001505	regulation of neurotransmitter levels	2.5	4.2	20558	382	413	19	4.6	1	11549|11606|12944|16000|20511|20519|20743|53791|56216|56448|64705|103149|104776|108030|109731|240549|268782|268860|434437	Adra1a|Agt|Crp|Igf1|Slc1a2|Slc22a3|Sptbn2|Tlr5|Stx1b|Cyp2d22|Dpys|Upb1|Aldh6a1|Lin7a|Maob|Gm4952|Agxt2|Abat|Amt	0.0316228
GO Biological Processes	GO:0009116	nucleoside metabolic process	4.7	4.9	20558	85	413	8	1.9	0.68	11534|14711|57813|72962|99586|103149|107227|269378	Adk|Gnmt|Tk2|Tymp|Dpyd|Upb1|Macrod1|Ahcy	0.0316228
GO Biological Processes	GO:0042135	neurotransmitter catabolic process	12	6.3	20558	17	413	4	0.97	0.48	104776|109731|268860|434437	Aldh6a1|Maob|Abat|Amt	0.0316228
GO Biological Processes	GO:0006555	methionine metabolic process	12	6.3	20558	17	413	4	0.97	0.48	11720|14711|64918|269378	Mat1a|Gnmt|Bhmt2|Ahcy	0.0316228
GO Biological Processes	GO:0015696	ammonium transport	3.8	4.6	20558	131	413	10	2.4	0.76	20315|20519|20520|56517|57279|58176|68943|104910|109731|268860	Cxcl12|Slc22a3|Slc22a5|Slc22a21|Slc25a20|Rhbg|Pink1|Slc25a47|Maob|Abat	0.0316228
GO Biological Processes	GO:0006855	drug transmembrane transport	4.6	4.8	20558	86	413	8	1.9	0.68	11606|20500|20511|20520|27376|67473|76408|105355	Agt|Slc13a2|Slc1a2|Slc22a5|Slc25a10|Slc47a1|Abcc3|Slc17a3	0.0316228
GO Biological Processes	GO:0019373	epoxygenase P450 pathway	8	5.6	20558	31	413	5	1.2	0.54	13096|13097|13106|107141|404195	Cyp2c37|Cyp2c38|Cyp2e1|Cyp2c50|Cyp2c54	0.0316228
GO Biological Processes	GO:0030195	negative regulation of blood coagulation	6.2	5.2	20558	48	413	6	1.5	0.59	16621|18815|26365|58992|94175|268860	Klkb1|Plg|Ceacam1|F12|Hrg|Abat	0.0398107
GO Biological Processes	GO:0042447	hormone catabolic process	11	6.1	20558	18	413	4	0.97	0.48	15483|78925|114664|235674	Hsd11b1|Srd5a1|Hsd17b11|Acaa1b	0.0398107
GO Biological Processes	GO:0044270	cellular nitrogen compound catabolic process	2.2	4	20558	490	413	22	5.3	1.1	11363|14317|14555|15109|16000|18585|22695|54403|56690|56720|64705|70789|71761|99586|103149|104776|110446|209692|212933|230163|269037|269378	Acadl|Ftcd|Gpd1|Hal|Igf1|Pde9a|Zfp36|Slc4a4|Mlycd|Tdo2|Dpys|Kynu|Amdhd1|Dpyd|Upb1|Aldh6a1|Acat1|Dhtkd1|Pm20d1|Aldob|Ctif|Ahcy	0.0398107
GO Biological Processes	GO:0015838	amino-acid betaine transport	19	7.2	20558	8	413	3	0.73	0.42	20520|56517|57279	Slc22a5|Slc22a21|Slc25a20	0.0398107
GO Biological Processes	GO:0001999	renal response to blood flow involved in circulatory renin-angiotensin regulation of systemic arterial blood pressure	19	7.2	20558	8	413	3	0.73	0.42	11606|11607|84112	Agt|Agtr1a|Sucnr1	0.0398107
GO Biological Processes	GO:0046950	cellular ketone body metabolic process	19	7.2	20558	8	413	3	0.73	0.42	15356|15360|110446	Hmgcl|Hmgcs2|Acat1	0.0398107
GO Biological Processes	GO:0006208	pyrimidine nucleobase catabolic process	19	7.2	20558	8	413	3	0.73	0.42	64705|99586|104776	Dpys|Dpyd|Aldh6a1	0.0398107
GO Biological Processes	GO:0006694	steroid biosynthetic process	3.4	4.4	20558	161	413	11	2.7	0.79	14164|15360|15483|16000|20280|66113|74032|78925|101502|114664|192970	Fgf1|Hmgcs2|Hsd11b1|Igf1|Scp2|Apoa5|Sdr42e1|Srd5a1|Hsd3b7|Hsd17b11|Dhrs11	0.0398107
GO Biological Processes	GO:1900047	negative regulation of hemostasis	6.1	5.1	20558	49	413	6	1.5	0.59	16621|18815|26365|58992|94175|268860	Klkb1|Plg|Ceacam1|F12|Hrg|Abat	0.0398107
GO Biological Processes	GO:0050819	negative regulation of coagulation	6	5	20558	50	413	6	1.5	0.59	16621|18815|26365|58992|94175|268860	Klkb1|Plg|Ceacam1|F12|Hrg|Abat	0.0398107
GO Biological Processes	GO:0006164	purine nucleotide biosynthetic process	2.8	4.1	20558	246	413	14	3.4	0.89	11515|11534|14081|14555|16000|52815|54403|56690|110446|209692|228026|230103|230163|270076	Adcy9|Adk|Acsl1|Gpd1|Igf1|Ldhd|Slc4a4|Mlycd|Acat1|Dhtkd1|Pdk1|Npr2|Aldob|Gcdh	0.0398107
GO Biological Processes	GO:0042730	fibrinolysis	10	5.9	20558	19	413	4	0.97	0.48	16621|18815|58992|94175	Klkb1|Plg|F12|Hrg	0.0398107
GO Cellular Components	GO:0005777	peroxisome	9.8	15	20558	147	413	29	7	1.3	11430|12359|12908|13850|14081|15356|18631|18633|19193|19299|19301|20280|23986|26378|28200|56517|56690|56794|72479|74114|74147|76263|102632|170789|171281|171282|213393|219189|235674	Acox1|Cat|Crat|Ephx2|Acsl1|Hmgcl|Pex11a|Pex16|Pipox|Abcd3|Pxmp2|Scp2|Eci2|Decr2|Dhrs4|Slc22a21|Mlycd|Hacl1|Hsdl2|Crot|Ehhadh|Gstk1|Acad11|Acot8|Acot3|Acot4|Depp1|Vwa8|Acaa1b	1e-17
GO Cellular Components	GO:0042579	microbody	9.8	15	20558	147	413	29	7	1.3	11430|12359|12908|13850|14081|15356|18631|18633|19193|19299|19301|20280|23986|26378|28200|56517|56690|56794|72479|74114|74147|76263|102632|170789|171281|171282|213393|219189|235674	Acox1|Cat|Crat|Ephx2|Acsl1|Hmgcl|Pex11a|Pex16|Pipox|Abcd3|Pxmp2|Scp2|Eci2|Decr2|Dhrs4|Slc22a21|Mlycd|Hacl1|Hsdl2|Crot|Ehhadh|Gstk1|Acad11|Acot8|Acot3|Acot4|Depp1|Vwa8|Acaa1b	1e-17
GO Cellular Components	GO:0005740	mitochondrial envelope	3.4	9	20558	676	413	46	11	1.5	11363|11364|11409|11846|12176|12359|12864|12892|12894|12895|12896|12908|13106|13177|14081|14933|15108|15356|15360|18416|19299|20280|27376|52815|56189|56357|57279|57813|64384|66112|67017|68198|68943|73095|73132|76263|94282|102632|103172|104910|108958|109731|110446|211389|216991|270076	Acadl|Acadm|Acads|Arg1|Bnip3|Cat|Cox6c|Cpox|Cpt1a|Cpt1b|Cpt2|Crat|Cyp2e1|Eci1|Acsl1|Gk|Hsd17b10|Hmgcl|Hmgcs2|Otc|Abcd3|Scp2|Slc25a10|Ldhd|Prodh2|Ivd|Slc25a20|Tk2|Sirt3|Mtarc1|Fam210b|Ndufb2|Pink1|Slc25a42|Slc25a16|Gstk1|Sfxn5|Acad11|Chchd10|Slc25a47|Miga2|Maob|Acat1|Suox|Adap2|Gcdh	3.16228e-10
GO Cellular Components	GO:0031966	mitochondrial membrane	3.4	8.8	20558	626	413	43	10	1.5	11363|11364|11409|11846|12176|12864|12892|12894|12895|12896|12908|13106|13177|14081|14933|15108|15356|15360|18416|19299|20280|27376|52815|56189|56357|57279|57813|64384|66112|67017|68198|68943|73095|73132|76263|94282|102632|103172|104910|108958|109731|110446|270076	Acadl|Acadm|Acads|Arg1|Bnip3|Cox6c|Cpox|Cpt1a|Cpt1b|Cpt2|Crat|Cyp2e1|Eci1|Acsl1|Gk|Hsd17b10|Hmgcl|Hmgcs2|Otc|Abcd3|Scp2|Slc25a10|Ldhd|Prodh2|Ivd|Slc25a20|Tk2|Sirt3|Mtarc1|Fam210b|Ndufb2|Pink1|Slc25a42|Slc25a16|Gstk1|Sfxn5|Acad11|Chchd10|Slc25a47|Miga2|Maob|Acat1|Gcdh	1e-09
GO Cellular Components	GO:0044438	microbody part	11	11	20558	64	413	14	3.4	0.89	11430|12359|14081|18631|18633|19299|19301|20280|23986|26378|28200|56517|56690|170789	Acox1|Cat|Acsl1|Pex11a|Pex16|Abcd3|Pxmp2|Scp2|Eci2|Decr2|Dhrs4|Slc22a21|Mlycd|Acot8	7.94328e-09
GO Cellular Components	GO:0044439	peroxisomal part	11	11	20558	64	413	14	3.4	0.89	11430|12359|14081|18631|18633|19299|19301|20280|23986|26378|28200|56517|56690|170789	Acox1|Cat|Acsl1|Pex11a|Pex16|Abcd3|Pxmp2|Scp2|Eci2|Decr2|Dhrs4|Slc22a21|Mlycd|Acot8	7.94328e-09
GO Cellular Components	GO:0005743	mitochondrial inner membrane	3.4	7.2	20558	444	413	30	7.3	1.3	12864|12892|12894|12896|12908|13106|13177|15108|15356|15360|18416|19299|27376|52815|56189|57279|57813|64384|66112|68198|68943|73095|73132|76263|94282|103172|104910|109731|110446|270076	Cox6c|Cpox|Cpt1a|Cpt2|Crat|Cyp2e1|Eci1|Hsd17b10|Hmgcl|Hmgcs2|Otc|Abcd3|Slc25a10|Ldhd|Prodh2|Slc25a20|Tk2|Sirt3|Mtarc1|Ndufb2|Pink1|Slc25a42|Slc25a16|Gstk1|Sfxn5|Chchd10|Slc25a47|Maob|Acat1|Gcdh	1.99526e-06
GO Cellular Components	GO:0005778	peroxisomal membrane	12	9.9	20558	43	413	10	2.4	0.76	11430|12359|14081|18631|18633|19299|19301|26378|28200|56517	Acox1|Cat|Acsl1|Pex11a|Pex16|Abcd3|Pxmp2|Decr2|Dhrs4|Slc22a21	1.99526e-06
GO Cellular Components	GO:0031903	microbody membrane	12	9.9	20558	43	413	10	2.4	0.76	11430|12359|14081|18631|18633|19299|19301|26378|28200|56517	Acox1|Cat|Acsl1|Pex11a|Pex16|Abcd3|Pxmp2|Decr2|Dhrs4|Slc22a21	1.99526e-06
GO Cellular Components	GO:0019866	organelle inner membrane	3.1	6.6	20558	489	413	30	7.3	1.3	12864|12892|12894|12896|12908|13106|13177|15108|15356|15360|18416|19299|27376|52815|56189|57279|57813|64384|66112|68198|68943|73095|73132|76263|94282|103172|104910|109731|110446|270076	Cox6c|Cpox|Cpt1a|Cpt2|Crat|Cyp2e1|Eci1|Hsd17b10|Hmgcl|Hmgcs2|Otc|Abcd3|Slc25a10|Ldhd|Prodh2|Slc25a20|Tk2|Sirt3|Mtarc1|Ndufb2|Pink1|Slc25a42|Slc25a16|Gstk1|Sfxn5|Chchd10|Slc25a47|Maob|Acat1|Gcdh	1.25893e-05
GO Cellular Components	GO:0005759	mitochondrial matrix	3.6	6.3	20558	273	413	20	4.8	1.1	11363|11364|11409|11669|15108|15360|20216|56357|56690|64384|66904|76263|78038|110446|110821|192166|228026|268860|319518|380660	Acadl|Acadm|Acads|Aldh2|Hsd17b10|Hmgcs2|Acsm3|Ivd|Mlycd|Sirt3|Pccb|Gstk1|Mccc2|Acat1|Pcca|Sardh|Pdk1|Abat|Pdpr|Acss3	0.000125893
GO Cellular Components	GO:0005782	peroxisomal matrix	10	6.6	20558	24	413	5	1.2	0.54	19299|20280|23986|56690|170789	Abcd3|Scp2|Eci2|Mlycd|Acot8	0.0158489
GO Cellular Components	GO:0031907	microbody lumen	10	6.6	20558	24	413	5	1.2	0.54	19299|20280|23986|56690|170789	Abcd3|Scp2|Eci2|Mlycd|Acot8	0.0158489
GO Cellular Components	GO:0019867	outer membrane	3.3	4.6	20558	196	413	13	3.1	0.86	11607|11846|12176|12894|12895|14081|14933|20280|66112|67017|68943|108958|109731	Agtr1a|Arg1|Bnip3|Cpt1a|Cpt1b|Acsl1|Gk|Scp2|Mtarc1|Fam210b|Pink1|Miga2|Maob	0.0251189
GO Cellular Components	GO:0031968	organelle outer membrane	3.3	4.6	20558	196	413	13	3.1	0.86	11607|11846|12176|12894|12895|14081|14933|20280|66112|67017|68943|108958|109731	Agtr1a|Arg1|Bnip3|Cpt1a|Cpt1b|Acsl1|Gk|Scp2|Mtarc1|Fam210b|Pink1|Miga2|Maob	0.0251189
GO Cellular Components	GO:0005741	mitochondrial outer membrane	3.4	4.6	20558	175	413	12	2.9	0.83	11846|12176|12894|12895|14081|14933|20280|66112|67017|68943|108958|109731	Arg1|Bnip3|Cpt1a|Cpt1b|Acsl1|Gk|Scp2|Mtarc1|Fam210b|Pink1|Miga2|Maob	0.0251189
GO Cellular Components	GO:0044432	endoplasmic reticulum part	2	4	20558	708	413	29	7	1.3	11890|13106|14317|14972|15445|15483|18633|19683|28169|50490|56298|67458|67916|68801|73130|74309|102247|102294|105355|105887|170829|208677|212862|230163|239037|240327|240328|278279|329828	Asgr2|Cyp2e1|Ftcd|H2-K1|Hpd|Hsd11b1|Pex16|Rdh16|Agpat3|Nox4|Atl2|Ergic1|Plpp3|Elovl5|Tmed5|Osbp2|Gpat4|Cyp4v3|Slc17a3|Ugt3a1|Tram2|Creb3l3|Chpt1|Aldob|Lrit1|Gm4951|F830016B08Rik|Tmtc2|Myorg	0.0251189
GO Cellular Components	GO:0016323	basolateral plasma membrane	2.9	4.4	20558	259	413	15	3.6	0.92	11607|20493|20520|26365|26367|27421|28248|28250|54403|58176|67473|67916|76408|101488|108030	Agtr1a|Slc10a1|Slc22a5|Ceacam1|Ceacam2|Abcc6|Slco1a1|Slco1a4|Slc4a4|Rhbg|Slc47a1|Plpp3|Abcc3|Slco2b1|Lin7a	0.0251189
GO Cellular Components	GO:0005789	endoplasmic reticulum membrane	2.2	4.1	20558	573	413	25	6.1	1.2	13106|14317|14972|15445|15483|18633|19683|28169|56298|67458|67916|68801|102247|102294|105355|105887|170829|208677|212862|230163|239037|240327|240328|278279|329828	Cyp2e1|Ftcd|H2-K1|Hpd|Hsd11b1|Pex16|Rdh16|Agpat3|Atl2|Ergic1|Plpp3|Elovl5|Gpat4|Cyp4v3|Slc17a3|Ugt3a1|Tram2|Creb3l3|Chpt1|Aldob|Lrit1|Gm4951|F830016B08Rik|Tmtc2|Myorg	0.0251189
GO Cellular Components	GO:0098827	endoplasmic reticulum subcompartment	2.1	3.9	20558	587	413	25	6.1	1.2	13106|14317|14972|15445|15483|18633|19683|28169|56298|67458|67916|68801|102247|102294|105355|105887|170829|208677|212862|230163|239037|240327|240328|278279|329828	Cyp2e1|Ftcd|H2-K1|Hpd|Hsd11b1|Pex16|Rdh16|Agpat3|Atl2|Ergic1|Plpp3|Elovl5|Gpat4|Cyp4v3|Slc17a3|Ugt3a1|Tram2|Creb3l3|Chpt1|Aldob|Lrit1|Gm4951|F830016B08Rik|Tmtc2|Myorg	0.0398107
GO Molecular Functions	GO:0048037	cofactor binding	5.3	14	20558	526	413	56	14	1.7	11363|11364|11409|11430|11669|12359|12411|12763|13096|13097|13101|13106|13109|13113|13118|13119|13124|14555|14711|15108|15356|15378|15483|17850|20280|23986|52815|56189|56357|56448|56720|56794|64384|66112|67460|70789|74156|78925|99586|102294|102632|106648|107141|107869|109731|192166|209692|211389|217721|234724|268782|268860|269378|270076|277753|404195	Acadl|Acadm|Acads|Acox1|Aldh2|Cat|Cbs|Cmah|Cyp2c37|Cyp2c38|Cyp2d10|Cyp2e1|Cyp2j5|Cyp3a13|Cyp4a12b|Cyp4a14|Cyp8b1|Gpd1|Gnmt|Hsd17b10|Hmgcl|Hnf4a|Hsd11b1|Mmut|Scp2|Eci2|Ldhd|Prodh2|Ivd|Cyp2d22|Tdo2|Hacl1|Sirt3|Mtarc1|Decr1|Kynu|Acot12|Srd5a1|Dpyd|Cyp4v3|Acad11|Cyp4f15|Cyp2c50|Cth|Maob|Sardh|Dhtkd1|Suox|Flvcr2|Tat|Agxt2|Abat|Ahcy|Gcdh|Cyp4a12a|Cyp2c54	1e-20
GO Molecular Functions	GO:0050662	coenzyme binding	6.4	13	20558	289	413	37	9	1.4	11363|11364|11409|11430|11669|12359|12411|14555|14711|15108|15356|15378|15483|20280|23986|52815|56189|56357|56794|64384|66112|67460|70789|74156|78925|99586|102632|107869|109731|192166|209692|211389|234724|268782|268860|269378|270076	Acadl|Acadm|Acads|Acox1|Aldh2|Cat|Cbs|Gpd1|Gnmt|Hsd17b10|Hmgcl|Hnf4a|Hsd11b1|Scp2|Eci2|Ldhd|Prodh2|Ivd|Hacl1|Sirt3|Mtarc1|Decr1|Kynu|Acot12|Srd5a1|Dpyd|Acad11|Cth|Maob|Sardh|Dhtkd1|Suox|Tat|Agxt2|Abat|Ahcy|Gcdh	1e-15
GO Molecular Functions	GO:0016627	oxidoreductase activity, acting on the CH-CH group of donors	12	12	20558	57	413	14	3.4	0.89	11363|11364|11409|11430|12892|12908|26378|56357|67460|71755|78925|99586|102632|270076	Acadl|Acadm|Acads|Acox1|Cpox|Crat|Decr2|Ivd|Decr1|Dhdh|Srd5a1|Dpyd|Acad11|Gcdh	7.94328e-09
GO Molecular Functions	GO:0046906	tetrapyrrole binding	6.2	9.7	20558	168	413	21	5.1	1.1	12359|12411|13096|13097|13101|13106|13109|13113|13118|13119|13124|17850|56448|56720|102294|106648|107141|211389|217721|277753|404195	Cat|Cbs|Cyp2c37|Cyp2c38|Cyp2d10|Cyp2e1|Cyp2j5|Cyp3a13|Cyp4a12b|Cyp4a14|Cyp8b1|Mmut|Cyp2d22|Tdo2|Cyp4v3|Cyp4f15|Cyp2c50|Suox|Flvcr2|Cyp4a12a|Cyp2c54	3.16228e-08
GO Molecular Functions	GO:0020037	heme binding	6.3	9.5	20558	159	413	20	4.8	1.1	12359|12411|13096|13097|13101|13106|13109|13113|13118|13119|13124|56448|56720|102294|106648|107141|211389|217721|277753|404195	Cat|Cbs|Cyp2c37|Cyp2c38|Cyp2d10|Cyp2e1|Cyp2j5|Cyp3a13|Cyp4a12b|Cyp4a14|Cyp8b1|Cyp2d22|Tdo2|Cyp4v3|Cyp4f15|Cyp2c50|Suox|Flvcr2|Cyp4a12a|Cyp2c54	6.30957e-08
GO Molecular Functions	GO:0070330	aromatase activity	16	12	20558	31	413	10	2.4	0.76	13096|13097|13101|13106|13109|13113|13118|107141|277753|404195	Cyp2c37|Cyp2c38|Cyp2d10|Cyp2e1|Cyp2j5|Cyp3a13|Cyp4a12b|Cyp2c50|Cyp4a12a|Cyp2c54	1.99526e-07
GO Molecular Functions	GO:0016616	oxidoreductase activity, acting on the CH-OH group of donors, NAD or NADP as acceptor	6.3	9	20558	143	413	18	4.4	1	13118|14555|15108|15483|19683|28200|52815|54150|67880|70061|71755|74032|74147|76187|101502|114664|192970|277753	Cyp4a12b|Gpd1|Hsd17b10|Hsd11b1|Rdh16|Dhrs4|Ldhd|Rdh7|Dcxr|Sdr9c7|Dhdh|Sdr42e1|Ehhadh|Adhfe1|Hsd3b7|Hsd17b11|Dhrs11|Cyp4a12a	3.98107e-07
GO Molecular Functions	GO:0000062	fatty-acyl-CoA binding	18	12	20558	25	413	9	2.2	0.72	11363|11364|11409|15356|15378|20280|23986|74156|270076	Acadl|Acadm|Acads|Hmgcl|Hnf4a|Scp2|Eci2|Acot12|Gcdh	3.98107e-07
GO Molecular Functions	GO:0008391	arachidonic acid monooxygenase activity	12	11	20558	44	413	11	2.7	0.79	13096|13097|13106|13118|13119|56448|106648|107141|277753|404195|666168	Cyp2c37|Cyp2c38|Cyp2e1|Cyp4a12b|Cyp4a14|Cyp2d22|Cyp4f15|Cyp2c50|Cyp4a12a|Cyp2c54|Cyp4a31	3.98107e-07
GO Molecular Functions	GO:1901567	fatty acid derivative binding	14	11	20558	35	413	10	2.4	0.76	11363|11364|11409|13119|15356|15378|20280|23986|74156|270076	Acadl|Acadm|Acads|Cyp4a14|Hmgcl|Hnf4a|Scp2|Eci2|Acot12|Gcdh	5.01187e-07
GO Molecular Functions	GO:0016614	oxidoreductase activity, acting on CH-OH group of donors	5.9	8.7	20558	152	413	18	4.4	1	13118|14555|15108|15483|19683|28200|52815|54150|67880|70061|71755|74032|74147|76187|101502|114664|192970|277753	Cyp4a12b|Gpd1|Hsd17b10|Hsd11b1|Rdh16|Dhrs4|Ldhd|Rdh7|Dcxr|Sdr9c7|Dhdh|Sdr42e1|Ehhadh|Adhfe1|Hsd3b7|Hsd17b11|Dhrs11|Cyp4a12a	7.94328e-07
GO Molecular Functions	GO:0004497	monooxygenase activity	5.6	8.1	20558	152	413	17	4.1	0.98	12763|13096|13097|13101|13106|13109|13113|13118|13119|13124|56448|102294|106648|107141|277753|404195|666168	Cmah|Cyp2c37|Cyp2c38|Cyp2d10|Cyp2e1|Cyp2j5|Cyp3a13|Cyp4a12b|Cyp4a14|Cyp8b1|Cyp2d22|Cyp4v3|Cyp4f15|Cyp2c50|Cyp4a12a|Cyp2c54|Cyp4a31	3.98107e-06
GO Molecular Functions	GO:0003995	acyl-CoA dehydrogenase activity	30	13	20558	10	413	6	1.5	0.59	11363|11364|11409|56357|102632|270076	Acadl|Acadm|Acads|Ivd|Acad11|Gcdh	3.98107e-06
GO Molecular Functions	GO:0016406	carnitine O-acyltransferase activity	41	14	20558	6	413	5	1.2	0.54	12894|12895|12896|12908|74114	Cpt1a|Cpt1b|Cpt2|Crat|Crot	6.30957e-06
GO Molecular Functions	GO:0016712	oxidoreductase activity, acting on paired donors, with incorporation or reduction of molecular oxygen, reduced flavin or flavoprotein as one donor, and incorporation of one atom of oxygen	9	8.9	20558	61	413	11	2.7	0.79	13096|13097|13101|13106|13109|13113|13118|56448|107141|277753|404195	Cyp2c37|Cyp2c38|Cyp2d10|Cyp2e1|Cyp2j5|Cyp3a13|Cyp4a12b|Cyp2d22|Cyp2c50|Cyp4a12a|Cyp2c54	1e-05
GO Molecular Functions	GO:0016829	lyase activity	4.7	7.4	20558	190	413	18	4.4	1	11515|12411|13177|13202|14317|15109|15356|18534|56690|56794|67432|74147|107869|109801|212933|223267|230103|230163	Adcy9|Cbs|Eci1|Ddt|Ftcd|Hal|Hmgcl|Pck1|Mlycd|Hacl1|Hoga1|Ehhadh|Cth|Glo1|Pm20d1|Ggact|Npr2|Aldob	1.58489e-05
GO Molecular Functions	GO:0050660	flavin adenine dinucleotide binding	7.1	8	20558	84	413	12	2.9	0.83	11363|11364|11409|11430|52815|56189|56357|99586|102632|109731|192166|270076	Acadl|Acadm|Acads|Acox1|Ldhd|Prodh2|Ivd|Dpyd|Acad11|Maob|Sardh|Gcdh	3.16228e-05
GO Molecular Functions	GO:0047617	acyl-CoA hydrolase activity	13	9.1	20558	26	413	7	1.7	0.64	13897|15378|74088|74156|170789|171281|171282	Ces1e|Hnf4a|Them7|Acot12|Acot8|Acot3|Acot4	0.000158489
GO Molecular Functions	GO:0008514	organic anion transmembrane transporter activity	4	6.5	20558	224	413	18	4.4	1	14411|20493|20500|20511|20519|26365|26367|27376|28248|28250|54403|67473|73095|94282|101488|105355|218103|238257	Slc6a12|Slc10a1|Slc13a2|Slc1a2|Slc22a3|Ceacam1|Ceacam2|Slc25a10|Slco1a1|Slco1a4|Slc4a4|Slc47a1|Slc25a42|Sfxn5|Slco2b1|Slc17a3|Slc17a2|Tmem30b	0.000158489
GO Molecular Functions	GO:0019842	vitamin binding	5	6.8	20558	139	413	14	3.4	0.89	12411|14317|14711|17850|50500|56794|66112|70789|107869|192166|209692|234724|268782|268860	Cbs|Ftcd|Gnmt|Mmut|Ttpa|Hacl1|Mtarc1|Kynu|Cth|Sardh|Dhtkd1|Tat|Agxt2|Abat	0.000199526
GO Molecular Functions	GO:0016289	CoA hydrolase activity	12	8.7	20558	28	413	7	1.7	0.64	13897|15378|74088|74156|170789|171281|171282	Ces1e|Hnf4a|Them7|Acot12|Acot8|Acot3|Acot4	0.000251189
GO Molecular Functions	GO:0033218	amide binding	3.1	5.9	20558	386	413	24	5.8	1.2	11363|11364|11409|12359|12479|13482|14317|14600|14711|14972|15108|15356|15378|16803|20280|23986|72399|74156|78925|192166|230103|237553|270076|387285	Acadl|Acadm|Acads|Cat|Cd1d1|Dpp4|Ftcd|Ghr|Gnmt|H2-K1|Hsd17b10|Hmgcl|Hnf4a|Lbp|Scp2|Eci2|Brap|Acot12|Srd5a1|Sardh|Npr2|Trhde|Gcdh|Hcrtr2	0.000251189
GO Molecular Functions	GO:1901681	sulfur compound binding	3.6	6.1	20558	260	413	19	4.6	1	11363|11364|11409|12411|14164|14711|15356|15378|16891|18553|20280|23986|56794|66113|74156|94175|209692|270076|319476	Acadl|Acadm|Acads|Cbs|Fgf1|Gnmt|Hmgcl|Hnf4a|Lipg|Pcsk6|Scp2|Eci2|Hacl1|Apoa5|Acot12|Hrg|Dhtkd1|Gcdh|Lrtm1	0.000316228
GO Molecular Functions	GO:0005506	iron ion binding	4.4	6.4	20558	168	413	15	3.6	0.92	12583|13096|13097|13101|13106|13109|13113|13118|13119|13124|99586|102294|107141|277753|404195	Cdo1|Cyp2c37|Cyp2c38|Cyp2d10|Cyp2e1|Cyp2j5|Cyp3a13|Cyp4a12b|Cyp4a14|Cyp8b1|Dpyd|Cyp4v3|Cyp2c50|Cyp4a12a|Cyp2c54	0.000316228
GO Molecular Functions	GO:0016705	oxidoreductase activity, acting on paired donors, with incorporation or reduction of molecular oxygen	3.9	6.2	20558	216	413	17	4.1	0.98	12763|13096|13097|13101|13106|13109|13113|13118|13119|13124|56448|102294|106648|107141|277753|404195|666168	Cmah|Cyp2c37|Cyp2c38|Cyp2d10|Cyp2e1|Cyp2j5|Cyp3a13|Cyp4a12b|Cyp4a14|Cyp8b1|Cyp2d22|Cyp4v3|Cyp4f15|Cyp2c50|Cyp4a12a|Cyp2c54|Cyp4a31	0.000316228
GO Molecular Functions	GO:0008395	steroid hydroxylase activity	6.6	7	20558	75	413	10	2.4	0.76	13096|13097|13101|13106|13109|13113|13124|56448|107141|404195	Cyp2c37|Cyp2c38|Cyp2d10|Cyp2e1|Cyp2j5|Cyp3a13|Cyp8b1|Cyp2d22|Cyp2c50|Cyp2c54	0.000398107
GO Molecular Functions	GO:0016229	steroid dehydrogenase activity	8.7	7.4	20558	46	413	8	1.9	0.68	15108|15483|19683|74032|78925|101502|114664|192970	Hsd17b10|Hsd11b1|Rdh16|Sdr42e1|Srd5a1|Hsd3b7|Hsd17b11|Dhrs11	0.000501187
GO Molecular Functions	GO:0015125	bile acid transmembrane transporter activity	14	8.4	20558	22	413	6	1.5	0.59	20493|26365|26367|28248|28250|101488	Slc10a1|Ceacam1|Ceacam2|Slco1a1|Slco1a4|Slco2b1	0.000630957
GO Molecular Functions	GO:0046943	carboxylic acid transmembrane transporter activity	4.3	6	20558	162	413	14	3.4	0.89	14411|20493|20500|20511|26365|26367|27376|28248|28250|67473|94282|101488|105355|218103	Slc6a12|Slc10a1|Slc13a2|Slc1a2|Ceacam1|Ceacam2|Slc25a10|Slco1a1|Slco1a4|Slc47a1|Sfxn5|Slco2b1|Slc17a3|Slc17a2	0.000794328
GO Molecular Functions	GO:0015651	quaternary ammonium group transmembrane transporter activity	18	9	20558	14	413	5	1.2	0.54	20519|20520|56517|57279|104910	Slc22a3|Slc22a5|Slc22a21|Slc25a20|Slc25a47	0.000794328
GO Molecular Functions	GO:0005342	organic acid transmembrane transporter activity	4.3	6	20558	163	413	14	3.4	0.89	14411|20493|20500|20511|26365|26367|27376|28248|28250|67473|94282|101488|105355|218103	Slc6a12|Slc10a1|Slc13a2|Slc1a2|Ceacam1|Ceacam2|Slc25a10|Slco1a1|Slco1a4|Slc47a1|Sfxn5|Slco2b1|Slc17a3|Slc17a2	0.000794328
GO Molecular Functions	GO:0015101	organic cation transmembrane transporter activity	12	8	20558	24	413	6	1.5	0.59	20519|20520|56517|57279|73095|104910	Slc22a3|Slc22a5|Slc22a21|Slc25a20|Slc25a42|Slc25a47	0.000794328
GO Molecular Functions	GO:0016790	thiolester hydrolase activity	8	7.1	20558	50	413	8	1.9	0.68	13897|15378|74088|74156|104776|170789|171281|171282	Ces1e|Hnf4a|Them7|Acot12|Aldh6a1|Acot8|Acot3|Acot4	0.000794328
GO Molecular Functions	GO:0005319	lipid transporter activity	4.5	6.1	20558	143	413	13	3.1	0.86	11807|18559|19299|20280|20493|26365|26367|28248|28250|50500|74309|101488|238257	Apoa2|Pctp|Abcd3|Scp2|Slc10a1|Ceacam1|Ceacam2|Slco1a1|Slco1a4|Ttpa|Osbp2|Slco2b1|Tmem30b	0.000794328
GO Molecular Functions	GO:0033764	steroid dehydrogenase activity, acting on the CH-OH group of donors, NAD or NADP as acceptor	9.2	7.2	20558	38	413	7	1.7	0.64	15108|15483|19683|74032|101502|114664|192970	Hsd17b10|Hsd11b1|Rdh16|Sdr42e1|Hsd3b7|Hsd17b11|Dhrs11	0.00125893
GO Molecular Functions	GO:0016810	hydrolase activity, acting on carbon-nitrogen (but not peptide) bonds	4.5	5.8	20558	132	413	12	2.9	0.83	11846|12359|14073|26363|26464|57757|64384|64705|71761|103149|212933|216456	Arg1|Cat|Faah|Btd|Vnn3|Pglyrp2|Sirt3|Dpys|Amdhd1|Upb1|Pm20d1|Gls2	0.00199526
GO Molecular Functions	GO:0042803	protein homodimerization activity	2.3	4.9	20558	671	413	31	7.5	1.3	11430|11807|12176|12323|12359|12411|12892|13482|13850|14555|14600|14874|15378|15483|17194|17850|18631|19299|23945|26365|26367|27276|56506|67432|70789|72962|99586|103149|108958|208677|225724	Acox1|Apoa2|Bnip3|Camk2b|Cat|Cbs|Cpox|Dpp4|Ephx2|Gpd1|Ghr|Gstz1|Hnf4a|Hsd11b1|Mbl1|Mmut|Pex11a|Abcd3|Mgll|Ceacam1|Ceacam2|Plekhb1|Cib2|Hoga1|Kynu|Tymp|Dpyd|Upb1|Miga2|Creb3l3|Mapk4	0.00199526
GO Molecular Functions	GO:0031406	carboxylic acid binding	3.5	5.4	20558	230	413	16	3.9	0.95	11430|11720|13119|14317|14645|14711|15356|15378|18416|18534|20280|56720|64705|192166|234724|320415	Acox1|Mat1a|Cyp4a14|Ftcd|Glul|Gnmt|Hmgcl|Hnf4a|Otc|Pck1|Scp2|Tdo2|Dpys|Sardh|Tat|Gchfr	0.00199526
GO Molecular Functions	GO:0018685	alkane 1-monooxygenase activity	22	9.1	20558	9	413	4	0.97	0.48	13118|13119|277753|666168	Cyp4a12b|Cyp4a14|Cyp4a12a|Cyp4a31	0.00199526
GO Molecular Functions	GO:0052689	carboxylic ester hydrolase activity	3.9	5.4	20558	165	413	13	3.1	0.86	13897|13909|14073|16891|23945|67477|72108|74156|102022|106861|170789|171281|171282	Ces1e|Ces3b|Faah|Lipg|Mgll|Abhd15|Ddhd2|Acot12|Ces2a|Abhd3|Acot8|Acot3|Acot4	0.00316228
GO Molecular Functions	GO:0016634	oxidoreductase activity, acting on the CH-CH group of donors, oxygen as acceptor	20	8.6	20558	10	413	4	0.97	0.48	11363|11430|12892|12908	Acadl|Acox1|Cpox|Crat	0.00316228
GO Molecular Functions	GO:0004165	dodecenoyl-CoA delta-isomerase activity	37	10	20558	4	413	3	0.73	0.42	13177|23986|74147	Eci1|Eci2|Ehhadh	0.00316228
GO Molecular Functions	GO:0016416	O-palmitoyltransferase activity	37	10	20558	4	413	3	0.73	0.42	12894|12895|12896	Cpt1a|Cpt1b|Cpt2	0.00316228
GO Molecular Functions	GO:0004095	carnitine O-palmitoyltransferase activity	37	10	20558	4	413	3	0.73	0.42	12894|12895|12896	Cpt1a|Cpt1b|Cpt2	0.00316228
GO Molecular Functions	GO:0016746	transferase activity, transferring acyl groups	3.2	5.1	20558	268	413	17	4.1	0.98	12894|12895|12896|12908|14645|15360|20216|20280|28169|68801|74114|93673|102247|110446|226856|235674|240549	Cpt1a|Cpt1b|Cpt2|Crat|Glul|Hmgcs2|Acsm3|Scp2|Agpat3|Elovl5|Crot|Nat8f2|Gpat4|Acat1|Lpgat1|Acaa1b|Gm4952	0.00316228
GO Molecular Functions	GO:0008374	O-acyltransferase activity	7.6	6.4	20558	46	413	7	1.7	0.64	12894|12895|12896|12908|28169|74114|102247	Cpt1a|Cpt1b|Cpt2|Crat|Agpat3|Crot|Gpat4	0.00316228
GO Molecular Functions	GO:1901618	organic hydroxy compound transmembrane transporter activity	7.6	6.4	20558	46	413	7	1.7	0.64	20493|20519|26365|26367|28248|28250|101488	Slc10a1|Slc22a3|Ceacam1|Ceacam2|Slco1a1|Slco1a4|Slco2b1	0.00316228
GO Molecular Functions	GO:0016811	hydrolase activity, acting on carbon-nitrogen (but not peptide) bonds, in linear amides	5.5	5.9	20558	81	413	9	2.2	0.72	12359|14073|26363|26464|57757|64384|103149|212933|216456	Cat|Faah|Btd|Vnn3|Pglyrp2|Sirt3|Upb1|Pm20d1|Gls2	0.00316228
GO Molecular Functions	GO:0043177	organic acid binding	3.3	5.1	20558	245	413	16	3.9	0.95	11430|11720|13119|14317|14645|14711|15356|15378|18416|18534|20280|56720|64705|192166|234724|320415	Acox1|Mat1a|Cyp4a14|Ftcd|Glul|Gnmt|Hmgcl|Hnf4a|Otc|Pck1|Scp2|Tdo2|Dpys|Sardh|Tat|Gchfr	0.00398107
GO Molecular Functions	GO:0008509	anion transmembrane transporter activity	2.9	4.9	20558	329	413	19	4.6	1	14402|14411|20493|20500|20511|20519|26365|26367|27376|28248|28250|54403|67473|73095|94282|101488|105355|218103|238257	Gabrb3|Slc6a12|Slc10a1|Slc13a2|Slc1a2|Slc22a3|Ceacam1|Ceacam2|Slc25a10|Slco1a1|Slco1a4|Slc4a4|Slc47a1|Slc25a42|Sfxn5|Slco2b1|Slc17a3|Slc17a2|Tmem30b	0.00398107
GO Molecular Functions	GO:0008392	arachidonic acid epoxygenase activity	8.8	6.5	20558	34	413	6	1.5	0.59	13096|13097|13106|107141|404195|666168	Cyp2c37|Cyp2c38|Cyp2e1|Cyp2c50|Cyp2c54|Cyp4a31	0.00501187
GO Molecular Functions	GO:0008519	ammonium transmembrane transporter activity	8.8	6.5	20558	34	413	6	1.5	0.59	20519|20520|56517|57279|58176|104910	Slc22a3|Slc22a5|Slc22a21|Slc25a20|Rhbg|Slc25a47	0.00501187
GO Molecular Functions	GO:0016830	carbon-carbon lyase activity	6.7	5.9	20558	52	413	7	1.7	0.64	13202|15356|18534|56690|56794|67432|230163	Ddt|Hmgcl|Pck1|Mlycd|Hacl1|Hoga1|Aldob	0.00630957
GO Molecular Functions	GO:0030170	pyridoxal phosphate binding	6.7	5.9	20558	52	413	7	1.7	0.64	12411|66112|70789|107869|234724|268782|268860	Cbs|Mtarc1|Kynu|Cth|Tat|Agxt2|Abat	0.00630957
GO Molecular Functions	GO:0016597	amino acid binding	5.7	5.6	20558	70	413	8	1.9	0.68	11720|14645|14711|18416|56720|64705|234724|320415	Mat1a|Glul|Gnmt|Otc|Tdo2|Dpys|Tat|Gchfr	0.00630957
GO Molecular Functions	GO:0016747	transferase activity, transferring acyl groups other than amino-acyl groups	3.2	4.8	20558	233	413	15	3.6	0.92	12894|12895|12896|12908|14645|20216|20280|28169|68801|74114|93673|102247|110446|235674|240549	Cpt1a|Cpt1b|Cpt2|Crat|Glul|Acsm3|Scp2|Agpat3|Elovl5|Crot|Nat8f2|Gpat4|Acat1|Acaa1b|Gm4952	0.00630957
GO Molecular Functions	GO:0070279	vitamin B6 binding	6.6	5.8	20558	53	413	7	1.7	0.64	12411|66112|70789|107869|234724|268782|268860	Cbs|Mtarc1|Kynu|Cth|Tat|Agxt2|Abat	0.00630957
GO Molecular Functions	GO:0016628	oxidoreductase activity, acting on the CH-CH group of donors, NAD or NADP as acceptor	10	6.6	20558	24	413	5	1.2	0.54	26378|67460|71755|78925|99586	Decr2|Decr1|Dhdh|Srd5a1|Dpyd	0.00794328
GO Molecular Functions	GO:0015238	drug transmembrane transporter activity	4.7	5.2	20558	95	413	9	2.2	0.72	20500|20511|20519|20520|27376|67473|73095|76408|94282	Slc13a2|Slc1a2|Slc22a3|Slc22a5|Slc25a10|Slc47a1|Slc25a42|Abcc3|Sfxn5	0.01
GO Molecular Functions	GO:0005496	steroid binding	4.3	5.1	20558	117	413	10	2.4	0.76	11807|11835|12944|15108|15483|16000|20280|66113|74309|75552	Apoa2|Ar|Crp|Hsd17b10|Hsd11b1|Igf1|Scp2|Apoa5|Osbp2|Paqr9	0.01
GO Molecular Functions	GO:0047372	acylglycerol lipase activity	14	7.1	20558	14	413	4	0.97	0.48	14073|23945|67477|106861	Faah|Mgll|Abhd15|Abhd3	0.01
GO Molecular Functions	GO:0016713	oxidoreductase activity, acting on paired donors, with incorporation or reduction of molecular oxygen, reduced iron-sulfur protein as one donor, and incorporation of one atom of oxygen	14	7.1	20558	14	413	4	0.97	0.48	13118|13119|277753|666168	Cyp4a12b|Cyp4a14|Cyp4a12a|Cyp4a31	0.01
GO Molecular Functions	GO:0016421	CoA carboxylase activity	25	8.4	20558	6	413	3	0.73	0.42	66904|78038|110821	Pccb|Mccc2|Pcca	0.01
GO Molecular Functions	GO:0008028	monocarboxylic acid transmembrane transporter activity	5.9	5.4	20558	59	413	7	1.7	0.64	14411|20493|26365|26367|28248|28250|101488	Slc6a12|Slc10a1|Ceacam1|Ceacam2|Slco1a1|Slco1a4|Slco2b1	0.0125893
GO Molecular Functions	GO:0016863	intramolecular oxidoreductase activity, transposing C=C bonds	12	6.6	20558	16	413	4	0.97	0.48	13177|13190|23986|74147	Eci1|Dct|Eci2|Ehhadh	0.0158489
GO Molecular Functions	GO:0015291	secondary active transmembrane transporter activity	3	4.4	20558	231	413	14	3.4	0.89	14411|20493|20500|20511|20519|20520|27376|28248|28250|54403|67473|101488|215929|218103	Slc6a12|Slc10a1|Slc13a2|Slc1a2|Slc22a3|Slc22a5|Slc25a10|Slco1a1|Slco1a4|Slc4a4|Slc47a1|Slco2b1|Mfsd4b1|Slc17a2	0.0158489
GO Molecular Functions	GO:0016885	ligase activity, forming carbon-carbon bonds	21	7.7	20558	7	413	3	0.73	0.42	66904|78038|110821	Pccb|Mccc2|Pcca	0.0158489
GO Molecular Functions	GO:0003997	acyl-CoA oxidase activity	21	7.7	20558	7	413	3	0.73	0.42	11363|11430|12908	Acadl|Acox1|Crat	0.0158489
GO Molecular Functions	GO:0036042	long-chain fatty acyl-CoA binding	21	7.7	20558	7	413	3	0.73	0.42	15378|20280|74156	Hnf4a|Scp2|Acot12	0.0158489
GO Molecular Functions	GO:0022804	active transmembrane transporter activity	2.5	4.2	20558	353	413	18	4.4	1	12892|14411|19299|20493|20500|20511|20519|20520|27376|27421|28248|28250|54403|67473|76408|101488|215929|218103	Cpox|Slc6a12|Abcd3|Slc10a1|Slc13a2|Slc1a2|Slc22a3|Slc22a5|Slc25a10|Abcc6|Slco1a1|Slco1a4|Slc4a4|Slc47a1|Abcc3|Slco2b1|Mfsd4b1|Slc17a2	0.0199526
GO Molecular Functions	GO:0016290	palmitoyl-CoA hydrolase activity	12	6.3	20558	17	413	4	0.97	0.48	13897|15378|170789|171281	Ces1e|Hnf4a|Acot8|Acot3	0.0199526
GO Molecular Functions	GO:0016298	lipase activity	3.8	4.6	20558	131	413	10	2.4	0.76	13897|13909|14073|14756|16891|23945|67477|72108|102022|106861	Ces1e|Ces3b|Faah|Gpld1|Lipg|Mgll|Abhd15|Ddhd2|Ces2a|Abhd3	0.0199526
GO Molecular Functions	GO:0047760	butyrate-CoA ligase activity	19	7.2	20558	8	413	3	0.73	0.42	20216|264895|380660	Acsm3|Acsf2|Acss3	0.0251189
GO Molecular Functions	GO:0003988	acetyl-CoA C-acyltransferase activity	17	6.7	20558	9	413	3	0.73	0.42	20280|110446|235674	Scp2|Acat1|Acaa1b	0.0398107

## Sheet: Down
Category	GO_ID	GO_term	Enrichment	Z-score	#TotalGeneInLibrary	#GeneInGO	#GeneInHitList	#GeneInGOAndHitList	%InGO	STDV %InGO	GeneID	Hits	FDR
GO Biological Processes	GO:0030198	extracellular matrix organization	3.8	11	20558	302	1001	56	5.6	0.73	11785|12306|12390|12406|12829|12832|12837|12840|12841|12842|13710|13717|14114|14230|16147|16854|16948|16949|16950|17381|17390|17391|18073|20356|20682|20732|21808|23794|30800|54156|58859|58994|64074|69538|69675|77794|78892|94352|101401|102693|107581|170441|207596|216725|219151|233332|237360|239337|240725|241226|241639|268396|268780|269959|271127|546144	Apbb1|Anxa2|Cav2|Serpinh1|Col4a4|Col5a2|Col8a1|Col9a2|Col9a3|Col1a1|Elf3|Eln|Fbln1|Fkbp10|Ihh|Lgals3|Lox|Loxl1|Loxl3|Mmp12|Mmp2|Mmp24|Nid1|Sema5a|Sox9|Spint1|Tgfb2|Adamts5|Mmp20|Egfl6|Efemp2|Smpd3|Smoc2|Antxr1|Pxdn|Adamtsl2|Crispld2|Loxl2|Adamts9|Phldb1|Col16a1|Slc2a10|Thsd4|Adamts2|Scara3|Adamts17|Adamts14|Adamts12|Sulf1|Itga8|Fermt1|Sh3pxd2b|Egflam|Adamtsl3|Adamts16|Wdr72	1e-13
GO Biological Processes	GO:0043062	extracellular structure organization	3.3	10	20558	352	1001	57	5.7	0.73	11785|12306|12390|12406|12490|12829|12832|12837|12840|12841|12842|13710|13717|14114|14230|16147|16854|16948|16949|16950|17381|17390|17391|18073|20356|20682|20732|21808|23794|30800|54156|58859|58994|64074|69538|69675|77794|78892|94352|101401|102693|107581|170441|207596|216725|219151|233332|237360|239337|240725|241226|241639|268396|268780|269959|271127|546144	Apbb1|Anxa2|Cav2|Serpinh1|Cd34|Col4a4|Col5a2|Col8a1|Col9a2|Col9a3|Col1a1|Elf3|Eln|Fbln1|Fkbp10|Ihh|Lgals3|Lox|Loxl1|Loxl3|Mmp12|Mmp2|Mmp24|Nid1|Sema5a|Sox9|Spint1|Tgfb2|Adamts5|Mmp20|Egfl6|Efemp2|Smpd3|Smoc2|Antxr1|Pxdn|Adamtsl2|Crispld2|Loxl2|Adamts9|Phldb1|Col16a1|Slc2a10|Thsd4|Adamts2|Scara3|Adamts17|Adamts14|Adamts12|Sulf1|Itga8|Fermt1|Sh3pxd2b|Egflam|Adamtsl3|Adamts16|Wdr72	1e-11
GO Biological Processes	GO:0098609	cell-cell adhesion	2.3	8.6	20558	772	1001	88	8.8	0.9	11492|11987|12043|12394|12490|12550|12552|12560|12563|12772|12936|13052|13131|13505|13507|13723|13837|14537|14634|16147|16160|16401|16403|16409|16411|16475|16854|16950|17075|17196|17391|17470|17967|17974|18106|18772|18793|19280|19876|20202|20312|20354|20555|20563|20677|20682|20779|21808|22174|22417|22422|23859|23888|23959|23966|26570|50723|50918|52118|53883|57810|64817|68792|70417|71436|71740|717…	Adam19|Slc7a1|Bcl2|Runx1|Cd34|Cdh1|Cdh11|Cdh3|Cdh6|Ccr2|Pcdha4|Cxadr|Dab1|Dsc1|Dsc3|Emb|Epha3|Gcnt1|Gli3|Ihh|Il12b|Itga4|Itga6|Itgam|Itgax|Ajuba|Lgals3|Loxl3|Epcam|Mbp|Mmp24|Cd200|Ncam1|Nck2|Cd244a|Pkp1|Plaur|Ptprs|Robo1|S100a9|Cx3cl1|Sema4d|Slfn1|Slit2|Sox4|Sox9|Src|Tgfb2|Tyro3|Wnt4|Wnt7b|Dlg2|Gpc6|Nt5e|Tenm4|Slc7a11|Icosl|Myadm|Pvr|Celsr2|Cdon|Svep1|Srpx2|Megf10|Flrt3|Nectin4|Anxa9|Rap2b|Mdga1|…	3.98107e-10
GO Biological Processes	GO:0061564	axon development	2.6	8.1	20558	523	1001	65	6.5	0.78	11603|11785|12043|12552|12801|12934|13131|13175|13193|13639|13654|13723|13800|13837|13844|14184|14365|14634|16001|16401|16782|16885|17181|17390|17756|17967|18053|18164|18212|18213|18479|18481|18612|19277|19280|19876|20354|20356|20563|21808|22352|22421|22422|27279|27528|56386|68585|71436|93840|107448|107449|110596|117606|211187|211323|213084|226251|226841|235472|244058|244667|268902|319757|320027|…	Agrn|Apbb1|Bcl2|Cdh11|Cnr1|Dpysl2|Dab1|Dclk1|Dcx|Efna4|Egr2|Emb|Enah|Epha3|Ephb2|Fgfr3|Fzd3|Gli3|Igf1r|Itga4|Lamc2|Limk1|Matn2|Mmp2|Map2|Ncam1|Ngfr|Nptx1|Ntrk2|Ntrk3|Pak1|Pak3|Etv4|Ptpro|Ptprs|Robo1|Sema4d|Sema5a|Slit2|Tgfb2|Vim|Wnt7a|Wnt7b|Tnfrsf12a|Nrep|B4galt6|Rtn4|Flrt3|Vangl2|Unc5a|Unc5b|Arhgef28|Boc|Lrtm2|Nrg1|Cdkl3|Ablim1|Vash2|Prtg|Rgma|Disc1|Robo2|Smo|Fstl4|Adcy1	1.58489e-08
GO Biological Processes	GO:0048667	cell morphogenesis involved in neuron differentiation	2.3	7.9	20558	647	1001	74	7.4	0.83	11603|11785|11941|12043|12552|12934|13131|13175|13193|13639|13654|13723|13800|13837|13844|14184|14260|14365|14634|16001|16401|16560|16782|16885|16975|17181|17756|17967|18053|18164|18212|18213|18479|18481|18612|19277|19280|19876|20354|20356|20563|21808|22352|22421|22422|27279|52463|53883|56386|68585|71436|93840|94190|107448|107449|108672|110596|117606|170677|195208|211187|211323|213084|216049|2262…	Agrn|Apbb1|Atp2b2|Bcl2|Cdh11|Dpysl2|Dab1|Dclk1|Dcx|Efna4|Egr2|Emb|Enah|Epha3|Ephb2|Fgfr3|Fmn1|Fzd3|Gli3|Igf1r|Itga4|Kif1a|Lamc2|Limk1|Lrp8|Matn2|Map2|Ncam1|Ngfr|Nptx1|Ntrk2|Ntrk3|Pak1|Pak3|Etv4|Ptpro|Ptprs|Robo1|Sema4d|Sema5a|Slit2|Tgfb2|Vim|Wnt7a|Wnt7b|Tnfrsf12a|Tet1|Celsr2|B4galt6|Rtn4|Flrt3|Vangl2|Ophn1|Unc5a|Unc5b|Zdhhc15|Arhgef28|Boc|Cdhr1|Dcdc2a|Lrtm2|Nrg1|Cdkl3|Zfp365|Ablim1|Prtg|Ptprq|Rgm…	1.99526e-08
GO Biological Processes	GO:0007409	axonogenesis	2.6	8	20558	482	1001	61	6.1	0.76	11603|11785|12043|12552|12934|13131|13175|13193|13639|13654|13723|13800|13837|13844|14184|14365|14634|16001|16401|16782|16885|17181|17756|17967|18053|18164|18212|18213|18479|18481|18612|19277|19280|19876|20354|20356|20563|21808|22352|22421|22422|27279|56386|68585|71436|93840|107448|107449|110596|117606|211187|211323|213084|226251|235472|244058|244667|268902|319757|320027|432530	Agrn|Apbb1|Bcl2|Cdh11|Dpysl2|Dab1|Dclk1|Dcx|Efna4|Egr2|Emb|Enah|Epha3|Ephb2|Fgfr3|Fzd3|Gli3|Igf1r|Itga4|Lamc2|Limk1|Matn2|Map2|Ncam1|Ngfr|Nptx1|Ntrk2|Ntrk3|Pak1|Pak3|Etv4|Ptpro|Ptprs|Robo1|Sema4d|Sema5a|Slit2|Tgfb2|Vim|Wnt7a|Wnt7b|Tnfrsf12a|B4galt6|Rtn4|Flrt3|Vangl2|Unc5a|Unc5b|Arhgef28|Boc|Lrtm2|Nrg1|Cdkl3|Ablim1|Prtg|Rgma|Disc1|Robo2|Smo|Fstl4|Adcy1	1.99526e-08
GO Biological Processes	GO:1903047	mitotic cell cycle process	2.3	7.7	20558	682	1001	76	7.6	0.84	11799|11853|12043|12189|12223|12236|12315|12366|12428|12443|12444|12450|12531|12534|12575|12579|12580|12649|13490|13555|14184|14235|15468|16001|16319|16551|16580|17215|17216|17865|18591|18647|18767|19361|19650|20555|20677|20698|21973|22410|23834|26934|28105|51944|52276|54124|54141|56742|58994|66371|66934|66977|66993|67849|68014|68519|68964|70218|72080|72119|73804|76044|76843|77011|78906|80986|105…	Birc5|Rhoc|Bcl2|Brca1|Btc|Bub1b|Calm3|Casp2|Ccna2|Ccnd1|Ccnd2|Ccng1|Cdc25b|Cdk1|Cdkn1a|Cdkn2b|Cdkn2c|Chek1|Drd3|E2f1|Fgfr3|Foxm1|Prmt2|Igf1r|Incenp|Kif11|Kifc5b|Mcm3|Mcm2|Mybl2|Pdgfb|Cdk14|Pkia|Rad51|Rbl1|Slfn1|Sox4|Sphk1|Top2a|Wnt10b|Cdc6|Racgap1|Trim36|Knstrn|Cdca8|Cks1b|Spag5|Psrc1|Smpd3|Chmp4c|Dsn1|Nuf2|Smarcd3|Cdca5|Zwilch|Eml1|Ctc1|Kif18b|Sapcd2|Tpx2|Kif2c|Ncapg2|Dtl|Ticrr|Misp|Ckap2|Mtbp|N…	3.16228e-08
GO Biological Processes	GO:0072358	cardiovascular system development	2.1	7.3	20558	781	1001	81	8.1	0.86	11421|11489|11600|12028|12189|12267|12273|12306|12394|12490|12772|12837|12842|13360|13844|14172|14230|14235|14613|14634|14734|15277|15507|16147|16160|16411|16854|16878|16948|17304|17390|18019|18053|18212|18591|18710|18760|18933|19219|19250|19876|20312|20356|20563|20677|20692|20698|20732|21808|22417|22421|22422|26360|27279|30955|57246|58859|64074|64817|68585|68792|69538|71785|72469|73230|78560|938…	Ace|Adam12|Angpt1|Bax|Brca1|C3ar1|C5ar1|Anxa2|Runx1|Cd34|Ccr2|Col8a1|Col1a1|Dhcr7|Ephb2|Fgf18|Fkbp10|Foxm1|Gja5|Gli3|Gpc3|Hk2|Hspb1|Ihh|Il12b|Itgax|Lgals3|Lif|Lox|Mfge8|Mmp2|Nfatc2|Ngfr|Ntrk2|Pdgfb|Pik3r3|Prkd1|Prrx1|Ptger4|Ptpn14|Robo1|Cx3cl1|Sema5a|Slit2|Sox4|Sparc|Sphk1|Spint1|Tgfb2|Wnt4|Wnt7a|Wnt7b|Angptl2|Tnfrsf12a|Pik3cg|Tbx20|Efemp2|Smoc2|Svep1|Rtn4|Srpx2|Antxr1|Pdgfd|Plcd3|Bmper|Adgra2|Va…	1.58489e-07
GO Biological Processes	GO:0001944	vasculature development	2.1	7.3	20558	781	1001	81	8.1	0.86	11421|11489|11600|12028|12189|12267|12273|12306|12394|12490|12772|12837|12842|13360|13844|14172|14230|14235|14613|14634|14734|15277|15507|16147|16160|16411|16854|16878|16948|17304|17390|18019|18053|18212|18591|18710|18760|18933|19219|19250|19876|20312|20356|20563|20677|20692|20698|20732|21808|22417|22421|22422|26360|27279|30955|57246|58859|64074|64817|68585|68792|69538|71785|72469|73230|78560|938…	Ace|Adam12|Angpt1|Bax|Brca1|C3ar1|C5ar1|Anxa2|Runx1|Cd34|Ccr2|Col8a1|Col1a1|Dhcr7|Ephb2|Fgf18|Fkbp10|Foxm1|Gja5|Gli3|Gpc3|Hk2|Hspb1|Ihh|Il12b|Itgax|Lgals3|Lif|Lox|Mfge8|Mmp2|Nfatc2|Ngfr|Ntrk2|Pdgfb|Pik3r3|Prkd1|Prrx1|Ptger4|Ptpn14|Robo1|Cx3cl1|Sema5a|Slit2|Sox4|Sparc|Sphk1|Spint1|Tgfb2|Wnt4|Wnt7a|Wnt7b|Angptl2|Tnfrsf12a|Pik3cg|Tbx20|Efemp2|Smoc2|Svep1|Rtn4|Srpx2|Antxr1|Pdgfd|Plcd3|Bmper|Adgra2|Va…	1.58489e-07
GO Biological Processes	GO:0048812	neuron projection morphogenesis	2.2	7.3	20558	698	1001	75	7.5	0.83	11603|11785|12043|12552|12934|13131|13175|13193|13639|13654|13723|13800|13837|13844|14184|14260|14365|14634|16001|16401|16560|16782|16885|16975|17181|17756|17965|17967|18053|18164|18212|18213|18479|18481|18612|19277|19280|19876|20354|20356|20563|21808|22239|22352|22421|22422|27279|29875|52463|53883|56386|68585|71436|76884|93840|107448|107449|108672|110596|117606|195208|211187|211323|213084|214230…	Agrn|Apbb1|Bcl2|Cdh11|Dpysl2|Dab1|Dclk1|Dcx|Efna4|Egr2|Emb|Enah|Epha3|Ephb2|Fgfr3|Fmn1|Fzd3|Gli3|Igf1r|Itga4|Kif1a|Lamc2|Limk1|Lrp8|Matn2|Map2|Nbl1|Ncam1|Ngfr|Nptx1|Ntrk2|Ntrk3|Pak1|Pak3|Etv4|Ptpro|Ptprs|Robo1|Sema4d|Sema5a|Slit2|Tgfb2|Ugt8a|Vim|Wnt7a|Wnt7b|Tnfrsf12a|Iqgap1|Tet1|Celsr2|B4galt6|Rtn4|Flrt3|Cyfip2|Vangl2|Unc5a|Unc5b|Zdhhc15|Arhgef28|Boc|Dcdc2a|Lrtm2|Nrg1|Cdkl3|Pak6|Zfp365|Ablim1|Gpm…	1.58489e-07
GO Biological Processes	GO:0120039	plasma membrane bounded cell projection morphogenesis	2.2	7.3	20558	712	1001	76	7.6	0.84	11603|11785|12043|12552|12934|13131|13175|13193|13639|13654|13723|13800|13837|13844|14184|14260|14365|14634|16001|16401|16560|16782|16885|16975|17181|17756|17965|17967|18053|18164|18212|18213|18479|18481|18612|19277|19280|19876|20354|20356|20563|20779|21808|22239|22352|22421|22422|27279|29875|52463|53883|56386|68585|71436|76884|93840|107448|107449|108672|110596|117606|195208|211187|211323|213084|…	Agrn|Apbb1|Bcl2|Cdh11|Dpysl2|Dab1|Dclk1|Dcx|Efna4|Egr2|Emb|Enah|Epha3|Ephb2|Fgfr3|Fmn1|Fzd3|Gli3|Igf1r|Itga4|Kif1a|Lamc2|Limk1|Lrp8|Matn2|Map2|Nbl1|Ncam1|Ngfr|Nptx1|Ntrk2|Ntrk3|Pak1|Pak3|Etv4|Ptpro|Ptprs|Robo1|Sema4d|Sema5a|Slit2|Src|Tgfb2|Ugt8a|Vim|Wnt7a|Wnt7b|Tnfrsf12a|Iqgap1|Tet1|Celsr2|B4galt6|Rtn4|Flrt3|Cyfip2|Vangl2|Unc5a|Unc5b|Zdhhc15|Arhgef28|Boc|Dcdc2a|Lrtm2|Nrg1|Cdkl3|Pak6|Zfp365|Ablim1…	1.58489e-07
GO Biological Processes	GO:0048858	cell projection morphogenesis	2.2	7.3	20558	717	1001	76	7.6	0.84	11603|11785|12043|12552|12934|13131|13175|13193|13639|13654|13723|13800|13837|13844|14184|14260|14365|14634|16001|16401|16560|16782|16885|16975|17181|17756|17965|17967|18053|18164|18212|18213|18479|18481|18612|19277|19280|19876|20354|20356|20563|20779|21808|22239|22352|22421|22422|27279|29875|52463|53883|56386|68585|71436|76884|93840|107448|107449|108672|110596|117606|195208|211187|211323|213084|…	Agrn|Apbb1|Bcl2|Cdh11|Dpysl2|Dab1|Dclk1|Dcx|Efna4|Egr2|Emb|Enah|Epha3|Ephb2|Fgfr3|Fmn1|Fzd3|Gli3|Igf1r|Itga4|Kif1a|Lamc2|Limk1|Lrp8|Matn2|Map2|Nbl1|Ncam1|Ngfr|Nptx1|Ntrk2|Ntrk3|Pak1|Pak3|Etv4|Ptpro|Ptprs|Robo1|Sema4d|Sema5a|Slit2|Src|Tgfb2|Ugt8a|Vim|Wnt7a|Wnt7b|Tnfrsf12a|Iqgap1|Tet1|Celsr2|B4galt6|Rtn4|Flrt3|Cyfip2|Vangl2|Unc5a|Unc5b|Zdhhc15|Arhgef28|Boc|Dcdc2a|Lrtm2|Nrg1|Cdkl3|Pak6|Zfp365|Ablim1…	1.99526e-07
GO Biological Processes	GO:0098742	cell-cell adhesion via plasma-membrane adhesion molecules	3.4	7.9	20558	211	1001	35	3.5	0.58	12550|12552|12560|12563|12936|13052|13131|13505|13507|13723|13837|16401|16475|17075|17196|17391|19280|19876|20312|21808|23888|23966|50918|52118|53883|71436|71740|74762|93712|104010|170677|235086|235472|245827|268902	Cdh1|Cdh11|Cdh3|Cdh6|Pcdha4|Cxadr|Dab1|Dsc1|Dsc3|Emb|Epha3|Itga4|Ajuba|Epcam|Mbp|Mmp24|Ptprs|Robo1|Cx3cl1|Tgfb2|Gpc6|Tenm4|Myadm|Pvr|Celsr2|Flrt3|Nectin4|Mdga1|Pcdhga4|Cdh22|Cdhr1|Igsf9b|Prtg|Fat2|Robo2	2.51189e-07
GO Biological Processes	GO:0071363	cellular response to growth factor stimulus	2.3	7.2	20558	616	1001	68	6.8	0.8	11600|11783|12164|12390|12393|12394|12579|13555|13869|14167|14171|14172|14184|14314|14734|14783|15507|16001|16160|16948|17965|18053|18212|18213|18591|18760|19876|20377|20563|20660|20682|20692|20698|20779|21808|21809|22417|27528|29875|51944|56198|56213|58250|58994|64074|65112|68010|70673|71436|71785|72789|73230|76884|77794|78560|83554|98878|107765|110351|170441|239337|240725|241226|241639|242316|2…	Angpt1|Apaf1|Bmp8b|Cav2|Runx2|Runx1|Cdkn2b|E2f1|Erbb4|Fgf12|Fgf17|Fgf18|Fgfr3|Fstl1|Gpc3|Grb10|Hspb1|Igf1r|Il12b|Lox|Nbl1|Ngfr|Ntrk2|Ntrk3|Pdgfb|Prkd1|Robo1|Sfrp1|Slit2|Sorl1|Sox9|Sparc|Sphk1|Src|Tgfb2|Tgfb3|Wnt4|Nrep|Iqgap1|Knstrn|Heyl|Htra1|Chst11|Smpd3|Smoc2|Pmepa1|Bambi|Prdm16|Flrt3|Pdgfd|Veph1|Bmper|Cyfip2|Adamtsl2|Adgra2|Fstl3|Ehd4|Ankrd1|Rap1gap|Slc2a10|Adamts12|Sulf1|Itga8|Fermt1|Gdf6|Rgm…	2.51189e-07
GO Biological Processes	GO:0032990	cell part morphogenesis	2.1	7.1	20558	740	1001	77	7.7	0.84	11603|11785|12028|12043|12552|12934|13131|13175|13193|13639|13654|13723|13800|13837|13844|14184|14260|14365|14634|16001|16401|16560|16782|16885|16975|17181|17756|17965|17967|18053|18164|18212|18213|18479|18481|18612|19277|19280|19876|20354|20356|20563|20779|21808|22239|22352|22421|22422|27279|29875|52463|53883|56386|68585|71436|76884|93840|107448|107449|108672|110596|117606|195208|211187|211323|2…	Agrn|Apbb1|Bax|Bcl2|Cdh11|Dpysl2|Dab1|Dclk1|Dcx|Efna4|Egr2|Emb|Enah|Epha3|Ephb2|Fgfr3|Fmn1|Fzd3|Gli3|Igf1r|Itga4|Kif1a|Lamc2|Limk1|Lrp8|Matn2|Map2|Nbl1|Ncam1|Ngfr|Nptx1|Ntrk2|Ntrk3|Pak1|Pak3|Etv4|Ptpro|Ptprs|Robo1|Sema4d|Sema5a|Slit2|Src|Tgfb2|Ugt8a|Vim|Wnt7a|Wnt7b|Tnfrsf12a|Iqgap1|Tet1|Celsr2|B4galt6|Rtn4|Flrt3|Cyfip2|Vangl2|Unc5a|Unc5b|Zdhhc15|Arhgef28|Boc|Dcdc2a|Lrtm2|Nrg1|Cdkl3|Pak6|Zfp365|Ab…	2.51189e-07
GO Biological Processes	GO:0001568	blood vessel development	2.1	7	20558	747	1001	77	7.7	0.84	11421|11489|11600|12028|12189|12267|12273|12306|12394|12490|12772|12837|12842|13360|13844|14172|14230|14235|14613|14634|14734|15277|15507|16147|16160|16411|16854|16878|16948|17304|17390|18053|18212|18591|18710|18760|18933|19219|19876|20312|20356|20563|20677|20692|20698|20732|21808|22417|22421|22422|26360|27279|30955|57246|58859|64074|68585|68792|69538|71785|72469|73230|78560|93840|94352|101401|10…	Ace|Adam12|Angpt1|Bax|Brca1|C3ar1|C5ar1|Anxa2|Runx1|Cd34|Ccr2|Col8a1|Col1a1|Dhcr7|Ephb2|Fgf18|Fkbp10|Foxm1|Gja5|Gli3|Gpc3|Hk2|Hspb1|Ihh|Il12b|Itgax|Lgals3|Lif|Lox|Mfge8|Mmp2|Ngfr|Ntrk2|Pdgfb|Pik3r3|Prkd1|Prrx1|Ptger4|Robo1|Cx3cl1|Sema5a|Slit2|Sox4|Sparc|Sphk1|Spint1|Tgfb2|Wnt4|Wnt7a|Wnt7b|Angptl2|Tnfrsf12a|Pik3cg|Tbx20|Efemp2|Smoc2|Rtn4|Srpx2|Antxr1|Pdgfd|Plcd3|Bmper|Adgra2|Vangl2|Loxl2|Adamts9|U…	3.98107e-07
GO Biological Processes	GO:0009611	response to wounding	2.3	7.1	20558	534	1001	61	6.1	0.76	11475|12028|12043|12306|12490|12575|12772|12798|12842|13052|13844|13869|14027|14063|14114|14184|14230|16001|16475|16948|17181|17381|17390|18053|18213|18479|18591|19041|19219|19221|19280|20202|20312|21808|22003|22174|22240|22402|22410|22417|22421|26570|27279|27528|54525|64074|68585|71436|73379|74012|74145|74777|76509|93840|110606|216350|229521|230959|238328|242050|244058	Acta2|Bax|Bcl2|Anxa2|Cd34|Cdkn1a|Ccr2|Cnn2|Col1a1|Cxadr|Ephb2|Erbb4|Evpl|F2rl1|Fbln1|Fgfr3|Fkbp10|Igf1r|Ajuba|Lox|Matn2|Mmp12|Mmp2|Ngfr|Ntrk3|Pak1|Pdgfb|Ppl|Ptger4|Ptgfrn|Ptprs|S100a9|Cx3cl1|Tgfb2|Tpm1|Tyro3|Dpysl3|Ccn4|Wnt10b|Wnt4|Wnt7a|Slc7a11|Tnfrsf12a|Nrep|Syt7|Smoc2|Rtn4|Flrt3|Dcbld2|Rap2b|F13a1|Selenon|Plet1|Vangl2|Fntb|Tspan8|Syt11|Ajap1|Vash1|Igsf10|Rgma	5.01187e-07
GO Biological Processes	GO:0070848	response to growth factor	2.2	7	20558	630	1001	68	6.8	0.8	11600|11783|12164|12390|12393|12394|12579|13555|13869|14167|14171|14172|14184|14314|14734|14783|15507|16001|16160|16948|17965|18053|18212|18213|18591|18760|19876|20377|20563|20660|20682|20692|20698|20779|21808|21809|22417|27528|29875|51944|56198|56213|58250|58994|64074|65112|68010|70673|71436|71785|72789|73230|76884|77794|78560|83554|98878|107765|110351|170441|239337|240725|241226|241639|242316|2…	Angpt1|Apaf1|Bmp8b|Cav2|Runx2|Runx1|Cdkn2b|E2f1|Erbb4|Fgf12|Fgf17|Fgf18|Fgfr3|Fstl1|Gpc3|Grb10|Hspb1|Igf1r|Il12b|Lox|Nbl1|Ngfr|Ntrk2|Ntrk3|Pdgfb|Prkd1|Robo1|Sfrp1|Slit2|Sorl1|Sox9|Sparc|Sphk1|Src|Tgfb2|Tgfb3|Wnt4|Nrep|Iqgap1|Knstrn|Heyl|Htra1|Chst11|Smpd3|Smoc2|Pmepa1|Bambi|Prdm16|Flrt3|Pdgfd|Veph1|Bmper|Cyfip2|Adamtsl2|Adgra2|Fstl3|Ehd4|Ankrd1|Rap1gap|Slc2a10|Adamts12|Sulf1|Itga8|Fermt1|Gdf6|Rgm…	5.01187e-07
GO Biological Processes	GO:0090287	regulation of cellular response to growth factor stimulus	2.9	7.3	20558	281	1001	40	4	0.62	11600|12390|12393|12579|14172|14314|14734|14783|16160|16948|17965|18053|18591|19876|20377|20563|20660|21809|22417|27528|56213|58250|64074|65112|68010|70673|72789|73230|76884|77794|78560|83554|170441|239337|240725|241226|241639|244058|268977|386655	Angpt1|Cav2|Runx2|Cdkn2b|Fgf18|Fstl1|Gpc3|Grb10|Il12b|Lox|Nbl1|Ngfr|Pdgfb|Robo1|Sfrp1|Slit2|Sorl1|Tgfb3|Wnt4|Nrep|Htra1|Chst11|Smoc2|Pmepa1|Bambi|Prdm16|Veph1|Bmper|Cyfip2|Adamtsl2|Adgra2|Fstl3|Slc2a10|Adamts12|Sulf1|Itga8|Fermt1|Rgma|Ltbp1|Eid2	1e-06
GO Biological Processes	GO:0043549	regulation of kinase activity	2.1	6.7	20558	771	1001	77	7.7	0.84	11421|11600|11603|11839|12223|12273|12428|12443|12444|12450|12531|12575|12579|12580|13131|13837|13844|13869|14172|14184|15507|16001|16012|16160|16319|16475|16975|17311|17969|18003|18011|18212|18213|18479|18481|18591|18710|18767|19085|19088|19099|19277|19650|19735|19876|20377|20660|20779|21808|21809|21934|22174|22422|23834|29875|30955|53416|54124|56742|64297|71785|72119|74012|80982|93840|121021|21…	Ace|Angpt1|Agrn|Areg|Btc|C5ar1|Ccna2|Ccnd1|Ccnd2|Ccng1|Cdc25b|Cdkn1a|Cdkn2b|Cdkn2c|Dab1|Epha3|Ephb2|Erbb4|Fgf18|Fgfr3|Hspb1|Igf1r|Igfbp6|Il12b|Incenp|Ajuba|Lrp8|Kitl|Ncf1|Nedd9|Neurl1a|Ntrk2|Ntrk3|Pak1|Pak3|Pdgfb|Pik3r3|Pkia|Prkar1b|Prkar2b|Mapk8ip1|Ptpro|Rbl1|Rgs2|Robo1|Sfrp1|Sorl1|Src|Tgfb2|Tgfb3|Tnfrsf11a|Tyro3|Wnt7b|Cdc6|Iqgap1|Pik3cg|Stk39|Cks1b|Psrc1|Gprc5b|Pdgfd|Tpx2|Rap2b|Cemip|Vangl2|Csp…	1.25893e-06
GO Biological Processes	GO:0000086	G2/M transition of mitotic cell cycle	4.2	7.9	20558	117	1001	24	2.4	0.48	11799|12189|12315|12428|12443|12450|12531|12534|12575|12579|12649|14235|18647|18767|22410|23834|66371|66993|68964|76843|77011|114714|269582|381293	Birc5|Brca1|Calm3|Ccna2|Ccnd1|Ccng1|Cdc25b|Cdk1|Cdkn1a|Cdkn2b|Chek1|Foxm1|Cdk14|Pkia|Wnt10b|Cdc6|Chmp4c|Smarcd3|Ctc1|Dtl|Ticrr|Rad51c|Clspn|Kif14	1.25893e-06
GO Biological Processes	GO:0045859	regulation of protein kinase activity	2.1	6.8	20558	675	1001	70	7	0.81	11421|11600|11603|11839|12223|12273|12428|12443|12444|12450|12531|12575|12579|12580|13131|13844|14172|15507|16001|16012|16160|16319|16475|16975|17311|17969|18003|18011|18213|18479|18481|18591|18767|19085|19088|19099|19277|19735|19876|20377|20660|20779|21808|21809|21934|22422|23834|29875|30955|53416|54124|56742|64297|71785|72119|74012|80982|93840|121021|211323|214230|229841|232431|237523|238161|24…	Ace|Angpt1|Agrn|Areg|Btc|C5ar1|Ccna2|Ccnd1|Ccnd2|Ccng1|Cdc25b|Cdkn1a|Cdkn2b|Cdkn2c|Dab1|Ephb2|Fgf18|Hspb1|Igf1r|Igfbp6|Il12b|Incenp|Ajuba|Lrp8|Kitl|Ncf1|Nedd9|Neurl1a|Ntrk3|Pak1|Pak3|Pdgfb|Pkia|Prkar1b|Prkar2b|Mapk8ip1|Ptpro|Rgs2|Robo1|Sfrp1|Sorl1|Src|Tgfb2|Tgfb3|Tnfrsf11a|Wnt7b|Cdc6|Iqgap1|Pik3cg|Stk39|Cks1b|Psrc1|Gprc5b|Pdgfd|Tpx2|Rap2b|Cemip|Vangl2|Cspg4|Nrg1|Pak6|Cenpe|Gprc5a|Ptprq|Akap6|Pde5…	1.25893e-06
GO Biological Processes	GO:0010720	positive regulation of cell development	2.1	6.7	20558	676	1001	70	7	0.81	11421|11785|12043|12394|12638|12772|12801|13131|13193|13555|13654|13837|13844|14365|14634|15507|16001|16403|16878|16885|16975|17965|18003|18011|18053|18212|18213|18479|18481|18483|18760|19735|19876|20202|20312|20354|20356|20698|20713|20732|21858|22240|22352|22402|23966|27279|29875|50918|56198|57810|64297|66993|68585|74187|78748|107765|108672|110829|170758|211323|213084|216049|216856|238161|242202…	Ace|Apbb1|Bcl2|Runx1|Cftr|Ccr2|Cnr1|Dab1|Dcx|E2f1|Egr2|Epha3|Ephb2|Fzd3|Gli3|Hspb1|Igf1r|Itga6|Lif|Limk1|Lrp8|Nbl1|Nedd9|Neurl1a|Ngfr|Ntrk2|Ntrk3|Pak1|Pak3|Palm|Prkd1|Rgs2|Robo1|S100a9|Cx3cl1|Sema4d|Sema5a|Sphk1|Serpini1|Spint1|Timp2|Dpysl3|Vim|Ccn4|Tenm4|Tnfrsf12a|Iqgap1|Myadm|Heyl|Cdon|Gprc5b|Smarcd3|Rtn4|Katnb1|Rassf10|Ankrd1|Zdhhc15|Lims1|Rac3|Nrg1|Cdkl3|Zfp365|Nlgn2|Akap6|Pde5a|Gdf6|Rgma|Dis…	1.25893e-06
GO Biological Processes	GO:0002009	morphogenesis of an epithelium	2.2	6.8	20558	568	1001	62	6.2	0.76	11600|11783|11839|12043|12394|12550|13800|13869|14155|14184|14260|14365|14634|14734|16001|16147|16411|16475|16667|16878|17381|17390|18053|18479|18591|18612|19143|19876|20191|20356|20377|20378|20563|20677|20682|20732|20779|21808|21817|22158|22417|22421|22422|56753|57246|70122|71436|72080|76509|93840|94190|140577|207920|230959|239337|240725|242022|244058|252973|271127|319757|381157	Angpt1|Apaf1|Areg|Bcl2|Runx1|Cdh1|Enah|Erbb4|Fem1b|Fgfr3|Fmn1|Fzd3|Gli3|Gpc3|Igf1r|Ihh|Itgax|Ajuba|Krt17|Lif|Mmp12|Mmp2|Ngfr|Pak1|Pdgfb|Etv4|St14|Robo1|Ryr2|Sema5a|Sfrp1|Frzb|Slit2|Sox4|Sox9|Spint1|Src|Tgfb2|Tgm2|Tulp3|Wnt4|Wnt7a|Wnt7b|Tacstd2|Tbx20|Mllt3|Flrt3|Sapcd2|Plet1|Vangl2|Ophn1|Ankrd6|Esrp1|Ajap1|Adamts12|Sulf1|Frem2|Rgma|Grhl2|Adamts16|Smo|Greb1l	1.58489e-06
GO Biological Processes	GO:0001655	urogenital system development	2.6	6.9	20558	377	1001	47	4.7	0.67	11421|11600|11677|12028|12043|12267|12829|13844|13869|14155|14260|14537|14634|14734|16001|16878|17075|17390|18073|18591|18793|19277|19876|20377|20537|20563|20677|20682|21808|22417|22422|56198|56753|68318|70350|71785|72135|73230|93840|100102|240725|241226|242022|268902|271127|319757|381157	Ace|Angpt1|Akr1b3|Bax|Bcl2|C3ar1|Col4a4|Ephb2|Erbb4|Fem1b|Fmn1|Gcnt1|Gli3|Gpc3|Igf1r|Lif|Epcam|Mmp2|Nid1|Pdgfb|Plaur|Ptpro|Robo1|Sfrp1|Slc5a1|Slit2|Sox4|Sox9|Tgfb2|Wnt4|Wnt7b|Heyl|Tacstd2|Aph1c|Basp1|Pdgfd|Pygo1|Bmper|Vangl2|Pcsk9|Sulf1|Itga8|Frem2|Robo2|Adamts16|Smo|Greb1l	1.99526e-06
GO Biological Processes	GO:0051301	cell division	2.2	6.7	20558	587	1001	63	6.3	0.77	11799|11853|12223|12236|12428|12443|12444|12450|12531|12534|13490|16001|16319|16551|18003|18591|18647|19650|21808|21809|21973|22421|23834|26934|28105|51944|52276|54124|54141|56742|66140|66371|66468|66934|66977|67455|67849|67956|68014|68166|70122|70218|71710|71785|72080|72119|73804|74187|76044|76464|77889|78619|78906|80986|93840|108907|108961|213582|216049|229841|237911|381293|381318	Birc5|Rhoc|Btc|Bub1b|Ccna2|Ccnd1|Ccnd2|Ccng1|Cdc25b|Cdk1|Drd3|Igf1r|Incenp|Kif11|Nedd9|Pdgfb|Cdk14|Rbl1|Tgfb2|Tgfb3|Top2a|Wnt7a|Cdc6|Racgap1|Trim36|Knstrn|Cdca8|Cks1b|Spag5|Psrc1|Ska2|Chmp4c|Ska1|Dsn1|Nuf2|Klhl13|Cdca5|Kmt5a|Zwilch|Spire1|Mllt3|Kif18b|Lrrcc1|Pdgfd|Sapcd2|Tpx2|Kif2c|Katnb1|Ncapg2|Knl1|Lbh|Zfp449|Misp|Ckap2|Vangl2|Nusap1|E2f8|Map9|Zfp365|Cenpe|Brip1|Kif14|Nsl1	1.99526e-06
GO Biological Processes	GO:0048729	tissue morphogenesis	2.1	6.6	20558	672	1001	69	6.9	0.8	11600|11783|11839|12043|12394|12550|13800|13869|14155|14184|14260|14365|14537|14634|14734|16001|16147|16411|16475|16667|16878|17381|17390|18053|18479|18591|18612|19143|19876|20191|20336|20356|20377|20378|20563|20677|20682|20732|20779|21808|21809|21817|22003|22158|22417|22421|22422|56198|56753|57246|70122|71436|72080|76509|93840|94190|107765|140577|207920|230959|239337|240725|242022|244058|252973|…	Angpt1|Apaf1|Areg|Bcl2|Runx1|Cdh1|Enah|Erbb4|Fem1b|Fgfr3|Fmn1|Fzd3|Gcnt1|Gli3|Gpc3|Igf1r|Ihh|Itgax|Ajuba|Krt17|Lif|Mmp12|Mmp2|Ngfr|Pak1|Pdgfb|Etv4|St14|Robo1|Ryr2|Exoc4|Sema5a|Sfrp1|Frzb|Slit2|Sox4|Sox9|Spint1|Src|Tgfb2|Tgfb3|Tgm2|Tpm1|Tulp3|Wnt4|Wnt7a|Wnt7b|Heyl|Tacstd2|Tbx20|Mllt3|Flrt3|Sapcd2|Plet1|Vangl2|Ophn1|Ankrd1|Ankrd6|Esrp1|Ajap1|Adamts12|Sulf1|Frem2|Rgma|Grhl2|Robo2|Adamts16|Smo|Greb1l	1.99526e-06
GO Biological Processes	GO:0001822	kidney development	2.7	6.9	20558	319	1001	42	4.2	0.63	11421|11600|11677|12028|12043|12267|12829|13869|14260|14537|14634|14734|16878|17075|18073|18591|19277|19876|20377|20537|20563|20677|20682|21808|22417|22422|56198|56753|68318|70350|71785|72135|73230|93840|100102|240725|241226|242022|268902|271127|319757|381157	Ace|Angpt1|Akr1b3|Bax|Bcl2|C3ar1|Col4a4|Erbb4|Fmn1|Gcnt1|Gli3|Gpc3|Lif|Epcam|Nid1|Pdgfb|Ptpro|Robo1|Sfrp1|Slc5a1|Slit2|Sox4|Sox9|Tgfb2|Wnt4|Wnt7b|Heyl|Tacstd2|Aph1c|Basp1|Pdgfd|Pygo1|Bmper|Vangl2|Pcsk9|Sulf1|Itga8|Frem2|Robo2|Adamts16|Smo|Greb1l	2.51189e-06
GO Biological Processes	GO:0033674	positive regulation of kinase activity	2.3	6.7	20558	513	1001	57	5.7	0.73	11421|11600|11603|11839|12223|12443|12444|12531|12575|13131|13837|13844|13869|14172|14184|16001|16012|16160|16319|16475|16975|17311|17969|18003|18011|18212|18213|18479|18481|18591|19876|20779|21808|21809|21934|22174|22422|23834|29875|30955|53416|54124|56742|64297|71785|72119|80982|93840|121021|211323|214230|229841|238161|242202|269582|338372|381293	Ace|Angpt1|Agrn|Areg|Btc|Ccnd1|Ccnd2|Cdc25b|Cdkn1a|Dab1|Epha3|Ephb2|Erbb4|Fgf18|Fgfr3|Igf1r|Igfbp6|Il12b|Incenp|Ajuba|Lrp8|Kitl|Ncf1|Nedd9|Neurl1a|Ntrk2|Ntrk3|Pak1|Pak3|Pdgfb|Robo1|Src|Tgfb2|Tgfb3|Tnfrsf11a|Tyro3|Wnt7b|Cdc6|Iqgap1|Pik3cg|Stk39|Cks1b|Psrc1|Gprc5b|Pdgfd|Tpx2|Cemip|Vangl2|Cspg4|Nrg1|Pak6|Cenpe|Akap6|Pde5a|Clspn|Map3k9|Kif14	3.16228e-06
GO Biological Processes	GO:0051962	positive regulation of nervous system development	2.1	6.5	20558	667	1001	68	6.8	0.8	11421|11603|11785|12043|12772|12801|13131|13193|13555|13654|13837|13844|14365|14634|15507|16001|16403|16411|16878|16885|16975|17965|18011|18053|18212|18213|18479|18481|18483|18760|19735|19876|20202|20312|20354|20356|20698|20713|20732|21858|22240|22352|22421|23966|27279|29875|56198|57810|64297|66993|68585|68792|71436|74187|78748|107765|108672|211187|211323|213084|216049|216856|230822|242316|244058…	Ace|Agrn|Apbb1|Bcl2|Ccr2|Cnr1|Dab1|Dcx|E2f1|Egr2|Epha3|Ephb2|Fzd3|Gli3|Hspb1|Igf1r|Itga6|Itgax|Lif|Limk1|Lrp8|Nbl1|Neurl1a|Ngfr|Ntrk2|Ntrk3|Pak1|Pak3|Palm|Prkd1|Rgs2|Robo1|S100a9|Cx3cl1|Sema4d|Sema5a|Sphk1|Serpini1|Spint1|Timp2|Dpysl3|Vim|Wnt7a|Tenm4|Tnfrsf12a|Iqgap1|Heyl|Cdon|Gprc5b|Smarcd3|Rtn4|Srpx2|Flrt3|Katnb1|Rassf10|Ankrd1|Zdhhc15|Lrtm2|Nrg1|Cdkl3|Zfp365|Nlgn2|Ncmap|Gdf6|Rgma|Disc1|Robo2|S…	3.16228e-06
GO Biological Processes	GO:0097435	supramolecular fiber organization	2	6.4	20558	730	1001	72	7.2	0.82	11853|12043|12306|12373|12406|12832|12842|13007|13717|13800|14063|14230|14260|16667|16885|16948|16949|16950|17357|17756|17918|17974|18003|18479|18481|18772|19219|20312|20356|20563|20779|21808|21809|22003|22240|22350|22352|22417|50918|56742|56753|58859|68166|69675|69693|70218|70997|71206|71584|72042|72119|73804|74103|74187|80986|94352|102502|108897|109711|170643|170758|170835|207596|216725|237360|…	Rhoc|Bcl2|Anxa2|Casq2|Serpinh1|Col5a2|Col1a1|Csrp1|Eln|Enah|F2rl1|Fkbp10|Fmn1|Krt17|Limk1|Lox|Loxl1|Loxl3|Marcksl1|Map2|Myo5a|Nck2|Nedd9|Pak1|Pak3|Pkp1|Ptger4|Cx3cl1|Sema5a|Slit2|Src|Tgfb2|Tgfb3|Tpm1|Dpysl3|Ezr|Vim|Wnt4|Myadm|Psrc1|Tacstd2|Efemp2|Spire1|Pxdn|Pof1b|Kif18b|Spef1|Katnal2|Gdpd2|Cotl1|Tpx2|Kif2c|Nebl|Katnb1|Ckap2|Loxl2|Pls1|Aif1l|Actn1|Kirrel|Rac3|Inpp5j|Thsd4|Adamts2|Adamts14|Gas2l3|…	5.01187e-06
GO Biological Processes	GO:0030029	actin filament-based process	2	6.3	20558	790	1001	76	7.6	0.84	11475|11785|11853|12043|12288|12291|12293|12373|12798|13007|13052|13717|13800|13824|13837|14063|14260|14613|16535|16885|17357|17918|17974|18003|18213|18479|18481|18484|18591|19219|20191|20202|20312|20356|20377|20563|20779|21808|21809|22003|22240|22350|22417|26934|27260|29856|29875|50918|56753|57778|68166|68794|69538|69693|71584|72042|74103|93840|94190|102502|108897|109676|109711|109934|170643|170…	Acta2|Apbb1|Rhoc|Bcl2|Cacna1c|Cacna1g|Cacna2d1|Casq2|Cnn2|Csrp1|Cxadr|Eln|Enah|Epb41l4a|Epha3|F2rl1|Fmn1|Gja5|Kcnq1|Limk1|Marcksl1|Myo5a|Nck2|Nedd9|Ntrk3|Pak1|Pak3|Pam|Pdgfb|Ptger4|Ryr2|S100a9|Cx3cl1|Sema5a|Sfrp1|Slit2|Src|Tgfb2|Tgfb3|Tpm1|Dpysl3|Ezr|Wnt4|Racgap1|Plek2|Smtn|Iqgap1|Myadm|Tacstd2|Fmnl1|Spire1|Flnc|Antxr1|Pof1b|Gdpd2|Cotl1|Nebl|Vangl2|Ophn1|Pls1|Aif1l|Ank2|Actn1|Abr|Kirrel|Rac3|Arhg…	5.01187e-06
GO Biological Processes	GO:0048514	blood vessel morphogenesis	2.1	6.4	20558	648	1001	66	6.6	0.78	11421|11489|11600|12028|12189|12267|12273|12306|12394|12490|12772|12837|13844|14172|14230|14235|14613|15277|15507|16147|16160|16411|16854|16878|16948|17304|17390|18053|18212|18591|18710|18760|18933|19219|19876|20312|20356|20563|20677|20692|20698|21808|22417|22421|22422|26360|27279|30955|57246|64074|68585|68792|72469|73230|78560|93840|94352|101401|107449|108961|121021|209743|226841|238328|240725|3…	Ace|Adam12|Angpt1|Bax|Brca1|C3ar1|C5ar1|Anxa2|Runx1|Cd34|Ccr2|Col8a1|Ephb2|Fgf18|Fkbp10|Foxm1|Gja5|Hk2|Hspb1|Ihh|Il12b|Itgax|Lgals3|Lif|Lox|Mfge8|Mmp2|Ngfr|Ntrk2|Pdgfb|Pik3r3|Prkd1|Prrx1|Ptger4|Robo1|Cx3cl1|Sema5a|Slit2|Sox4|Sparc|Sphk1|Tgfb2|Wnt4|Wnt7a|Wnt7b|Angptl2|Tnfrsf12a|Pik3cg|Tbx20|Smoc2|Rtn4|Srpx2|Plcd3|Bmper|Adgra2|Vangl2|Loxl2|Adamts9|Unc5b|E2f8|Cspg4|Minar1|Vash2|Vash1|Sulf1|Smo	5.01187e-06
GO Biological Processes	GO:0007346	regulation of mitotic cell cycle	2.3	6.4	20558	502	1001	55	5.5	0.72	11799|12043|12189|12223|12236|12366|12443|12444|12450|12531|12534|12575|12579|12649|13490|13555|14184|14365|15468|16001|16319|16551|18591|18767|19650|20555|20677|20698|21858|21973|22410|23834|29875|54124|56742|58994|64074|66371|66993|67849|68014|68964|72119|74041|76843|77011|105837|108907|109019|114714|213582|223723|229841|269582|381293	Birc5|Bcl2|Brca1|Btc|Bub1b|Casp2|Ccnd1|Ccnd2|Ccng1|Cdc25b|Cdk1|Cdkn1a|Cdkn2b|Chek1|Drd3|E2f1|Fgfr3|Fzd3|Prmt2|Igf1r|Incenp|Kif11|Pdgfb|Pkia|Rbl1|Slfn1|Sox4|Sphk1|Timp2|Top2a|Wnt10b|Cdc6|Iqgap1|Cks1b|Psrc1|Smpd3|Smoc2|Chmp4c|Smarcd3|Cdca5|Zwilch|Ctc1|Tpx2|Ddias|Dtl|Ticrr|Mtbp|Nusap1|Nabp1|Rad51c|Map9|Ttll12|Cenpe|Clspn|Kif14	7.94328e-06
GO Biological Processes	GO:0072001	renal system development	2.6	6.6	20558	334	1001	42	4.2	0.63	11421|11600|11677|12028|12043|12267|12829|13869|14260|14537|14634|14734|16878|17075|18073|18591|19277|19876|20377|20537|20563|20677|20682|21808|22417|22422|56198|56753|68318|70350|71785|72135|73230|93840|100102|240725|241226|242022|268902|271127|319757|381157	Ace|Angpt1|Akr1b3|Bax|Bcl2|C3ar1|Col4a4|Erbb4|Fmn1|Gcnt1|Gli3|Gpc3|Lif|Epcam|Nid1|Pdgfb|Ptpro|Robo1|Sfrp1|Slc5a1|Slit2|Sox4|Sox9|Tgfb2|Wnt4|Wnt7b|Heyl|Tacstd2|Aph1c|Basp1|Pdgfd|Pygo1|Bmper|Vangl2|Pcsk9|Sulf1|Itga8|Frem2|Robo2|Adamts16|Smo|Greb1l	7.94328e-06
GO Biological Processes	GO:0050673	epithelial cell proliferation	2.3	6.4	20558	439	1001	50	5	0.69	11799|11839|12028|12273|12390|12443|12444|12490|12550|12560|12579|12837|13052|13386|13661|13869|14172|14184|14734|16147|16160|16401|17381|18053|18591|18612|18760|19876|20356|20377|20682|20692|20913|21808|22410|22421|56213|56753|68585|73230|94352|110351|110829|207920|226841|238328|240725|241639|319757|433323	Birc5|Areg|Bax|C5ar1|Cav2|Ccnd1|Ccnd2|Cd34|Cdh1|Cdh3|Cdkn2b|Col8a1|Cxadr|Dlk1|Ehf|Erbb4|Fgf18|Fgfr3|Gpc3|Ihh|Il12b|Itga4|Mmp12|Ngfr|Pdgfb|Etv4|Prkd1|Robo1|Sema5a|Sfrp1|Sox9|Sparc|Stxbp4|Tgfb2|Wnt10b|Wnt7a|Htra1|Tacstd2|Rtn4|Bmper|Loxl2|Rap1gap|Lims1|Esrp1|Vash2|Vash1|Sulf1|Fermt1|Smo|Sgpp2	1e-05
GO Biological Processes	GO:0042063	gliogenesis	2.6	6.5	20558	338	1001	42	4.2	0.63	11839|12273|12579|12772|13131|13193|13490|13555|13654|14184|14634|15212|16409|16878|16975|17181|17391|18212|18213|18591|19153|20202|20312|20336|20677|20682|20732|21808|22352|23966|56386|68585|73668|77125|121021|211323|215798|216049|230822|235402|244667|319757	Areg|C5ar1|Cdkn2b|Ccr2|Dab1|Dcx|Drd3|E2f1|Egr2|Fgfr3|Gli3|Hexb|Itgam|Lif|Lrp8|Matn2|Mmp24|Ntrk2|Ntrk3|Pdgfb|Prx|S100a9|Cx3cl1|Exoc4|Sox4|Sox9|Spint1|Tgfb2|Vim|Tenm4|B4galt6|Rtn4|Ttc21b|Il33|Cspg4|Nrg1|Adgrg6|Zfp365|Ncmap|Lingo1|Disc1|Smo	1e-05
GO Biological Processes	GO:0031589	cell-substrate adhesion	2.5	6.5	20558	351	1001	43	4.3	0.64	11600|12043|12490|12837|12842|13837|14114|14260|16401|16403|16420|16475|17381|18003|18073|20377|20750|20779|22174|22417|27279|29875|50918|54156|56753|64074|69538|76509|83436|101401|105298|107581|109711|110829|170758|230959|239337|241226|241639|244667|245827|268780|381293	Angpt1|Bcl2|Cd34|Col8a1|Col1a1|Epha3|Fbln1|Fmn1|Itga4|Itga6|Itgb6|Ajuba|Mmp12|Nedd9|Nid1|Sfrp1|Spp1|Src|Tyro3|Wnt4|Tnfrsf12a|Iqgap1|Myadm|Egfl6|Tacstd2|Smoc2|Antxr1|Plet1|Plekha2|Adamts9|Epdr1|Col16a1|Actn1|Lims1|Rac3|Ajap1|Adamts12|Itga8|Fermt1|Disc1|Fat2|Egflam|Kif14	1e-05
GO Biological Processes	GO:0045860	positive regulation of protein kinase activity	2.3	6.4	20558	442	1001	50	5	0.69	11421|11600|11603|11839|12223|12443|12444|12531|12575|13131|14172|16012|16160|16319|16475|16975|17311|17969|18003|18011|18213|18479|18481|18591|19876|20779|21808|21809|21934|22422|23834|29875|30955|53416|54124|56742|64297|71785|72119|80982|93840|121021|211323|214230|229841|238161|242202|269582|338372|381293	Ace|Angpt1|Agrn|Areg|Btc|Ccnd1|Ccnd2|Cdc25b|Cdkn1a|Dab1|Fgf18|Igfbp6|Il12b|Incenp|Ajuba|Lrp8|Kitl|Ncf1|Nedd9|Neurl1a|Ntrk3|Pak1|Pak3|Pdgfb|Robo1|Src|Tgfb2|Tgfb3|Tnfrsf11a|Wnt7b|Cdc6|Iqgap1|Pik3cg|Stk39|Cks1b|Psrc1|Gprc5b|Pdgfd|Tpx2|Cemip|Vangl2|Cspg4|Nrg1|Pak6|Cenpe|Akap6|Pde5a|Clspn|Map3k9|Kif14	1e-05
GO Biological Processes	GO:0050769	positive regulation of neurogenesis	2.1	6.2	20558	592	1001	61	6.1	0.76	11421|11785|12043|12772|12801|13131|13193|13555|13654|13837|13844|14365|14634|15507|16001|16403|16878|16885|16975|17965|18011|18053|18212|18213|18479|18481|18483|18760|19735|19876|20202|20312|20354|20356|20698|20713|20732|21858|22240|22352|23966|27279|29875|56198|57810|64297|66993|68585|74187|78748|107765|108672|211323|213084|216049|216856|242316|244058|244667|268902|319757	Ace|Apbb1|Bcl2|Ccr2|Cnr1|Dab1|Dcx|E2f1|Egr2|Epha3|Ephb2|Fzd3|Gli3|Hspb1|Igf1r|Itga6|Lif|Limk1|Lrp8|Nbl1|Neurl1a|Ngfr|Ntrk2|Ntrk3|Pak1|Pak3|Palm|Prkd1|Rgs2|Robo1|S100a9|Cx3cl1|Sema4d|Sema5a|Sphk1|Serpini1|Spint1|Timp2|Dpysl3|Vim|Tenm4|Tnfrsf12a|Iqgap1|Heyl|Cdon|Gprc5b|Smarcd3|Rtn4|Katnb1|Rassf10|Ankrd1|Zdhhc15|Nrg1|Cdkl3|Zfp365|Nlgn2|Gdf6|Rgma|Disc1|Robo2|Smo	1e-05
GO Biological Processes	GO:0044839	cell cycle G2/M phase transition	3.7	7	20558	134	1001	24	2.4	0.48	11799|12189|12315|12428|12443|12450|12531|12534|12575|12579|12649|14235|18647|18767|22410|23834|66371|66993|68964|76843|77011|114714|269582|381293	Birc5|Brca1|Calm3|Ccna2|Ccnd1|Ccng1|Cdc25b|Cdk1|Cdkn1a|Cdkn2b|Chek1|Foxm1|Cdk14|Pkia|Wnt10b|Cdc6|Chmp4c|Smarcd3|Ctc1|Dtl|Ticrr|Rad51c|Clspn|Kif14	1e-05
GO Biological Processes	GO:0051347	positive regulation of transferase activity	2.1	6.2	20558	593	1001	61	6.1	0.76	11421|11600|11603|11839|12223|12443|12444|12531|12575|13131|13837|13844|13869|14172|14184|16001|16012|16160|16319|16475|16975|17311|17470|17969|18003|18011|18212|18213|18479|18481|18591|19876|20660|20779|21808|21809|21934|22174|22422|23834|29875|30955|53416|54124|56742|64297|71785|72119|80982|93840|121021|211323|214230|229841|231440|238161|242202|252973|269582|338372|381293	Ace|Angpt1|Agrn|Areg|Btc|Ccnd1|Ccnd2|Cdc25b|Cdkn1a|Dab1|Epha3|Ephb2|Erbb4|Fgf18|Fgfr3|Igf1r|Igfbp6|Il12b|Incenp|Ajuba|Lrp8|Kitl|Cd200|Ncf1|Nedd9|Neurl1a|Ntrk2|Ntrk3|Pak1|Pak3|Pdgfb|Robo1|Sorl1|Src|Tgfb2|Tgfb3|Tnfrsf11a|Tyro3|Wnt7b|Cdc6|Iqgap1|Pik3cg|Stk39|Cks1b|Psrc1|Gprc5b|Pdgfd|Tpx2|Cemip|Vangl2|Cspg4|Nrg1|Pak6|Cenpe|Parm1|Akap6|Pde5a|Grhl2|Clspn|Map3k9|Kif14	1e-05
GO Biological Processes	GO:0042060	wound healing	2.4	6.4	20558	393	1001	46	4.6	0.66	11475|12306|12490|12575|12772|12798|12842|13052|13844|13869|14027|14063|14114|14230|16475|16948|17381|18479|18591|19041|19219|19221|20202|20312|21808|22003|22174|22402|22410|22417|22421|26570|27279|54525|64074|73379|74012|74145|74777|76509|93840|110606|216350|229521|230959|242050	Acta2|Anxa2|Cd34|Cdkn1a|Ccr2|Cnn2|Col1a1|Cxadr|Ephb2|Erbb4|Evpl|F2rl1|Fbln1|Fkbp10|Ajuba|Lox|Mmp12|Pak1|Pdgfb|Ppl|Ptger4|Ptgfrn|S100a9|Cx3cl1|Tgfb2|Tpm1|Tyro3|Ccn4|Wnt10b|Wnt4|Wnt7a|Slc7a11|Tnfrsf12a|Syt7|Smoc2|Dcbld2|Rap2b|F13a1|Selenon|Plet1|Vangl2|Fntb|Tspan8|Syt11|Ajap1|Igsf10	1.25893e-05
GO Biological Processes	GO:0120035	regulation of plasma membrane bounded cell projection organization	1.9	6.1	20558	798	1001	75	7.5	0.83	11603|11785|12801|12934|13131|13193|13837|13844|14063|14299|15507|16001|16403|16560|16878|16885|16975|17756|18011|18053|18212|18213|18479|18481|18483|18760|18933|19280|19735|19876|20202|20312|20354|20356|20377|20563|20698|20713|20779|21809|22240|22350|22352|22421|27260|27279|29875|56455|56753|64294|64297|68585|73668|74187|102502|107765|108672|110351|121021|170835|195208|209743|211323|213084|21604…	Agrn|Apbb1|Cnr1|Dpysl2|Dab1|Dcx|Epha3|Ephb2|F2rl1|Ncs1|Hspb1|Igf1r|Itga6|Kif1a|Lif|Limk1|Lrp8|Map2|Neurl1a|Ngfr|Ntrk2|Ntrk3|Pak1|Pak3|Palm|Prkd1|Prrx1|Ptprs|Rgs2|Robo1|S100a9|Cx3cl1|Sema4d|Sema5a|Sfrp1|Slit2|Sphk1|Serpini1|Src|Tgfb3|Dpysl3|Ezr|Vim|Wnt7a|Plek2|Tnfrsf12a|Iqgap1|Dynll1|Tacstd2|Itm2c|Gprc5b|Rtn4|Ttc21b|Katnb1|Pls1|Ankrd1|Zdhhc15|Rap1gap|Cspg4|Inpp5j|Dcdc2a|Minar1|Nrg1|Cdkl3|Zfp365|Nl…	1.25893e-05
GO Biological Processes	GO:0060322	head development	2	6	20558	715	1001	69	6.9	0.8	11783|11864|11941|12028|12043|12273|12842|12934|13131|13175|13193|13555|13654|13844|13869|14184|14365|14634|15495|16001|16147|16401|16409|16560|16975|17390|17967|18092|18212|18479|19280|19876|20356|20377|20563|20682|20698|20779|20975|21808|21809|22158|22174|22417|22421|22422|26570|53418|53883|56297|57810|68519|68585|71436|73668|74762|78892|94190|109934|170758|171167|211323|216049|244667|252973|26…	Apaf1|Arnt2|Atp2b2|Bax|Bcl2|C5ar1|Col1a1|Dpysl2|Dab1|Dclk1|Dcx|E2f1|Egr2|Ephb2|Erbb4|Fgfr3|Fzd3|Gli3|Hsd3b4|Igf1r|Ihh|Itga4|Itgam|Kif1a|Lrp8|Mmp2|Ncam1|Nkx2-6|Ntrk2|Pak1|Ptprs|Robo1|Sema5a|Sfrp1|Slit2|Sox9|Sphk1|Src|Synj2|Tgfb2|Tgfb3|Tulp3|Tyro3|Wnt4|Wnt7a|Wnt7b|Slc7a11|B4galt2|Celsr2|Arl6|Cdon|Eml1|Rtn4|Flrt3|Ttc21b|Mdga1|Crispld2|Ophn1|Abr|Rac3|Fut10|Nrg1|Zfp365|Disc1|Grhl2|Robo2|Smo|Ttll1|Kif14	1.58489e-05
GO Biological Processes	GO:0010389	regulation of G2/M transition of mitotic cell cycle	4.6	7.3	20558	81	1001	18	1.8	0.42	12189|12443|12450|12531|12534|12575|12649|18767|22410|23834|66371|66993|68964|76843|77011|114714|269582|381293	Brca1|Ccnd1|Ccng1|Cdc25b|Cdk1|Cdkn1a|Chek1|Pkia|Wnt10b|Cdc6|Chmp4c|Smarcd3|Ctc1|Dtl|Ticrr|Rad51c|Clspn|Kif14	1.58489e-05
GO Biological Processes	GO:0007169	transmembrane receptor protein tyrosine kinase signaling pathway	2.1	6.1	20558	588	1001	60	6	0.75	11600|11839|12223|12390|12393|12560|12842|13639|13837|13844|13869|14167|14171|14172|14184|14302|14783|15507|16001|16012|16160|16948|17969|17974|18003|18011|18053|18212|18213|18479|18591|18710|18760|18793|19876|20660|20682|20779|20913|22174|22417|29875|58994|64074|64817|68585|71436|71785|72543|76884|78560|121021|208994|211323|232431|239337|239463|240725|271849|320027	Angpt1|Areg|Btc|Cav2|Runx2|Cdh3|Col1a1|Efna4|Epha3|Ephb2|Erbb4|Fgf12|Fgf17|Fgf18|Fgfr3|Frk|Grb10|Hspb1|Igf1r|Igfbp6|Il12b|Lox|Ncf1|Nck2|Nedd9|Neurl1a|Ngfr|Ntrk2|Ntrk3|Pak1|Pdgfb|Pik3r3|Prkd1|Plaur|Robo1|Sorl1|Sox9|Src|Stxbp4|Tyro3|Wnt4|Iqgap1|Smpd3|Smoc2|Svep1|Rtn4|Flrt3|Pdgfd|Mvb12b|Cyfip2|Adgra2|Cspg4|Fam83b|Nrg1|Gprc5a|Adamts12|Fam83a|Sulf1|Shc4|Fstl4	1.58489e-05
GO Biological Processes	GO:0042330	taxis	2.1	6.1	20558	617	1001	62	6.2	0.76	11600|11603|11785|12267|12273|12768|12772|12934|13052|13639|13654|13723|13800|13837|13844|14063|14172|14365|14634|15507|16409|16782|16841|16854|16948|17181|17965|17967|18053|18213|18591|18612|18760|19277|19876|20202|20312|20354|20356|20563|20750|21808|22422|30955|53416|57266|64074|71436|71785|78560|93840|107448|107449|117606|211187|211323|216856|226251|230972|235472|268902|319757	Angpt1|Agrn|Apbb1|C3ar1|C5ar1|Ccr1|Ccr2|Dpysl2|Cxadr|Efna4|Egr2|Emb|Enah|Epha3|Ephb2|F2rl1|Fgf18|Fzd3|Gli3|Hspb1|Itgam|Lamc2|Lect2|Lgals3|Lox|Matn2|Nbl1|Ncam1|Ngfr|Ntrk3|Pdgfb|Etv4|Prkd1|Ptpro|Robo1|S100a9|Cx3cl1|Sema4d|Sema5a|Slit2|Spp1|Tgfb2|Wnt7b|Pik3cg|Stk39|Cxcl14|Smoc2|Flrt3|Pdgfd|Adgra2|Vangl2|Unc5a|Unc5b|Boc|Lrtm2|Nrg1|Nlgn2|Ablim1|Arhgef16|Prtg|Robo2|Smo	1.58489e-05
GO Biological Processes	GO:1905114	cell surface receptor signaling pathway involved in cell-cell signaling	2.2	6.1	20558	533	1001	56	5.6	0.73	11438|12297|12443|12550|12560|12842|14184|14365|14634|14734|14783|16409|16841|18053|18647|19277|20312|20356|20377|20378|20677|20682|20779|22402|22410|22417|22421|22422|50781|53883|56297|64297|68010|70122|72135|72293|73668|74513|75607|78560|93840|140577|170758|195208|207181|214897|216856|226778|235086|240725|241639|244667|319757|320343|629378|666048	Chrna4|Cacnb3|Ccnd1|Cdh1|Cdh3|Col1a1|Fgfr3|Fzd3|Gli3|Gpc3|Grb10|Itgam|Lect2|Ngfr|Cdk14|Ptpro|Cx3cl1|Sema5a|Sfrp1|Frzb|Sox4|Sox9|Src|Ccn4|Wnt10b|Wnt4|Wnt7a|Wnt7b|Dkk3|Celsr2|Arl6|Gprc5b|Bambi|Mllt3|Pygo1|Nkd2|Ttc21b|Neto2|Wnk2|Adgra2|Vangl2|Ankrd6|Rac3|Dcdc2a|Rbms3|Csnk1g1|Nlgn2|Mark1|Igsf9b|Sulf1|Fermt1|Disc1|Smo|Lypd6|Dact3|Trabd2b	1.58489e-05
GO Biological Processes	GO:0044057	regulation of system process	2.1	6.1	20558	618	1001	62	6.2	0.76	11421|11438|11603|12288|12291|12293|12297|12373|12394|13052|13490|13654|14063|14167|14381|14613|14660|16411|16531|16535|16592|16878|17390|17540|17967|17969|18053|18164|18479|18591|19219|19277|19735|20191|20312|20698|20779|21808|22003|22402|22421|23966|26558|29856|30937|52055|53324|53416|60596|68585|73340|74513|74777|106393|109676|211323|216856|230822|235086|235442|238161|242202	Ace|Chrna4|Agrn|Cacna1c|Cacna1g|Cacna2d1|Cacnb3|Casq2|Runx1|Cxadr|Drd3|Egr2|F2rl1|Fgf12|G6pdx|Gja5|Gls|Itgax|Kcnma1|Kcnq1|Fabp5|Lif|Mmp2|Mrvi1|Ncam1|Ncf1|Ngfr|Nptx1|Pak1|Pdgfb|Ptger4|Ptpro|Rgs2|Ryr2|Cx3cl1|Sphk1|Src|Tgfb2|Tpm1|Ccn4|Wnt7a|Tenm4|Homer3|Smtn|Lmcd1|Rab11fip5|Nptx2|Stk39|Gucy1a1|Rtn4|Nptxr|Neto2|Selenon|Srl|Ank2|Nrg1|Nlgn2|Ncmap|Igsf9b|Rab8b|Akap6|Pde5a	1.58489e-05
GO Biological Processes	GO:0040017	positive regulation of locomotion	2.1	6.1	20558	618	1001	62	6.2	0.76	11475|11600|11853|12043|12267|12273|12390|12768|12772|12842|13869|14063|14114|14172|15507|16001|16401|16403|16411|16782|16854|17075|17311|17390|17918|18003|18213|18479|18481|18591|18760|19219|19285|20312|20354|20356|20563|20682|20692|20698|20779|21808|22402|22421|29875|50918|53416|53624|53626|53868|57266|64074|66371|68585|68792|71785|76509|78560|80982|232748|233571|319757	Acta2|Angpt1|Rhoc|Bcl2|C3ar1|C5ar1|Cav2|Ccr1|Ccr2|Col1a1|Erbb4|F2rl1|Fbln1|Fgf18|Hspb1|Igf1r|Itga4|Itga6|Itgax|Lamc2|Lgals3|Epcam|Kitl|Mmp2|Myo5a|Nedd9|Ntrk3|Pak1|Pak3|Pdgfb|Prkd1|Ptger4|Cavin1|Cx3cl1|Sema4d|Sema5a|Slit2|Sox9|Sparc|Sphk1|Src|Tgfb2|Ccn4|Wnt7a|Iqgap1|Myadm|Stk39|Cldn7|Insm1|Rab25|Cxcl14|Smoc2|Chmp4c|Rtn4|Srpx2|Pdgfd|Plet1|Adgra2|Cemip|Tcaf2|P2ry6|Smo	1.58489e-05
GO Biological Processes	GO:0045664	regulation of neuron differentiation	1.9	6	20558	793	1001	74	7.4	0.83	11603|11785|12043|12801|12934|13131|13193|13837|13844|14299|14634|15507|16001|16403|16560|16878|16885|16975|17756|17965|18011|18053|18212|18213|18479|18481|18483|18760|18933|19280|19735|19876|20202|20312|20354|20356|20377|20563|20682|20698|20713|21858|22240|22352|22421|27279|27528|29875|56198|57810|64294|64297|68585|74187|107765|108672|110351|121021|170758|170835|207920|209743|211323|213084|21604…	Agrn|Apbb1|Bcl2|Cnr1|Dpysl2|Dab1|Dcx|Epha3|Ephb2|Ncs1|Gli3|Hspb1|Igf1r|Itga6|Kif1a|Lif|Limk1|Lrp8|Map2|Nbl1|Neurl1a|Ngfr|Ntrk2|Ntrk3|Pak1|Pak3|Palm|Prkd1|Prrx1|Ptprs|Rgs2|Robo1|S100a9|Cx3cl1|Sema4d|Sema5a|Sfrp1|Slit2|Sox9|Sphk1|Serpini1|Timp2|Dpysl3|Vim|Wnt7a|Tnfrsf12a|Nrep|Iqgap1|Heyl|Cdon|Itm2c|Gprc5b|Rtn4|Katnb1|Ankrd1|Zdhhc15|Rap1gap|Cspg4|Rac3|Inpp5j|Esrp1|Minar1|Nrg1|Cdkl3|Zfp365|Nlgn2|Mark…	1.99526e-05
GO Biological Processes	GO:0030155	regulation of cell adhesion	2	5.9	20558	724	1001	69	6.9	0.8	11492|11600|11987|12043|12394|12550|12772|12837|12842|13131|13837|14114|14260|14634|16147|16160|16401|16403|16854|16878|16950|17075|17196|17381|17390|17974|18003|18073|18106|18793|19219|20312|20354|20356|20555|20677|20682|20713|20750|20779|21808|21817|22003|22417|29875|50723|50918|53624|53883|54156|56753|64074|70417|74762|76509|83436|83554|102657|107581|110351|110829|170758|171285|230959|241639|2…	Adam19|Angpt1|Slc7a1|Bcl2|Runx1|Cdh1|Ccr2|Col8a1|Col1a1|Dab1|Epha3|Fbln1|Fmn1|Gli3|Ihh|Il12b|Itga4|Itga6|Lgals3|Lif|Loxl3|Epcam|Mbp|Mmp12|Mmp2|Nck2|Nedd9|Nid1|Cd244a|Plaur|Ptger4|Cx3cl1|Sema4d|Sema5a|Slfn1|Sox4|Sox9|Serpini1|Spp1|Src|Tgfb2|Tgm2|Tpm1|Wnt4|Iqgap1|Icosl|Myadm|Cldn7|Celsr2|Egfl6|Tacstd2|Smoc2|Megf10|Mdga1|Plet1|Plekha2|Fstl3|Cd276|Col16a1|Rap1gap|Lims1|Rac3|Havcr2|Ajap1|Fermt1|Pde5a|…	1.99526e-05
GO Biological Processes	GO:0010975	regulation of neuron projection development	2	6	20558	623	1001	62	6.2	0.76	11603|11785|12801|12934|13131|13193|13837|13844|14299|15507|16001|16403|16560|16878|16885|16975|17756|18011|18053|18212|18213|18479|18481|18483|18760|18933|19280|19735|19876|20202|20312|20354|20356|20377|20563|20698|20713|22240|22352|22421|27279|29875|64294|64297|68585|74187|107765|108672|121021|170835|209743|211323|213084|216049|216856|226778|244058|244418|244667|268902|320027|385354	Agrn|Apbb1|Cnr1|Dpysl2|Dab1|Dcx|Epha3|Ephb2|Ncs1|Hspb1|Igf1r|Itga6|Kif1a|Lif|Limk1|Lrp8|Map2|Neurl1a|Ngfr|Ntrk2|Ntrk3|Pak1|Pak3|Palm|Prkd1|Prrx1|Ptprs|Rgs2|Robo1|S100a9|Cx3cl1|Sema4d|Sema5a|Sfrp1|Slit2|Sphk1|Serpini1|Dpysl3|Vim|Wnt7a|Tnfrsf12a|Iqgap1|Itm2c|Gprc5b|Rtn4|Katnb1|Ankrd1|Zdhhc15|Cspg4|Inpp5j|Minar1|Nrg1|Cdkl3|Zfp365|Nlgn2|Mark1|Rgma|Prag1|Disc1|Robo2|Fstl4|Frmd7	1.99526e-05
GO Biological Processes	GO:0006935	chemotaxis	2	5.9	20558	612	1001	61	6.1	0.76	11600|11603|11785|12267|12273|12768|12772|12934|13052|13639|13654|13723|13800|13837|13844|14063|14172|14365|14634|15507|16409|16782|16841|16854|16948|17181|17965|17967|18053|18213|18591|18612|18760|19277|19876|20202|20312|20354|20356|20563|20750|21808|22422|30955|53416|57266|64074|71436|71785|78560|93840|107448|107449|117606|211187|211323|226251|230972|235472|268902|319757	Angpt1|Agrn|Apbb1|C3ar1|C5ar1|Ccr1|Ccr2|Dpysl2|Cxadr|Efna4|Egr2|Emb|Enah|Epha3|Ephb2|F2rl1|Fgf18|Fzd3|Gli3|Hspb1|Itgam|Lamc2|Lect2|Lgals3|Lox|Matn2|Nbl1|Ncam1|Ngfr|Ntrk3|Pdgfb|Etv4|Prkd1|Ptpro|Robo1|S100a9|Cx3cl1|Sema4d|Sema5a|Slit2|Spp1|Tgfb2|Wnt7b|Pik3cg|Stk39|Cxcl14|Smoc2|Flrt3|Pdgfd|Adgra2|Vangl2|Unc5a|Unc5b|Boc|Lrtm2|Nrg1|Ablim1|Arhgef16|Prtg|Robo2|Smo	2.51189e-05
GO Biological Processes	GO:0090087	regulation of peptide transport	2	5.9	20558	685	1001	66	6.6	0.78	11600|11785|11799|12021|12189|12297|12490|12534|12550|12638|12801|13121|13490|13830|14063|14114|14613|14634|15444|15893|16160|16409|16535|16878|17470|18479|18484|18760|18767|19219|19250|20202|20312|20336|20377|20660|20677|20779|20913|21808|21809|22350|22402|23845|26570|50790|52055|54525|56455|56619|67041|74551|77125|77574|80982|101772|106347|107765|171285|216856|229521|232748|235442|241639|319613…	Angpt1|Apbb1|Birc5|Bard1|Brca1|Cacnb3|Cd34|Cdk1|Cdh1|Cftr|Cnr1|Cyp51|Drd3|Stom|F2rl1|Fbln1|Gja5|Gli3|Hpca|Ica1|Il12b|Itgam|Kcnq1|Lif|Cd200|Pak1|Pam|Prkd1|Pkia|Ptger4|Ptpn14|S100a9|Cx3cl1|Exoc4|Sfrp1|Sorl1|Sox4|Src|Stxbp4|Tgfb2|Tgfb3|Ezr|Ccn4|Clec5a|Slc7a11|Acsl4|Rab11fip5|Syt7|Dynll1|Clec4e|Oxct1|Pck2|Il33|Tcaf1|Cemip|Ano1|Ildr1|Ankrd1|Havcr2|Nlgn2|Syt11|Tcaf2|Rab8b|Fermt1|Sybu|Smo	2.51189e-05
GO Biological Processes	GO:2000147	positive regulation of cell motility	2.1	5.9	20558	587	1001	59	5.9	0.74	11475|11600|11853|12043|12267|12273|12768|12772|12842|13869|14063|14114|14172|15507|16001|16401|16403|16411|16782|16854|17075|17311|17390|17918|18003|18213|18479|18481|18591|18760|19219|19285|20312|20354|20356|20682|20692|20698|20779|21808|22402|22421|29875|50918|53416|53624|53626|53868|57266|64074|68585|68792|71785|76509|78560|80982|232748|233571|319757	Acta2|Angpt1|Rhoc|Bcl2|C3ar1|C5ar1|Ccr1|Ccr2|Col1a1|Erbb4|F2rl1|Fbln1|Fgf18|Hspb1|Igf1r|Itga4|Itga6|Itgax|Lamc2|Lgals3|Epcam|Kitl|Mmp2|Myo5a|Nedd9|Ntrk3|Pak1|Pak3|Pdgfb|Prkd1|Ptger4|Cavin1|Cx3cl1|Sema4d|Sema5a|Sox9|Sparc|Sphk1|Src|Tgfb2|Ccn4|Wnt7a|Iqgap1|Myadm|Stk39|Cldn7|Insm1|Rab25|Cxcl14|Smoc2|Rtn4|Srpx2|Pdgfd|Plet1|Adgra2|Cemip|Tcaf2|P2ry6|Smo	3.16228e-05
GO Biological Processes	GO:0010564	regulation of cell cycle process	2.1	5.9	20558	588	1001	59	5.9	0.74	11799|12043|12189|12223|12236|12366|12443|12444|12450|12531|12534|12575|12579|12649|13490|13555|14184|14235|15468|16001|16319|16551|16878|18591|18767|19650|20377|20555|20677|20682|20698|20913|22410|22417|23834|26934|51944|53626|54141|56742|57746|58994|66371|66993|67455|67849|68964|72119|76843|77011|105837|108907|108961|114714|213582|223970|229841|269582|381293	Birc5|Bcl2|Brca1|Btc|Bub1b|Casp2|Ccnd1|Ccnd2|Ccng1|Cdc25b|Cdk1|Cdkn1a|Cdkn2b|Chek1|Drd3|E2f1|Fgfr3|Foxm1|Prmt2|Igf1r|Incenp|Kif11|Lif|Pdgfb|Pkia|Rbl1|Sfrp1|Slfn1|Sox4|Sox9|Sphk1|Stxbp4|Wnt10b|Wnt4|Cdc6|Racgap1|Knstrn|Insm1|Spag5|Psrc1|Piwil2|Smpd3|Chmp4c|Smarcd3|Klhl13|Cdca5|Ctc1|Tpx2|Dtl|Ticrr|Mtbp|Nusap1|E2f8|Rad51c|Map9|Rmi2|Cenpe|Clspn|Kif14	3.16228e-05
GO Biological Processes	GO:0140014	mitotic nuclear division	2.7	6.2	20558	270	1001	35	3.5	0.58	11799|12223|12236|12649|13490|14184|16001|16319|16551|16580|17865|18591|20698|23834|26934|51944|52276|54141|56742|58994|66371|66934|66977|67849|70218|72119|73804|76044|78906|105837|108907|213582|229841|381293|381318	Birc5|Btc|Bub1b|Chek1|Drd3|Fgfr3|Igf1r|Incenp|Kif11|Kifc5b|Mybl2|Pdgfb|Sphk1|Cdc6|Racgap1|Knstrn|Cdca8|Spag5|Psrc1|Smpd3|Chmp4c|Dsn1|Nuf2|Cdca5|Kif18b|Tpx2|Kif2c|Ncapg2|Misp|Mtbp|Nusap1|Map9|Cenpe|Kif14|Nsl1	3.16228e-05
GO Biological Processes	GO:0050678	regulation of epithelial cell proliferation	2.4	6.1	20558	372	1001	43	4.3	0.64	11799|12028|12273|12390|12443|12444|12550|12560|12579|13052|13386|13869|14172|14184|14734|16147|16160|16401|17381|18053|18591|18612|18760|19876|20356|20377|20682|20692|20913|21808|22410|22421|56213|56753|68585|110351|110829|207920|226841|238328|240725|319757|433323	Birc5|Bax|C5ar1|Cav2|Ccnd1|Ccnd2|Cdh1|Cdh3|Cdkn2b|Cxadr|Dlk1|Erbb4|Fgf18|Fgfr3|Gpc3|Ihh|Il12b|Itga4|Mmp12|Ngfr|Pdgfb|Etv4|Prkd1|Robo1|Sema5a|Sfrp1|Sox9|Sparc|Stxbp4|Tgfb2|Wnt10b|Wnt7a|Htra1|Tacstd2|Rtn4|Rap1gap|Lims1|Esrp1|Vash2|Vash1|Sulf1|Smo|Sgpp2	3.98107e-05
GO Biological Processes	GO:0007224	smoothened signaling pathway	3.3	6.5	20558	156	1001	25	2.5	0.49	12393|14184|14634|14734|16147|18933|20377|22158|22410|22422|56297|57810|59056|64706|68525|72507|73668|104732|117606|195208|218232|234740|264134|268935|319757	Runx2|Fgfr3|Gli3|Gpc3|Ihh|Prrx1|Sfrp1|Tulp3|Wnt10b|Wnt7b|Arl6|Cdon|Evc|Scube1|Evc2|Dzip1l|Ttc21b|Tedc1|Boc|Dcdc2a|Ptpdc1|Tmem231|Ttc26|Scube3|Smo	3.98107e-05
GO Biological Processes	GO:0090092	regulation of transmembrane receptor protein serine/threonine kinase signaling pathway	2.7	6.2	20558	248	1001	33	3.3	0.56	12164|12390|12579|14314|14560|14734|16948|17965|20377|20660|21808|21809|27528|56213|57246|58250|65112|68010|70673|71805|72789|73230|77794|83554|170441|209268|240725|241226|241639|242316|244058|268977|386655	Bmp8b|Cav2|Cdkn2b|Fstl1|Gdf10|Gpc3|Lox|Nbl1|Sfrp1|Sorl1|Tgfb2|Tgfb3|Nrep|Htra1|Tbx20|Chst11|Pmepa1|Bambi|Prdm16|Nup93|Veph1|Bmper|Adamtsl2|Fstl3|Slc2a10|Igsf1|Sulf1|Itga8|Fermt1|Gdf6|Rgma|Ltbp1|Eid2	3.98107e-05
GO Biological Processes	GO:0010721	negative regulation of cell development	2.3	6	20558	387	1001	44	4.4	0.65	11785|12043|12579|12638|13131|13490|13837|13844|13869|14114|14184|14381|14634|17756|18053|18213|18479|19280|19735|20354|20356|20378|20563|20660|20682|22240|22352|22421|22422|56753|64294|68585|110351|121021|170835|209743|211323|213084|216049|235402|235472|244058|244418|320027	Apbb1|Bcl2|Cdkn2b|Cftr|Dab1|Drd3|Epha3|Ephb2|Erbb4|Fbln1|Fgfr3|G6pdx|Gli3|Map2|Ngfr|Ntrk3|Pak1|Ptprs|Rgs2|Sema4d|Sema5a|Frzb|Slit2|Sorl1|Sox9|Dpysl3|Vim|Wnt7a|Wnt7b|Tacstd2|Itm2c|Rtn4|Rap1gap|Cspg4|Inpp5j|Minar1|Nrg1|Cdkl3|Zfp365|Lingo1|Prtg|Rgma|Prag1|Fstl4	3.98107e-05
GO Biological Processes	GO:0051272	positive regulation of cellular component movement	2	5.8	20558	608	1001	60	6	0.75	11475|11600|11853|12043|12267|12273|12768|12772|12842|13869|14063|14114|14172|15507|16001|16401|16403|16411|16782|16854|17075|17311|17390|17756|17918|18003|18213|18479|18481|18591|18760|19219|19285|20312|20354|20356|20682|20692|20698|20779|21808|22402|22421|29875|50918|53416|53624|53626|53868|57266|64074|68585|68792|71785|76509|78560|80982|232748|233571|319757	Acta2|Angpt1|Rhoc|Bcl2|C3ar1|C5ar1|Ccr1|Ccr2|Col1a1|Erbb4|F2rl1|Fbln1|Fgf18|Hspb1|Igf1r|Itga4|Itga6|Itgax|Lamc2|Lgals3|Epcam|Kitl|Mmp2|Map2|Myo5a|Nedd9|Ntrk3|Pak1|Pak3|Pdgfb|Prkd1|Ptger4|Cavin1|Cx3cl1|Sema4d|Sema5a|Sox9|Sparc|Sphk1|Src|Tgfb2|Ccn4|Wnt7a|Iqgap1|Myadm|Stk39|Cldn7|Insm1|Rab25|Cxcl14|Smoc2|Rtn4|Srpx2|Pdgfd|Plet1|Adgra2|Cemip|Tcaf2|P2ry6|Smo	3.98107e-05
GO Biological Processes	GO:0034762	regulation of transmembrane transport	2	5.8	20558	583	1001	58	5.8	0.74	11421|11438|11603|11944|12028|12043|12288|12293|12297|12299|12373|12638|13490|13830|13844|13869|14167|14381|14613|14697|14734|14783|15277|15444|16494|16506|16531|16535|16592|17918|18611|18760|19735|20191|20273|20312|20913|21808|30955|53416|59095|66395|74513|74777|75607|77574|80982|98741|100102|109676|110862|209195|215113|216856|228071|232748|233571|238161	Ace|Chrna4|Agrn|Atp4a|Bax|Bcl2|Cacna1c|Cacna2d1|Cacnb3|Cacng1|Casq2|Cftr|Drd3|Stom|Ephb2|Erbb4|Fgf12|G6pdx|Gja5|Gnb5|Gpc3|Grb10|Hk2|Hpca|Kcna6|Kcnd1|Kcnma1|Kcnq1|Fabp5|Myo5a|Pea15a|Prkd1|Rgs2|Ryr2|Scn8a|Cx3cl1|Stxbp4|Tgfb2|Pik3cg|Stk39|Fxyd6|Ahnak|Neto2|Selenon|Wnk2|Tcaf1|Cemip|Kcnb2|Pcsk9|Ank2|Kcnq3|Clic6|Slc43a2|Nlgn2|Sestd1|Tcaf2|P2ry6|Akap6	5.01187e-05
GO Biological Processes	GO:0007411	axon guidance	2.7	6.1	20558	251	1001	33	3.3	0.56	11603|11785|12934|13639|13654|13723|13800|13837|13844|14365|14634|16782|17181|17967|18053|18612|19277|19876|20354|20356|20563|21808|22422|71436|93840|107448|107449|117606|211187|226251|235472|268902|319757	Agrn|Apbb1|Dpysl2|Efna4|Egr2|Emb|Enah|Epha3|Ephb2|Fzd3|Gli3|Lamc2|Matn2|Ncam1|Ngfr|Etv4|Ptpro|Robo1|Sema4d|Sema5a|Slit2|Tgfb2|Wnt7b|Flrt3|Vangl2|Unc5a|Unc5b|Boc|Lrtm2|Ablim1|Prtg|Robo2|Smo	5.01187e-05
GO Biological Processes	GO:0051223	regulation of protein transport	2	5.7	20558	642	1001	62	6.2	0.76	11600|11785|11799|12021|12189|12297|12490|12534|12550|12638|12801|13121|13490|13830|14063|14114|14613|14634|15444|15893|16160|16409|16535|17470|18479|18484|18760|18767|19219|19250|20312|20336|20377|20660|20677|20779|20913|21808|21809|22350|22402|23845|26570|50790|52055|54525|56455|56619|67041|74551|77125|77574|80982|101772|107765|171285|216856|229521|232748|241639|319613|319757	Angpt1|Apbb1|Birc5|Bard1|Brca1|Cacnb3|Cd34|Cdk1|Cdh1|Cftr|Cnr1|Cyp51|Drd3|Stom|F2rl1|Fbln1|Gja5|Gli3|Hpca|Ica1|Il12b|Itgam|Kcnq1|Cd200|Pak1|Pam|Prkd1|Pkia|Ptger4|Ptpn14|Cx3cl1|Exoc4|Sfrp1|Sorl1|Sox4|Src|Stxbp4|Tgfb2|Tgfb3|Ezr|Ccn4|Clec5a|Slc7a11|Acsl4|Rab11fip5|Syt7|Dynll1|Clec4e|Oxct1|Pck2|Il33|Tcaf1|Cemip|Ano1|Ankrd1|Havcr2|Nlgn2|Syt11|Tcaf2|Fermt1|Sybu|Smo	5.01187e-05
GO Biological Processes	GO:0097485	neuron projection guidance	2.7	6.1	20558	252	1001	33	3.3	0.56	11603|11785|12934|13639|13654|13723|13800|13837|13844|14365|14634|16782|17181|17967|18053|18612|19277|19876|20354|20356|20563|21808|22422|71436|93840|107448|107449|117606|211187|226251|235472|268902|319757	Agrn|Apbb1|Dpysl2|Efna4|Egr2|Emb|Enah|Epha3|Ephb2|Fzd3|Gli3|Lamc2|Matn2|Ncam1|Ngfr|Etv4|Ptpro|Robo1|Sema4d|Sema5a|Slit2|Tgfb2|Wnt7b|Flrt3|Vangl2|Unc5a|Unc5b|Boc|Lrtm2|Ablim1|Prtg|Robo2|Smo	5.01187e-05
GO Biological Processes	GO:0000280	nuclear division	2.2	5.9	20558	420	1001	46	4.6	0.66	11799|12223|12236|12531|12649|13206|13490|14184|16001|16319|16551|16580|16878|17864|17865|18591|19361|20698|21973|22417|23834|26934|51944|52276|54141|56742|57746|58994|66371|66934|66977|67849|68166|70218|72119|73804|76044|78906|105837|108907|114714|213582|229841|237911|381293|381318	Birc5|Btc|Bub1b|Cdc25b|Chek1|Ddx4|Drd3|Fgfr3|Igf1r|Incenp|Kif11|Kifc5b|Lif|Mybl1|Mybl2|Pdgfb|Rad51|Sphk1|Top2a|Wnt4|Cdc6|Racgap1|Knstrn|Cdca8|Spag5|Psrc1|Piwil2|Smpd3|Chmp4c|Dsn1|Nuf2|Cdca5|Spire1|Kif18b|Tpx2|Kif2c|Ncapg2|Misp|Mtbp|Nusap1|Rad51c|Map9|Cenpe|Brip1|Kif14|Nsl1	6.30957e-05
GO Biological Processes	GO:0016055	Wnt signaling pathway	2.2	5.8	20558	434	1001	47	4.7	0.67	12443|12550|12560|12842|14184|14365|14634|14734|14783|16841|18647|19277|20356|20377|20378|20677|20682|20779|22402|22410|22417|22421|22422|50781|53883|56297|64297|68010|70122|72135|72293|73668|75607|78560|93840|140577|170758|195208|207181|214897|226778|240725|241639|244667|320343|629378|666048	Ccnd1|Cdh1|Cdh3|Col1a1|Fgfr3|Fzd3|Gli3|Gpc3|Grb10|Lect2|Cdk14|Ptpro|Sema5a|Sfrp1|Frzb|Sox4|Sox9|Src|Ccn4|Wnt10b|Wnt4|Wnt7a|Wnt7b|Dkk3|Celsr2|Arl6|Gprc5b|Bambi|Mllt3|Pygo1|Nkd2|Ttc21b|Wnk2|Adgra2|Vangl2|Ankrd6|Rac3|Dcdc2a|Rbms3|Csnk1g1|Mark1|Sulf1|Fermt1|Disc1|Lypd6|Dact3|Trabd2b	6.30957e-05
GO Biological Processes	GO:0198738	cell-cell signaling by wnt	2.2	5.8	20558	436	1001	47	4.7	0.67	12443|12550|12560|12842|14184|14365|14634|14734|14783|16841|18647|19277|20356|20377|20378|20677|20682|20779|22402|22410|22417|22421|22422|50781|53883|56297|64297|68010|70122|72135|72293|73668|75607|78560|93840|140577|170758|195208|207181|214897|226778|240725|241639|244667|320343|629378|666048	Ccnd1|Cdh1|Cdh3|Col1a1|Fgfr3|Fzd3|Gli3|Gpc3|Grb10|Lect2|Cdk14|Ptpro|Sema5a|Sfrp1|Frzb|Sox4|Sox9|Src|Ccn4|Wnt10b|Wnt4|Wnt7a|Wnt7b|Dkk3|Celsr2|Arl6|Gprc5b|Bambi|Mllt3|Pygo1|Nkd2|Ttc21b|Wnk2|Adgra2|Vangl2|Ankrd6|Rac3|Dcdc2a|Rbms3|Csnk1g1|Mark1|Sulf1|Fermt1|Disc1|Lypd6|Dact3|Trabd2b	6.30957e-05
GO Biological Processes	GO:0031346	positive regulation of cell projection organization	2.1	5.7	20558	478	1001	50	5	0.69	11603|11785|12801|13193|13837|14063|15507|16001|16403|16819|16878|16885|16975|18011|18053|18212|18213|18479|18481|18483|18760|19735|19876|20202|20312|20354|20356|20698|20713|20779|21809|22240|27260|27279|29875|56455|64297|68585|74187|107765|108672|211323|213084|216856|234267|235442|244058|244667|268902|385354	Agrn|Apbb1|Cnr1|Dcx|Epha3|F2rl1|Hspb1|Igf1r|Itga6|Lcn2|Lif|Limk1|Lrp8|Neurl1a|Ngfr|Ntrk2|Ntrk3|Pak1|Pak3|Palm|Prkd1|Rgs2|Robo1|S100a9|Cx3cl1|Sema4d|Sema5a|Sphk1|Serpini1|Src|Tgfb3|Dpysl3|Plek2|Tnfrsf12a|Iqgap1|Dynll1|Gprc5b|Rtn4|Katnb1|Ankrd1|Zdhhc15|Nrg1|Cdkl3|Nlgn2|Gpm6a|Rab8b|Rgma|Disc1|Robo2|Frmd7	6.30957e-05
GO Biological Processes	GO:0090288	negative regulation of cellular response to growth factor stimulus	3.2	6.3	20558	152	1001	24	2.4	0.48	12390|16160|17965|18053|20377|20563|20660|21809|22417|56213|58250|65112|68010|70673|72789|73230|77794|78560|83554|170441|239337|240725|268977|386655	Cav2|Il12b|Nbl1|Ngfr|Sfrp1|Slit2|Sorl1|Tgfb3|Wnt4|Htra1|Chst11|Pmepa1|Bambi|Prdm16|Veph1|Bmper|Adamtsl2|Adgra2|Fstl3|Slc2a10|Adamts12|Sulf1|Ltbp1|Eid2	7.94328e-05
GO Biological Processes	GO:0072006	nephron development	3.2	6.3	20558	152	1001	24	2.4	0.48	11600|12043|12267|12829|13869|14260|14634|14734|16878|18073|18591|19277|20682|22417|22422|56198|56753|70350|71785|93840|240725|271127|319757|381157	Angpt1|Bcl2|C3ar1|Col4a4|Erbb4|Fmn1|Gli3|Gpc3|Lif|Nid1|Pdgfb|Ptpro|Sox9|Wnt4|Wnt7b|Heyl|Tacstd2|Basp1|Pdgfd|Vangl2|Sulf1|Adamts16|Smo|Greb1l	7.94328e-05
GO Biological Processes	GO:0030335	positive regulation of cell migration	2	5.7	20558	564	1001	56	5.6	0.73	11475|11600|11853|12043|12267|12273|12768|12772|12842|13869|14063|14114|14172|15507|16001|16401|16403|16411|16782|16854|17311|17390|17918|18003|18213|18479|18481|18591|18760|19219|20312|20354|20356|20682|20692|20698|20779|21808|22402|22421|29875|50918|53416|53626|53868|57266|64074|68585|68792|71785|76509|78560|80982|232748|233571|319757	Acta2|Angpt1|Rhoc|Bcl2|C3ar1|C5ar1|Ccr1|Ccr2|Col1a1|Erbb4|F2rl1|Fbln1|Fgf18|Hspb1|Igf1r|Itga4|Itga6|Itgax|Lamc2|Lgals3|Kitl|Mmp2|Myo5a|Nedd9|Ntrk3|Pak1|Pak3|Pdgfb|Prkd1|Ptger4|Cx3cl1|Sema4d|Sema5a|Sox9|Sparc|Sphk1|Src|Tgfb2|Ccn4|Wnt7a|Iqgap1|Myadm|Stk39|Insm1|Rab25|Cxcl14|Smoc2|Rtn4|Srpx2|Pdgfd|Plet1|Adgra2|Cemip|Tcaf2|P2ry6|Smo	7.94328e-05
GO Biological Processes	GO:0030111	regulation of Wnt signaling pathway	2.5	5.9	20558	307	1001	37	3.7	0.6	12550|12560|12842|14184|14634|14734|14783|16841|18647|19277|20356|20377|20378|20677|20682|20779|22402|22410|50781|64297|68010|70122|72293|73668|75607|78560|93840|140577|195208|207181|214897|240725|241639|244667|320343|629378|666048	Cdh1|Cdh3|Col1a1|Fgfr3|Gli3|Gpc3|Grb10|Lect2|Cdk14|Ptpro|Sema5a|Sfrp1|Frzb|Sox4|Sox9|Src|Ccn4|Wnt10b|Dkk3|Gprc5b|Bambi|Mllt3|Nkd2|Ttc21b|Wnk2|Adgra2|Vangl2|Ankrd6|Dcdc2a|Rbms3|Csnk1g1|Sulf1|Fermt1|Disc1|Lypd6|Dact3|Trabd2b	7.94328e-05
GO Biological Processes	GO:0001525	angiogenesis	2.1	5.7	20558	537	1001	54	5.4	0.71	11421|11489|11600|12189|12267|12273|12306|12394|12490|12772|12837|13844|14172|15277|15507|16147|16160|16411|16854|16878|17304|17390|18053|18710|18760|19876|20312|20356|20563|20692|20698|21808|22421|22422|26360|27279|30955|57246|64074|68585|68792|72469|73230|78560|93840|94352|101401|107449|108961|121021|209743|226841|238328|240725	Ace|Adam12|Angpt1|Brca1|C3ar1|C5ar1|Anxa2|Runx1|Cd34|Ccr2|Col8a1|Ephb2|Fgf18|Hk2|Hspb1|Ihh|Il12b|Itgax|Lgals3|Lif|Mfge8|Mmp2|Ngfr|Pik3r3|Prkd1|Robo1|Cx3cl1|Sema5a|Slit2|Sparc|Sphk1|Tgfb2|Wnt7a|Wnt7b|Angptl2|Tnfrsf12a|Pik3cg|Tbx20|Smoc2|Rtn4|Srpx2|Plcd3|Bmper|Adgra2|Vangl2|Loxl2|Adamts9|Unc5b|E2f8|Cspg4|Minar1|Vash2|Vash1|Sulf1	7.94328e-05
GO Biological Processes	GO:0016049	cell growth	2.1	5.7	20558	523	1001	53	5.3	0.71	11785|12043|12575|12580|12934|13175|13193|13730|14381|15468|16401|16667|16885|17756|18213|18479|19280|19735|20354|20356|20377|20378|20563|20682|20698|21808|21809|22401|22402|22403|27279|29875|50790|56742|68585|71436|73379|76884|98402|195359|209212|209743|211323|213084|214230|232441|238161|244058|244667|319757|320027|381293|629378	Apbb1|Bcl2|Cdkn1a|Cdkn2c|Dpysl2|Dclk1|Dcx|Emp1|G6pdx|Prmt2|Itga4|Krt17|Limk1|Map2|Ntrk3|Pak1|Ptprs|Rgs2|Sema4d|Sema5a|Sfrp1|Frzb|Slit2|Sox9|Sphk1|Tgfb2|Tgfb3|Zmat3|Ccn4|Ccn5|Tnfrsf12a|Iqgap1|Acsl4|Psrc1|Rtn4|Flrt3|Dcbld2|Cyfip2|Sh3bp4|Trim40|Osgin2|Minar1|Nrg1|Cdkl3|Pak6|Rerg|Akap6|Rgma|Disc1|Smo|Fstl4|Kif14|Dact3	7.94328e-05
GO Biological Processes	GO:0030308	negative regulation of cell growth	2.9	6.1	20558	199	1001	28	2.8	0.52	11785|12043|12575|12580|14381|17756|18479|19280|19735|20354|20356|20377|20378|20563|21808|22401|56742|68585|73379|98402|195359|209212|209743|213084|232441|244058|320027|629378	Apbb1|Bcl2|Cdkn1a|Cdkn2c|G6pdx|Map2|Pak1|Ptprs|Rgs2|Sema4d|Sema5a|Sfrp1|Frzb|Slit2|Tgfb2|Zmat3|Psrc1|Rtn4|Dcbld2|Sh3bp4|Trim40|Osgin2|Minar1|Cdkl3|Rerg|Rgma|Fstl4|Dact3	7.94328e-05
GO Biological Processes	GO:2000027	regulation of animal organ morphogenesis	2.8	6	20558	211	1001	29	2.9	0.53	12028|12043|12393|12490|12550|14172|14365|14734|16878|18053|19876|20377|20682|21808|21809|22417|22421|22422|56753|68585|70122|72080|93840|110829|140577|230959|240725|268902|319757	Bax|Bcl2|Runx2|Cd34|Cdh1|Fgf18|Fzd3|Gpc3|Lif|Ngfr|Robo1|Sfrp1|Sox9|Tgfb2|Tgfb3|Wnt4|Wnt7a|Wnt7b|Tacstd2|Rtn4|Mllt3|Sapcd2|Vangl2|Lims1|Ankrd6|Ajap1|Sulf1|Robo2|Smo	7.94328e-05
GO Biological Processes	GO:0043269	regulation of ion transport	1.9	5.5	20558	745	1001	68	6.8	0.8	11421|11438|11603|11941|11944|12028|12043|12288|12291|12293|12297|12299|12373|12638|12768|12801|12934|13490|13830|13844|14167|14381|14613|14697|15444|16494|16506|16531|16535|16854|17918|18591|18760|19735|20191|20273|20312|21808|21934|26558|30955|50790|53416|54525|59095|66395|67149|68585|69908|74513|74777|75607|77574|80982|98741|100102|109676|110862|171180|209195|215113|216856|228071|229521|232748…	Ace|Chrna4|Agrn|Atp2b2|Atp4a|Bax|Bcl2|Cacna1c|Cacna1g|Cacna2d1|Cacnb3|Cacng1|Casq2|Cftr|Ccr1|Cnr1|Dpysl2|Drd3|Stom|Ephb2|Fgf12|G6pdx|Gja5|Gnb5|Hpca|Kcna6|Kcnd1|Kcnma1|Kcnq1|Lgals3|Myo5a|Pdgfb|Prkd1|Rgs2|Ryr2|Scn8a|Cx3cl1|Tgfb2|Tnfrsf11a|Homer3|Pik3cg|Acsl4|Stk39|Syt7|Fxyd6|Ahnak|Nkain1|Rtn4|Rab3b|Neto2|Selenon|Wnk2|Tcaf1|Cemip|Kcnb2|Pcsk9|Ank2|Kcnq3|Syt12|Clic6|Slc43a2|Nlgn2|Sestd1|Syt11|Tcaf2|P2…	0.0001
GO Biological Processes	GO:0060070	canonical Wnt signaling pathway	2.5	5.9	20558	285	1001	35	3.5	0.58	12550|12560|12842|14184|14365|14634|14734|18647|19277|20356|20377|20378|20677|20682|20779|22410|22417|22421|22422|50781|64297|68010|70122|72135|72293|73668|75607|78560|140577|207181|214897|241639|244667|320343|629378	Cdh1|Cdh3|Col1a1|Fgfr3|Fzd3|Gli3|Gpc3|Cdk14|Ptpro|Sema5a|Sfrp1|Frzb|Sox4|Sox9|Src|Wnt10b|Wnt4|Wnt7a|Wnt7b|Dkk3|Gprc5b|Bambi|Mllt3|Pygo1|Nkd2|Ttc21b|Wnk2|Adgra2|Ankrd6|Rbms3|Csnk1g1|Fermt1|Disc1|Lypd6|Dact3	0.0001
GO Biological Processes	GO:0048589	developmental growth	1.8	5.5	20558	791	1001	71	7.1	0.81	11603|11839|12043|12288|12534|12575|12649|12934|13052|13175|13193|13360|13386|13490|13869|14184|14260|14381|14634|15468|16001|16147|16401|16885|17756|17967|18213|18479|19219|19221|19280|19735|19876|20354|20356|20377|20563|20682|21808|22350|22402|22410|22421|22422|23966|27279|29875|57246|58250|58994|59056|68585|68964|71436|74777|76044|76884|93840|102502|211323|213084|214230|231507|238161|242050|24…	Agrn|Areg|Bcl2|Cacna1c|Cdk1|Cdkn1a|Chek1|Dpysl2|Cxadr|Dclk1|Dcx|Dhcr7|Dlk1|Drd3|Erbb4|Fgfr3|Fmn1|G6pdx|Gli3|Prmt2|Igf1r|Ihh|Itga4|Limk1|Map2|Ncam1|Ntrk3|Pak1|Ptger4|Ptgfrn|Ptprs|Rgs2|Robo1|Sema4d|Sema5a|Sfrp1|Slit2|Sox9|Tgfb2|Ezr|Ccn4|Wnt10b|Wnt7a|Wnt7b|Tenm4|Tnfrsf12a|Iqgap1|Tbx20|Chst11|Smpd3|Evc|Rtn4|Ctc1|Flrt3|Selenon|Ncapg2|Cyfip2|Vangl2|Pls1|Nrg1|Cdkl3|Pak6|Plac8|Akap6|Igsf10|Rgma|Disc1|Grh…	0.0001
GO Biological Processes	GO:0030036	actin cytoskeleton organization	1.9	5.4	20558	706	1001	65	6.5	0.78	11853|12043|12373|12798|13007|13052|13717|13800|13824|13837|14063|14260|16885|17357|17918|17974|18003|18213|18479|18481|18484|18591|19219|20202|20312|20356|20377|20563|20779|21808|21809|22003|22240|22350|22417|26934|27260|29856|29875|50918|56753|57778|68166|69538|69693|71584|72042|74103|93840|94190|102502|108897|109711|109934|170643|170758|192662|207212|237436|242894|259300|268396|326618|385354|4…	Rhoc|Bcl2|Casq2|Cnn2|Csrp1|Cxadr|Eln|Enah|Epb41l4a|Epha3|F2rl1|Fmn1|Limk1|Marcksl1|Myo5a|Nck2|Nedd9|Ntrk3|Pak1|Pak3|Pam|Pdgfb|Ptger4|S100a9|Cx3cl1|Sema5a|Sfrp1|Slit2|Src|Tgfb2|Tgfb3|Tpm1|Dpysl3|Ezr|Wnt4|Racgap1|Plek2|Smtn|Iqgap1|Myadm|Tacstd2|Fmnl1|Spire1|Antxr1|Pof1b|Gdpd2|Cotl1|Nebl|Vangl2|Ophn1|Pls1|Aif1l|Actn1|Abr|Kirrel|Rac3|Arhgdia|Arhgef17|Gas2l3|Actr3b|Ehd2|Sh3pxd2b|Tpm4|Frmd7|Specc1	0.000125893
GO Biological Processes	GO:0045785	positive regulation of cell adhesion	2.2	5.6	20558	436	1001	46	4.6	0.66	11492|11600|11987|12394|12550|12772|12837|14114|14260|14634|16147|16160|16401|16403|16878|17974|18003|18073|18106|18793|19219|20312|20677|20750|20779|21808|21817|22003|22417|29875|50723|50918|54156|64074|70417|83436|83554|102657|107581|110351|110829|170758|171285|241639|244667|268780	Adam19|Angpt1|Slc7a1|Runx1|Cdh1|Ccr2|Col8a1|Fbln1|Fmn1|Gli3|Ihh|Il12b|Itga4|Itga6|Lif|Nck2|Nedd9|Nid1|Cd244a|Plaur|Ptger4|Cx3cl1|Sox4|Spp1|Src|Tgfb2|Tgm2|Tpm1|Wnt4|Iqgap1|Icosl|Myadm|Egfl6|Smoc2|Megf10|Plekha2|Fstl3|Cd276|Col16a1|Rap1gap|Lims1|Rac3|Havcr2|Fermt1|Disc1|Egflam	0.000125893
GO Biological Processes	GO:0090068	positive regulation of cell cycle process	2.6	5.8	20558	254	1001	32	3.2	0.56	11799|12189|12223|12366|12443|12444|12531|12534|12575|13490|16001|18591|20677|20698|20913|22410|22417|23834|26934|53626|54141|57746|58994|66993|67849|76843|105837|108907|108961|114714|229841|381293	Birc5|Brca1|Btc|Casp2|Ccnd1|Ccnd2|Cdc25b|Cdk1|Cdkn1a|Drd3|Igf1r|Pdgfb|Sox4|Sphk1|Stxbp4|Wnt10b|Wnt4|Cdc6|Racgap1|Insm1|Spag5|Piwil2|Smpd3|Smarcd3|Cdca5|Dtl|Mtbp|Nusap1|E2f8|Rad51c|Cenpe|Kif14	0.000158489
GO Biological Processes	GO:1902749	regulation of cell cycle G2/M phase transition	3.8	6.3	20558	97	1001	18	1.8	0.42	12189|12443|12450|12531|12534|12575|12649|18767|22410|23834|66371|66993|68964|76843|77011|114714|269582|381293	Brca1|Ccnd1|Ccng1|Cdc25b|Cdk1|Cdkn1a|Chek1|Pkia|Wnt10b|Cdc6|Chmp4c|Smarcd3|Ctc1|Dtl|Ticrr|Rad51c|Clspn|Kif14	0.000158489
GO Biological Processes	GO:0008285	negative regulation of cell proliferation	1.9	5.4	20558	699	1001	64	6.4	0.77	12028|12043|12390|12394|12550|12575|12579|12580|13052|13386|13555|13869|14114|14184|14634|14734|14789|16147|16160|16854|16878|17470|18011|18053|18162|18479|18612|19250|19876|20377|20378|20555|20563|20677|20682|20692|20732|21753|21808|21809|21858|22403|22410|51795|53626|54486|75607|77125|83669|98402|102657|105837|110351|110606|110829|171285|209743|227737|232441|237911|238328|240725|241639|242202	Bax|Bcl2|Cav2|Runx1|Cdh1|Cdkn1a|Cdkn2b|Cdkn2c|Cxadr|Dlk1|E2f1|Erbb4|Fbln1|Fgfr3|Gli3|Gpc3|P3h3|Ihh|Il12b|Lgals3|Lif|Cd200|Neurl1a|Ngfr|Npr3|Pak1|Etv4|Ptpn14|Robo1|Sfrp1|Frzb|Slfn1|Slit2|Sox4|Sox9|Sparc|Spint1|Tes|Tgfb2|Tgfb3|Timp2|Ccn5|Wnt10b|Srpx|Insm1|Hpgds|Wnk2|Il33|Wdr6|Sh3bp4|Cd276|Mtbp|Rap1gap|Fntb|Lims1|Havcr2|Minar1|Niban2|Rerg|Brip1|Vash1|Sulf1|Fermt1|Pde5a	0.000158489
GO Biological Processes	GO:0000226	microtubule cytoskeleton organization	2	5.4	20558	599	1001	57	5.7	0.73	11603|11799|12121|12189|12315|12338|12649|13193|13837|16319|16551|16580|17756|17865|18011|18479|22350|26934|28105|51944|54141|56742|66140|66371|66468|66977|67951|68026|68166|68519|70218|70997|71206|72080|72119|73804|74187|74470|78283|78906|80986|102693|105833|108907|170835|212517|213402|213582|226778|229841|237436|244667|246102|264134|269713|319953|381293	Agrn|Birc5|Bicd1|Brca1|Calm3|Capn6|Chek1|Dcx|Epha3|Incenp|Kif11|Kifc5b|Map2|Mybl2|Neurl1a|Pak1|Ezr|Racgap1|Trim36|Knstrn|Spag5|Psrc1|Ska2|Chmp4c|Ska1|Nuf2|Tubb6|Pclaf|Spire1|Eml1|Kif18b|Spef1|Katnal2|Sapcd2|Tpx2|Kif2c|Katnb1|Cep72|Map7d2|Misp|Ckap2|Phldb1|Ccdc65|Nusap1|Inpp5j|Cfap44|Armc2|Map9|Mark1|Cenpe|Gas2l3|Disc1|Rttn|Ttc26|Clip2|Ttll1|Kif14	0.000199526
GO Biological Processes	GO:0070201	regulation of establishment of protein localization	1.9	5.3	20558	674	1001	62	6.2	0.76	11600|11785|11799|12021|12189|12297|12490|12534|12550|12638|12801|13121|13490|13830|14063|14114|14613|14634|15444|15893|16160|16409|16535|17470|18479|18484|18760|18767|19219|19250|20312|20336|20377|20660|20677|20779|20913|21808|21809|22350|22402|23845|26570|50790|52055|54525|56455|56619|67041|74551|77125|77574|80982|101772|107765|171285|216856|229521|232748|241639|319613|319757	Angpt1|Apbb1|Birc5|Bard1|Brca1|Cacnb3|Cd34|Cdk1|Cdh1|Cftr|Cnr1|Cyp51|Drd3|Stom|F2rl1|Fbln1|Gja5|Gli3|Hpca|Ica1|Il12b|Itgam|Kcnq1|Cd200|Pak1|Pam|Prkd1|Pkia|Ptger4|Ptpn14|Cx3cl1|Exoc4|Sfrp1|Sorl1|Sox4|Src|Stxbp4|Tgfb2|Tgfb3|Ezr|Ccn4|Clec5a|Slc7a11|Acsl4|Rab11fip5|Syt7|Dynll1|Clec4e|Oxct1|Pck2|Il33|Tcaf1|Cemip|Ano1|Ankrd1|Havcr2|Nlgn2|Syt11|Tcaf2|Fermt1|Sybu|Smo	0.000199526
GO Biological Processes	GO:0001656	metanephros development	3.9	6.3	20558	89	1001	17	1.7	0.41	11677|12043|14260|14634|14734|16878|18591|20537|20563|20682|22417|22422|68318|241226|268902|319757|381157	Akr1b3|Bcl2|Fmn1|Gli3|Gpc3|Lif|Pdgfb|Slc5a1|Slit2|Sox9|Wnt4|Wnt7b|Aph1c|Itga8|Robo2|Smo|Greb1l	0.000199526
GO Biological Processes	GO:0002791	regulation of peptide secretion	2.1	5.4	20558	444	1001	46	4.6	0.66	11785|11799|12490|12638|12801|13121|13490|14063|14114|14613|15893|16160|16535|16878|17470|18484|19219|20202|20312|20377|20660|20677|20779|20913|21808|21809|22350|22402|23845|50790|52055|54525|56455|56619|67041|74551|77125|101772|106347|107765|171285|216856|229521|235442|241639|319613	Apbb1|Birc5|Cd34|Cftr|Cnr1|Cyp51|Drd3|F2rl1|Fbln1|Gja5|Ica1|Il12b|Kcnq1|Lif|Cd200|Pam|Ptger4|S100a9|Cx3cl1|Sfrp1|Sorl1|Sox4|Src|Stxbp4|Tgfb2|Tgfb3|Ezr|Ccn4|Clec5a|Acsl4|Rab11fip5|Syt7|Dynll1|Clec4e|Oxct1|Pck2|Il33|Ano1|Ildr1|Ankrd1|Havcr2|Nlgn2|Syt11|Rab8b|Fermt1|Sybu	0.000199526
GO Biological Processes	GO:0060828	regulation of canonical Wnt signaling pathway	2.6	5.7	20558	234	1001	30	3	0.54	12550|12560|12842|14184|14634|14734|18647|19277|20356|20377|20378|20677|20682|20779|22410|50781|64297|68010|70122|72293|73668|75607|78560|140577|207181|214897|241639|244667|320343|629378	Cdh1|Cdh3|Col1a1|Fgfr3|Gli3|Gpc3|Cdk14|Ptpro|Sema5a|Sfrp1|Frzb|Sox4|Sox9|Src|Wnt10b|Dkk3|Gprc5b|Bambi|Mllt3|Nkd2|Ttc21b|Wnk2|Adgra2|Ankrd6|Rbms3|Csnk1g1|Fermt1|Disc1|Lypd6|Dact3	0.000199526
GO Biological Processes	GO:0048285	organelle fission	2.1	5.4	20558	474	1001	48	4.8	0.68	11799|12223|12236|12531|12649|13206|13429|13490|14184|16001|16319|16551|16580|16878|17864|17865|18591|19361|20698|21973|22417|23834|26934|51944|52276|54141|56742|57746|58994|66371|66934|66977|67849|68166|70218|71804|72119|73804|76044|78906|105837|108907|114714|213582|229841|237911|381293|381318	Birc5|Btc|Bub1b|Cdc25b|Chek1|Ddx4|Dnm1|Drd3|Fgfr3|Igf1r|Incenp|Kif11|Kifc5b|Lif|Mybl1|Mybl2|Pdgfb|Rad51|Sphk1|Top2a|Wnt4|Cdc6|Racgap1|Knstrn|Cdca8|Spag5|Psrc1|Piwil2|Smpd3|Chmp4c|Dsn1|Nuf2|Cdca5|Spire1|Kif18b|Mtfr2|Tpx2|Kif2c|Ncapg2|Misp|Mtbp|Nusap1|Rad51c|Map9|Cenpe|Brip1|Kif14|Nsl1	0.000251189
GO Biological Processes	GO:1903530	regulation of secretion by cell	1.8	5.2	20558	753	1001	67	6.7	0.79	11438|11785|11799|12291|12394|12490|12638|12772|12801|12934|13121|13490|14063|14114|14299|14613|15893|16160|16409|16535|16854|16878|17470|17918|17967|18212|18484|19219|19340|20312|20377|20660|20677|20698|20750|20779|20913|21808|21809|22350|22402|22421|23845|50790|52055|54525|56455|56619|58994|67041|68585|69908|74551|77125|80718|101772|106347|107765|109934|171180|171285|216856|229521|235442|241639…	Chrna4|Apbb1|Birc5|Cacna1g|Runx1|Cd34|Cftr|Ccr2|Cnr1|Dpysl2|Cyp51|Drd3|F2rl1|Fbln1|Ncs1|Gja5|Ica1|Il12b|Itgam|Kcnq1|Lgals3|Lif|Cd200|Myo5a|Ncam1|Ntrk2|Pam|Ptger4|Rab3d|Cx3cl1|Sfrp1|Sorl1|Sox4|Sphk1|Spp1|Src|Stxbp4|Tgfb2|Tgfb3|Ezr|Ccn4|Wnt7a|Clec5a|Acsl4|Rab11fip5|Syt7|Dynll1|Clec4e|Smpd3|Oxct1|Rtn4|Rab3b|Pck2|Il33|Rab27b|Ano1|Ildr1|Ankrd1|Abr|Syt12|Havcr2|Nlgn2|Syt11|Rab8b|Fermt1|Sybu|Adcy1	0.000251189
GO Biological Processes	GO:0034765	regulation of ion transmembrane transport	2.1	5.3	20558	490	1001	49	4.9	0.68	11438|11603|11944|12028|12288|12293|12297|12299|12373|12638|13490|13830|13844|14167|14381|14613|14697|15444|16494|16506|16531|16535|17918|18760|19735|20191|20273|20312|21808|30955|53416|59095|66395|74513|74777|75607|77574|80982|98741|100102|109676|110862|209195|215113|216856|228071|232748|233571|238161	Chrna4|Agrn|Atp4a|Bax|Cacna1c|Cacna2d1|Cacnb3|Cacng1|Casq2|Cftr|Drd3|Stom|Ephb2|Fgf12|G6pdx|Gja5|Gnb5|Hpca|Kcna6|Kcnd1|Kcnma1|Kcnq1|Myo5a|Prkd1|Rgs2|Ryr2|Scn8a|Cx3cl1|Tgfb2|Pik3cg|Stk39|Fxyd6|Ahnak|Neto2|Selenon|Wnk2|Tcaf1|Cemip|Kcnb2|Pcsk9|Ank2|Kcnq3|Clic6|Slc43a2|Nlgn2|Sestd1|Tcaf2|P2ry6|Akap6	0.000251189
GO Biological Processes	GO:0002790	peptide secretion	2	5.3	20558	562	1001	54	5.4	0.71	11785|11799|12288|12490|12638|12801|13121|13490|14063|14114|14613|15893|16160|16420|16535|16878|17470|17918|18484|19219|19285|19340|20202|20312|20377|20660|20677|20779|20913|21808|21809|22350|22402|23845|50790|52055|54525|56455|56619|58994|67041|69908|74551|77125|101772|106347|107765|171285|216856|229521|235442|241639|244723|319613	Apbb1|Birc5|Cacna1c|Cd34|Cftr|Cnr1|Cyp51|Drd3|F2rl1|Fbln1|Gja5|Ica1|Il12b|Itgb6|Kcnq1|Lif|Cd200|Myo5a|Pam|Ptger4|Cavin1|Rab3d|S100a9|Cx3cl1|Sfrp1|Sorl1|Sox4|Src|Stxbp4|Tgfb2|Tgfb3|Ezr|Ccn4|Clec5a|Acsl4|Rab11fip5|Syt7|Dynll1|Clec4e|Smpd3|Oxct1|Rab3b|Pck2|Il33|Ano1|Ildr1|Ankrd1|Havcr2|Nlgn2|Syt11|Rab8b|Fermt1|Olfm2|Sybu	0.000251189
GO Biological Processes	GO:0022612	gland morphogenesis	3.1	5.8	20558	154	1001	23	2.3	0.47	11839|12028|12043|12550|13710|14155|14172|14634|16001|17390|18591|18612|19876|20377|20563|20682|20779|21817|22417|68585|110829|207920|240725	Areg|Bax|Bcl2|Cdh1|Elf3|Fem1b|Fgf18|Gli3|Igf1r|Mmp2|Pdgfb|Etv4|Robo1|Sfrp1|Slit2|Sox9|Src|Tgm2|Wnt4|Rtn4|Lims1|Esrp1|Sulf1	0.000251189
GO Biological Processes	GO:0032963	collagen metabolic process	3.5	6	20558	111	1001	19	1.9	0.43	12406|12842|14184|14789|16147|17381|17390|17391|17534|18591|19152|21809|22352|22417|30800|58994|114886|216725|268977	Serpinh1|Col1a1|Fgfr3|P3h3|Ihh|Mmp12|Mmp2|Mmp24|Mrc2|Pdgfb|Prtn3|Tgfb3|Vim|Wnt4|Mmp20|Smpd3|Cygb|Adamts2|Ltbp1	0.000251189
GO Biological Processes	GO:0007156	homophilic cell adhesion via plasma membrane adhesion molecules	3.5	6	20558	112	1001	19	1.9	0.43	12550|12552|12560|12563|12936|13505|13507|13723|19876|52118|53883|71740|93712|104010|170677|235086|235472|245827|268902	Cdh1|Cdh11|Cdh3|Cdh6|Pcdha4|Dsc1|Dsc3|Emb|Robo1|Pvr|Celsr2|Nectin4|Pcdhga4|Cdh22|Cdhr1|Igsf9b|Prtg|Fat2|Robo2	0.000316228
GO Biological Processes	GO:0061138	morphogenesis of a branching epithelium	2.6	5.6	20558	226	1001	29	2.9	0.53	11600|11839|12043|12550|14155|14634|14734|16147|18479|18591|18612|19143|20356|20377|20563|20682|20732|20779|21817|22417|56753|57246|93840|207920|240725|252973|271127|319757|381157	Angpt1|Areg|Bcl2|Cdh1|Fem1b|Gli3|Gpc3|Ihh|Pak1|Pdgfb|Etv4|St14|Sema5a|Sfrp1|Slit2|Sox9|Spint1|Src|Tgm2|Wnt4|Tacstd2|Tbx20|Vangl2|Esrp1|Sulf1|Grhl2|Adamts16|Smo|Greb1l	0.000316228
GO Biological Processes	GO:0045926	negative regulation of growth	2.5	5.5	20558	264	1001	32	3.2	0.56	11785|12043|12575|12580|13052|14184|14381|14734|17756|18479|19280|19735|20354|20356|20377|20378|20563|21808|22401|56742|68585|73379|98402|195359|209212|209743|213084|231507|232441|244058|320027|629378	Apbb1|Bcl2|Cdkn1a|Cdkn2c|Cxadr|Fgfr3|G6pdx|Gpc3|Map2|Pak1|Ptprs|Rgs2|Sema4d|Sema5a|Sfrp1|Frzb|Slit2|Tgfb2|Zmat3|Psrc1|Rtn4|Dcbld2|Sh3bp4|Trim40|Osgin2|Minar1|Cdkl3|Plac8|Rerg|Rgma|Fstl4|Dact3	0.000316228
GO Biological Processes	GO:0050808	synapse organization	2	5.3	20558	481	1001	48	4.8	0.68	11603|11785|11941|12273|12297|12550|13837|13844|13869|16001|16409|16560|16975|17918|18011|18164|18212|18213|18479|18481|18483|18591|19277|19280|20354|20692|22421|22422|23888|26570|68507|68792|71436|73340|74762|94190|108672|109711|211187|211323|216049|216856|234267|235086|244667|245684|246316|319613	Agrn|Apbb1|Atp2b2|C5ar1|Cacnb3|Cdh1|Epha3|Ephb2|Erbb4|Igf1r|Itgam|Kif1a|Lrp8|Myo5a|Neurl1a|Nptx1|Ntrk2|Ntrk3|Pak1|Pak3|Palm|Pdgfb|Ptpro|Ptprs|Sema4d|Sparc|Wnt7a|Wnt7b|Gpc6|Slc7a11|Ppfia4|Srpx2|Flrt3|Nptxr|Mdga1|Ophn1|Zdhhc15|Actn1|Lrtm2|Nrg1|Zfp365|Nlgn2|Gpm6a|Igsf9b|Disc1|Cnksr2|Lgi2|Sybu	0.000316228
GO Biological Processes	GO:0030199	collagen fibril organization	4.8	6.4	20558	56	1001	13	1.3	0.36	12306|12406|12832|12842|14230|16948|16949|16950|21808|69675|94352|216725|237360	Anxa2|Serpinh1|Col5a2|Col1a1|Fkbp10|Lox|Loxl1|Loxl3|Tgfb2|Pxdn|Loxl2|Adamts2|Adamts14	0.000316228
GO Biological Processes	GO:0009306	protein secretion	2	5.2	20558	510	1001	50	5	0.69	11785|11799|12288|12490|12638|12801|13121|13490|14063|14114|14613|15893|16160|16420|16535|17470|17918|18484|19219|19285|19340|20312|20377|20660|20677|20779|20913|21808|21809|22350|22402|23845|50790|52055|54525|56455|56619|67041|69908|74551|77125|101772|107765|171285|216856|229521|235442|241639|244723|319613	Apbb1|Birc5|Cacna1c|Cd34|Cftr|Cnr1|Cyp51|Drd3|F2rl1|Fbln1|Gja5|Ica1|Il12b|Itgb6|Kcnq1|Cd200|Myo5a|Pam|Ptger4|Cavin1|Rab3d|Cx3cl1|Sfrp1|Sorl1|Sox4|Src|Stxbp4|Tgfb2|Tgfb3|Ezr|Ccn4|Clec5a|Acsl4|Rab11fip5|Syt7|Dynll1|Clec4e|Oxct1|Rab3b|Pck2|Il33|Ano1|Ankrd1|Havcr2|Nlgn2|Syt11|Rab8b|Fermt1|Olfm2|Sybu	0.000316228
GO Biological Processes	GO:0030177	positive regulation of Wnt signaling pathway	3.2	5.8	20558	135	1001	21	2.1	0.45	12560|12842|14184|14734|20356|20377|20677|20779|22402|22410|64297|68010|70122|73668|75607|78560|140577|214897|240725|244667|320343	Cdh3|Col1a1|Fgfr3|Gpc3|Sema5a|Sfrp1|Sox4|Src|Ccn4|Wnt10b|Gprc5b|Bambi|Mllt3|Ttc21b|Wnk2|Adgra2|Ankrd6|Csnk1g1|Sulf1|Disc1|Lypd6	0.000316228
GO Biological Processes	GO:1901990	regulation of mitotic cell cycle phase transition	2.5	5.5	20558	266	1001	32	3.2	0.56	11799|12043|12189|12236|12366|12443|12444|12450|12531|12534|12575|12579|12649|13555|15468|18767|19650|20555|20677|22410|23834|66371|66993|67849|68964|76843|77011|105837|114714|229841|269582|381293	Birc5|Bcl2|Brca1|Bub1b|Casp2|Ccnd1|Ccnd2|Ccng1|Cdc25b|Cdk1|Cdkn1a|Cdkn2b|Chek1|E2f1|Prmt2|Pkia|Rbl1|Slfn1|Sox4|Wnt10b|Cdc6|Chmp4c|Smarcd3|Cdca5|Ctc1|Dtl|Ticrr|Mtbp|Rad51c|Cenpe|Clspn|Kif14	0.000316228
GO Biological Processes	GO:0045787	positive regulation of cell cycle	2.2	5.3	20558	358	1001	39	3.9	0.61	11799|12189|12223|12366|12443|12444|12531|12534|12575|12649|13490|16001|18591|20677|20698|20779|20913|21808|22410|22417|23834|26934|53626|54124|54141|56742|57746|58994|64074|66993|67849|76843|105837|108907|108961|110606|114714|229841|381293	Birc5|Brca1|Btc|Casp2|Ccnd1|Ccnd2|Cdc25b|Cdk1|Cdkn1a|Chek1|Drd3|Igf1r|Pdgfb|Sox4|Sphk1|Src|Stxbp4|Tgfb2|Wnt10b|Wnt4|Cdc6|Racgap1|Insm1|Cks1b|Spag5|Psrc1|Piwil2|Smpd3|Smoc2|Smarcd3|Cdca5|Dtl|Mtbp|Nusap1|E2f8|Fntb|Rad51c|Cenpe|Kif14	0.000316228
GO Biological Processes	GO:0010976	positive regulation of neuron projection development	2.2	5.3	20558	372	1001	40	4	0.62	11785|12801|13193|13837|15507|16001|16403|16878|16885|16975|18011|18053|18212|18213|18479|18481|18483|18760|19735|19876|20202|20312|20354|20356|20698|20713|22240|27279|29875|64297|68585|74187|107765|108672|211323|213084|216856|244058|244667|268902	Apbb1|Cnr1|Dcx|Epha3|Hspb1|Igf1r|Itga6|Lif|Limk1|Lrp8|Neurl1a|Ngfr|Ntrk2|Ntrk3|Pak1|Pak3|Palm|Prkd1|Rgs2|Robo1|S100a9|Cx3cl1|Sema4d|Sema5a|Sphk1|Serpini1|Dpysl3|Tnfrsf12a|Iqgap1|Gprc5b|Rtn4|Katnb1|Ankrd1|Zdhhc15|Nrg1|Cdkl3|Nlgn2|Rgma|Disc1|Robo2	0.000316228
GO Biological Processes	GO:1905330	regulation of morphogenesis of an epithelium	3.4	5.9	20558	114	1001	19	1.9	0.43	12550|14365|14734|16411|16878|20377|20682|22417|22421|22422|56753|70122|72080|93840|140577|230959|239337|240725|319757	Cdh1|Fzd3|Gpc3|Itgax|Lif|Sfrp1|Sox9|Wnt4|Wnt7a|Wnt7b|Tacstd2|Mllt3|Sapcd2|Vangl2|Ankrd6|Ajap1|Adamts12|Sulf1|Smo	0.000316228
GO Biological Processes	GO:0007420	brain development	1.9	5.1	20558	660	1001	60	6	0.75	11783|11864|11941|12028|12043|12273|12934|13131|13175|13193|13555|13654|13844|13869|14184|14365|14634|15495|16001|16409|16560|16975|17967|18092|18212|18479|19280|19876|20356|20377|20563|20698|20779|20975|22158|22174|22417|22421|22422|26570|53418|53883|56297|57810|68519|68585|73668|74762|94190|109934|170758|171167|211323|216049|244667|252973|268902|319757|319953|381293	Apaf1|Arnt2|Atp2b2|Bax|Bcl2|C5ar1|Dpysl2|Dab1|Dclk1|Dcx|E2f1|Egr2|Ephb2|Erbb4|Fgfr3|Fzd3|Gli3|Hsd3b4|Igf1r|Itgam|Kif1a|Lrp8|Ncam1|Nkx2-6|Ntrk2|Pak1|Ptprs|Robo1|Sema5a|Sfrp1|Slit2|Sphk1|Src|Synj2|Tulp3|Tyro3|Wnt4|Wnt7a|Wnt7b|Slc7a11|B4galt2|Celsr2|Arl6|Cdon|Eml1|Rtn4|Ttc21b|Mdga1|Ophn1|Abr|Rac3|Fut10|Nrg1|Zfp365|Disc1|Grhl2|Robo2|Smo|Ttll1|Kif14	0.000398107
GO Biological Processes	GO:0016358	dendrite development	2.3	5.4	20558	306	1001	35	3.5	0.58	13131|13175|13193|13844|14260|16560|16782|16975|17181|17756|17974|18011|18053|18212|18479|18481|18483|19280|19876|20354|22421|29875|50790|52463|53883|68166|108672|195208|211323|213084|216049|216856|226778|244667|320027	Dab1|Dclk1|Dcx|Ephb2|Fmn1|Kif1a|Lamc2|Lrp8|Matn2|Map2|Nck2|Neurl1a|Ngfr|Ntrk2|Pak1|Pak3|Palm|Ptprs|Robo1|Sema4d|Wnt7a|Iqgap1|Acsl4|Tet1|Celsr2|Spire1|Zdhhc15|Dcdc2a|Nrg1|Cdkl3|Zfp365|Nlgn2|Mark1|Disc1|Fstl4	0.000398107
GO Biological Processes	GO:0045666	positive regulation of neuron differentiation	2	5.2	20558	472	1001	47	4.7	0.67	11785|12043|12801|13131|13193|13837|15507|16001|16403|16878|16885|16975|17965|18011|18053|18212|18213|18479|18481|18483|18760|19735|19876|20202|20312|20354|20356|20698|20713|21858|22240|27279|29875|56198|57810|64297|68585|74187|107765|108672|211323|213084|216856|242316|244058|244667|268902	Apbb1|Bcl2|Cnr1|Dab1|Dcx|Epha3|Hspb1|Igf1r|Itga6|Lif|Limk1|Lrp8|Nbl1|Neurl1a|Ngfr|Ntrk2|Ntrk3|Pak1|Pak3|Palm|Prkd1|Rgs2|Robo1|S100a9|Cx3cl1|Sema4d|Sema5a|Sphk1|Serpini1|Timp2|Dpysl3|Tnfrsf12a|Iqgap1|Heyl|Cdon|Gprc5b|Rtn4|Katnb1|Ankrd1|Zdhhc15|Nrg1|Cdkl3|Nlgn2|Gdf6|Rgma|Disc1|Robo2	0.000398107
GO Biological Processes	GO:0008589	regulation of smoothened signaling pathway	3.7	5.9	20558	95	1001	17	1.7	0.41	12393|14184|14634|14734|16147|18933|20377|22158|22422|56297|59056|64706|73668|104732|195208|268935|319757	Runx2|Fgfr3|Gli3|Gpc3|Ihh|Prrx1|Sfrp1|Tulp3|Wnt7b|Arl6|Evc|Scube1|Ttc21b|Tedc1|Dcdc2a|Scube3|Smo	0.000398107
GO Biological Processes	GO:0050708	regulation of protein secretion	2.1	5.2	20558	403	1001	42	4.2	0.63	11785|11799|12490|12638|12801|13121|13490|14063|14114|14613|15893|16160|16535|17470|18484|19219|20312|20377|20660|20677|20779|20913|21808|21809|22350|22402|23845|50790|52055|54525|56455|56619|67041|74551|77125|101772|107765|171285|216856|229521|241639|319613	Apbb1|Birc5|Cd34|Cftr|Cnr1|Cyp51|Drd3|F2rl1|Fbln1|Gja5|Ica1|Il12b|Kcnq1|Cd200|Pam|Ptger4|Cx3cl1|Sfrp1|Sorl1|Sox4|Src|Stxbp4|Tgfb2|Tgfb3|Ezr|Ccn4|Clec5a|Acsl4|Rab11fip5|Syt7|Dynll1|Clec4e|Oxct1|Pck2|Il33|Ano1|Ankrd1|Havcr2|Nlgn2|Syt11|Fermt1|Sybu	0.000398107
GO Biological Processes	GO:0001763	morphogenesis of a branching structure	2.5	5.4	20558	245	1001	30	3	0.54	11600|11839|12043|12550|14155|14634|14734|16147|18479|18591|18612|19143|20356|20377|20563|20682|20732|20779|21817|22417|56753|57246|68585|93840|207920|240725|252973|271127|319757|381157	Angpt1|Areg|Bcl2|Cdh1|Fem1b|Gli3|Gpc3|Ihh|Pak1|Pdgfb|Etv4|St14|Sema5a|Sfrp1|Slit2|Sox9|Spint1|Src|Tgm2|Wnt4|Tacstd2|Tbx20|Rtn4|Vangl2|Esrp1|Sulf1|Grhl2|Adamts16|Smo|Greb1l	0.000501187
GO Biological Processes	GO:1903169	regulation of calcium ion transmembrane transport	2.9	5.5	20558	162	1001	23	2.3	0.47	12028|12288|12293|12297|12299|12373|13490|14381|14697|15444|17918|18760|20191|20312|21808|30955|66395|74777|80982|109676|228071|233571|238161	Bax|Cacna1c|Cacna2d1|Cacnb3|Cacng1|Casq2|Drd3|G6pdx|Gnb5|Hpca|Myo5a|Prkd1|Ryr2|Cx3cl1|Tgfb2|Pik3cg|Ahnak|Selenon|Cemip|Ank2|Sestd1|P2ry6|Akap6	0.000501187
GO Biological Processes	GO:0086016	AV node cell action potential	11	7.7	20558	11	1001	6	0.6	0.24	12288|12291|13052|14613|20191|109676	Cacna1c|Cacna1g|Cxadr|Gja5|Ryr2|Ank2	0.000630957
GO Biological Processes	GO:0086027	AV node cell to bundle of His cell signaling	11	7.7	20558	11	1001	6	0.6	0.24	12288|12291|13052|14613|20191|109676	Cacna1c|Cacna1g|Cxadr|Gja5|Ryr2|Ank2	0.000630957
GO Biological Processes	GO:0007093	mitotic cell cycle checkpoint	3.1	5.5	20558	131	1001	20	2	0.44	11799|12189|12236|12366|12443|12450|12534|12575|12579|12649|20677|21973|23834|66371|68014|77011|105837|109019|229841|269582	Birc5|Brca1|Bub1b|Casp2|Ccnd1|Ccng1|Cdk1|Cdkn1a|Cdkn2b|Chek1|Sox4|Top2a|Cdc6|Chmp4c|Zwilch|Ticrr|Mtbp|Nabp1|Cenpe|Clspn	0.000630957
GO Biological Processes	GO:0023014	signal transduction by protein phosphorylation	1.8	4.9	20558	784	1001	67	6.7	0.79	11475|11600|11910|12164|12273|12390|12768|13844|13869|14063|14114|14167|14172|14184|14235|16001|16012|16475|16878|17196|17311|17969|18053|18212|18213|18479|18481|18591|19099|19219|19735|19876|20312|20377|20660|20682|20698|20779|21808|21809|21858|21934|22350|22421|22422|29875|30955|53416|57810|57912|71785|73230|75607|77889|79201|93840|121021|140577|171285|211323|214230|233571|242202|242316|245527|…	Acta2|Angpt1|Atf3|Bmp8b|C5ar1|Cav2|Ccr1|Ephb2|Erbb4|F2rl1|Fbln1|Fgf12|Fgf18|Fgfr3|Foxm1|Igf1r|Igfbp6|Ajuba|Lif|Mbp|Kitl|Ncf1|Ngfr|Ntrk2|Ntrk3|Pak1|Pak3|Pdgfb|Mapk8ip1|Ptger4|Rgs2|Robo1|Cx3cl1|Sfrp1|Sorl1|Sox9|Sphk1|Src|Tgfb2|Tgfb3|Timp2|Tnfrsf11a|Ezr|Wnt7a|Wnt7b|Iqgap1|Pik3cg|Stk39|Cdon|Cdc42se1|Pdgfd|Bmper|Wnk2|Lbh|Tnfrsf23|Vangl2|Cspg4|Ankrd6|Havcr2|Nrg1|Pak6|P2ry6|Pde5a|Gdf6|Eda2r|Dusp4|Map3k9	0.000794328
GO Biological Processes	GO:0098904	regulation of AV node cell action potential	21	8.8	20558	4	1001	4	0.4	0.2	13052|14613|20191|109676	Cxadr|Gja5|Ryr2|Ank2	0.000794328
GO Biological Processes	GO:0010810	regulation of cell-substrate adhesion	2.6	5.3	20558	214	1001	27	2.7	0.51	12043|12837|12842|13837|14114|14260|16403|17381|18003|18073|20750|20779|22417|29875|50918|54156|56753|64074|76509|83436|107581|110829|170758|230959|241639|244667|268780	Bcl2|Col8a1|Col1a1|Epha3|Fbln1|Fmn1|Itga6|Mmp12|Nedd9|Nid1|Spp1|Src|Wnt4|Iqgap1|Myadm|Egfl6|Tacstd2|Smoc2|Plet1|Plekha2|Col16a1|Lims1|Rac3|Ajap1|Fermt1|Disc1|Egflam	0.000794328
GO Biological Processes	GO:1903829	positive regulation of cellular protein localization	2.3	5.1	20558	318	1001	35	3.5	0.58	12121|12189|12297|12390|12534|12550|13830|13837|13844|13869|14634|15444|16409|16854|16878|17918|18053|18479|18760|20660|20779|21808|22350|29875|68585|72293|77574|80982|102502|211323|216856|229521|230972|232748|319757	Bicd1|Brca1|Cacnb3|Cav2|Cdk1|Cdh1|Stom|Epha3|Ephb2|Erbb4|Gli3|Hpca|Itgam|Lgals3|Lif|Myo5a|Ngfr|Pak1|Prkd1|Sorl1|Src|Tgfb2|Ezr|Iqgap1|Rtn4|Nkd2|Tcaf1|Cemip|Pls1|Nrg1|Nlgn2|Syt11|Arhgef16|Tcaf2|Smo	0.000794328
GO Biological Processes	GO:1901991	negative regulation of mitotic cell cycle phase transition	3	5.4	20558	144	1001	21	2.1	0.45	11799|12043|12189|12236|12366|12443|12450|12534|12575|12579|12649|15468|19650|20555|20677|23834|66371|77011|105837|229841|269582	Birc5|Bcl2|Brca1|Bub1b|Casp2|Ccnd1|Ccng1|Cdk1|Cdkn1a|Cdkn2b|Chek1|Prmt2|Rbl1|Slfn1|Sox4|Cdc6|Chmp4c|Ticrr|Mtbp|Cenpe|Clspn	0.000794328
GO Biological Processes	GO:0090101	negative regulation of transmembrane receptor protein serine/threonine kinase signaling pathway	3.2	5.5	20558	122	1001	19	1.9	0.43	12390|17965|20377|20660|21809|56213|57246|58250|65112|68010|70673|72789|73230|77794|83554|170441|209268|268977|386655	Cav2|Nbl1|Sfrp1|Sorl1|Tgfb3|Htra1|Tbx20|Chst11|Pmepa1|Bambi|Prdm16|Veph1|Bmper|Adamtsl2|Fstl3|Slc2a10|Igsf1|Ltbp1|Eid2	0.000794328
GO Biological Processes	GO:1904062	regulation of cation transmembrane transport	2.2	5	20558	362	1001	38	3.8	0.6	11438|11603|11944|12028|12288|12293|12297|12299|12373|13490|13830|13844|14167|14381|14697|15444|16535|17918|18760|19735|20191|20312|21808|30955|53416|59095|66395|74513|74777|75607|80982|100102|109676|215113|216856|228071|233571|238161	Chrna4|Agrn|Atp4a|Bax|Cacna1c|Cacna2d1|Cacnb3|Cacng1|Casq2|Drd3|Stom|Ephb2|Fgf12|G6pdx|Gnb5|Hpca|Kcnq1|Myo5a|Prkd1|Rgs2|Ryr2|Cx3cl1|Tgfb2|Pik3cg|Stk39|Fxyd6|Ahnak|Neto2|Selenon|Wnk2|Cemip|Pcsk9|Ank2|Slc43a2|Nlgn2|Sestd1|P2ry6|Akap6	0.001
GO Biological Processes	GO:0003184	pulmonary valve morphogenesis	8.5	7	20558	17	1001	7	0.7	0.26	14613|19876|20563|21808|56198|57246|268902	Gja5|Robo1|Slit2|Tgfb2|Heyl|Tbx20|Robo2	0.001
GO Biological Processes	GO:0000075	cell cycle checkpoint	2.7	5.3	20558	181	1001	24	2.4	0.48	11799|12189|12236|12366|12443|12450|12534|12575|12579|12649|13555|14155|18611|20677|21973|23834|66371|68014|76843|77011|105837|109019|229841|269582	Birc5|Brca1|Bub1b|Casp2|Ccnd1|Ccng1|Cdk1|Cdkn1a|Cdkn2b|Chek1|E2f1|Fem1b|Pea15a|Sox4|Top2a|Cdc6|Chmp4c|Zwilch|Dtl|Ticrr|Mtbp|Nabp1|Cenpe|Clspn	0.001
GO Biological Processes	GO:0072073	kidney epithelium development	3	5.4	20558	146	1001	21	2.1	0.45	12043|14260|14634|14734|16878|17075|18591|19277|20377|20563|20682|22417|22422|56198|56753|70350|73230|268902|271127|319757|381157	Bcl2|Fmn1|Gli3|Gpc3|Lif|Epcam|Pdgfb|Ptpro|Sfrp1|Slit2|Sox9|Wnt4|Wnt7b|Heyl|Tacstd2|Basp1|Bmper|Robo2|Adamts16|Smo|Greb1l	0.001
GO Biological Processes	GO:0051961	negative regulation of nervous system development	2.1	5	20558	364	1001	38	3.8	0.6	11785|12579|13131|13490|13837|13844|13869|14184|14634|17756|18053|18213|19280|20354|20356|20563|20660|20682|22158|22240|22352|22421|22422|64294|68585|74762|110351|121021|170835|209743|211323|213084|216049|235402|235472|244058|244418|320027	Apbb1|Cdkn2b|Dab1|Drd3|Epha3|Ephb2|Erbb4|Fgfr3|Gli3|Map2|Ngfr|Ntrk3|Ptprs|Sema4d|Sema5a|Slit2|Sorl1|Sox9|Tulp3|Dpysl3|Vim|Wnt7a|Wnt7b|Itm2c|Rtn4|Mdga1|Rap1gap|Cspg4|Inpp5j|Minar1|Nrg1|Cdkl3|Zfp365|Lingo1|Prtg|Rgma|Prag1|Fstl4	0.001
GO Biological Processes	GO:0050768	negative regulation of neurogenesis	2.2	5	20558	337	1001	36	3.6	0.59	11785|12579|13131|13490|13837|13844|13869|14184|14634|17756|18053|18213|19280|20354|20356|20563|20660|20682|22240|22352|22421|22422|64294|68585|110351|121021|170835|209743|211323|213084|216049|235402|235472|244058|244418|320027	Apbb1|Cdkn2b|Dab1|Drd3|Epha3|Ephb2|Erbb4|Fgfr3|Gli3|Map2|Ngfr|Ntrk3|Ptprs|Sema4d|Sema5a|Slit2|Sorl1|Sox9|Dpysl3|Vim|Wnt7a|Wnt7b|Itm2c|Rtn4|Rap1gap|Cspg4|Inpp5j|Minar1|Nrg1|Cdkl3|Zfp365|Lingo1|Prtg|Rgma|Prag1|Fstl4	0.001
GO Biological Processes	GO:0030900	forebrain development	2.1	4.9	20558	393	1001	40	4	0.62	11783|12028|13131|13175|13193|13555|13844|13869|14184|14634|15495|16409|16560|16975|17967|18092|18212|18479|19280|19876|20356|20563|20779|22174|22417|22421|22422|26570|57810|68585|73668|74762|94190|170758|171167|211323|244667|268902|319757|381293	Apaf1|Bax|Dab1|Dclk1|Dcx|E2f1|Ephb2|Erbb4|Fgfr3|Gli3|Hsd3b4|Itgam|Kif1a|Lrp8|Ncam1|Nkx2-6|Ntrk2|Pak1|Ptprs|Robo1|Sema5a|Slit2|Src|Tyro3|Wnt4|Wnt7a|Wnt7b|Slc7a11|Cdon|Rtn4|Ttc21b|Mdga1|Ophn1|Rac3|Fut10|Nrg1|Disc1|Robo2|Smo|Kif14	0.001
GO Biological Processes	GO:1903827	regulation of cellular protein localization	1.9	4.8	20558	552	1001	51	5.1	0.7	11600|12021|12121|12189|12297|12390|12534|12550|13175|13830|13837|13844|13869|14634|14734|15444|16409|16854|16878|17756|17918|18053|18479|18760|18767|19250|20660|20779|21808|22350|23888|26570|29875|52055|67849|68585|72080|72293|74470|77574|78906|80982|102502|195359|211323|216856|229521|230972|232748|241639|319757	Angpt1|Bard1|Bicd1|Brca1|Cacnb3|Cav2|Cdk1|Cdh1|Dclk1|Stom|Epha3|Ephb2|Erbb4|Gli3|Gpc3|Hpca|Itgam|Lgals3|Lif|Map2|Myo5a|Ngfr|Pak1|Prkd1|Pkia|Ptpn14|Sorl1|Src|Tgfb2|Ezr|Gpc6|Slc7a11|Iqgap1|Rab11fip5|Cdca5|Rtn4|Sapcd2|Nkd2|Cep72|Tcaf1|Misp|Cemip|Pls1|Trim40|Nrg1|Nlgn2|Syt11|Arhgef16|Tcaf2|Fermt1|Smo	0.001
GO Biological Processes	GO:0045936	negative regulation of phosphate metabolic process	1.9	4.8	20558	567	1001	52	5.2	0.7	11600|11910|12028|12575|12579|12580|13844|14063|14114|14235|14783|15444|15507|16001|16475|16878|17974|18213|18591|18767|19085|19088|19099|19277|19735|20354|20377|20555|20563|20660|21808|22350|23859|26904|29875|50918|53416|53626|56455|57912|65112|72281|75607|76464|170643|170835|207393|232431|237523|245578|319520|546049	Angpt1|Atf3|Bax|Cdkn1a|Cdkn2b|Cdkn2c|Ephb2|F2rl1|Fbln1|Foxm1|Grb10|Hpca|Hspb1|Igf1r|Ajuba|Lif|Nck2|Ntrk3|Pdgfb|Pkia|Prkar1b|Prkar2b|Mapk8ip1|Ptpro|Rgs2|Sema4d|Sfrp1|Slfn1|Slit2|Sorl1|Tgfb2|Ezr|Dlg2|Sh2d1b1|Iqgap1|Myadm|Stk39|Insm1|Dynll1|Cdc42se1|Pmepa1|Sh2d4a|Wnk2|Knl1|Kirrel|Inpp5j|Elfn2|Gprc5a|Ptprq|Pcdh11x|Dusp4|Rps23rg1	0.001
GO Biological Processes	GO:0010563	negative regulation of phosphorus metabolic process	1.9	4.8	20558	567	1001	52	5.2	0.7	11600|11910|12028|12575|12579|12580|13844|14063|14114|14235|14783|15444|15507|16001|16475|16878|17974|18213|18591|18767|19085|19088|19099|19277|19735|20354|20377|20555|20563|20660|21808|22350|23859|26904|29875|50918|53416|53626|56455|57912|65112|72281|75607|76464|170643|170835|207393|232431|237523|245578|319520|546049	Angpt1|Atf3|Bax|Cdkn1a|Cdkn2b|Cdkn2c|Ephb2|F2rl1|Fbln1|Foxm1|Grb10|Hpca|Hspb1|Igf1r|Ajuba|Lif|Nck2|Ntrk3|Pdgfb|Pkia|Prkar1b|Prkar2b|Mapk8ip1|Ptpro|Rgs2|Sema4d|Sfrp1|Slfn1|Slit2|Sorl1|Tgfb2|Ezr|Dlg2|Sh2d1b1|Iqgap1|Myadm|Stk39|Insm1|Dynll1|Cdc42se1|Pmepa1|Sh2d4a|Wnk2|Knl1|Kirrel|Inpp5j|Elfn2|Gprc5a|Ptprq|Pcdh11x|Dusp4|Rps23rg1	0.001
GO Biological Processes	GO:0008610	lipid biosynthetic process	1.9	4.8	20558	582	1001	53	5.3	0.71	12189|12638|13079|13121|13360|14104|14381|14863|15212|15495|16001|16475|16592|16987|17918|18591|20250|20444|20452|20698|20773|22038|22239|22417|26938|30955|50781|50790|54486|56386|58994|60525|66775|67063|68738|70059|71949|74186|74551|74559|94224|104112|108097|116939|170439|192156|208715|233549|236899|239559|239759|241230|319554	Brca1|Cftr|Cyp21a1|Cyp51|Dhcr7|Fasn|G6pdx|Gstm2|Hexb|Hsd3b4|Igf1r|Ajuba|Fabp5|Lss|Myo5a|Pdgfb|Scd2|St3gal2|St8sia4|Sphk1|Sptlc2|Plscr1|Ugt8a|Wnt4|St6galnac5|Pik3cg|Dkk3|Acsl4|Hpgds|B4galt6|Smpd3|Acss2|Hacd4|Pgap4|Acss1|Degs2|Cers5|Ccdc3|Pck2|Elovl7|Srd5a2|Acly|Prkab2|Pnpla3|Elovl6|Mvd|Hmgcs1|Mogat2|Pcyt1b|A4galt|Liph|St8sia6|Idi1	0.001
GO Biological Processes	GO:0090263	positive regulation of canonical Wnt signaling pathway	3.4	5.5	20558	103	1001	17	1.7	0.41	12560|12842|14184|14734|20356|20377|20677|20779|22410|64297|68010|73668|75607|78560|214897|244667|320343	Cdh3|Col1a1|Fgfr3|Gpc3|Sema5a|Sfrp1|Sox4|Src|Wnt10b|Gprc5b|Bambi|Ttc21b|Wnk2|Adgra2|Csnk1g1|Disc1|Lypd6	0.001
GO Biological Processes	GO:0050731	positive regulation of peptidyl-tyrosine phosphorylation	2.6	5.2	20558	195	1001	25	2.5	0.49	11421|11600|11603|11839|12223|12390|13869|14184|16160|16878|16975|17311|17969|18003|18011|18591|19219|20354|20779|26904|29875|64297|98878|121021|211323	Ace|Angpt1|Agrn|Areg|Btc|Cav2|Erbb4|Fgfr3|Il12b|Lif|Lrp8|Kitl|Ncf1|Nedd9|Neurl1a|Pdgfb|Ptger4|Sema4d|Src|Sh2d1b1|Iqgap1|Gprc5b|Ehd4|Cspg4|Nrg1	0.001
GO Biological Processes	GO:0014068	positive regulation of phosphatidylinositol 3-kinase signaling	3.9	5.7	20558	73	1001	14	1.4	0.37	11600|13869|14063|16001|17969|18212|18213|18591|20354|20682|21808|71785|107449|211323	Angpt1|Erbb4|F2rl1|Igf1r|Ncf1|Ntrk2|Ntrk3|Pdgfb|Sema4d|Sox9|Tgfb2|Pdgfd|Unc5b|Nrg1	0.001
GO Biological Processes	GO:0000819	sister chromatid segregation	2.7	5.2	20558	183	1001	24	2.4	0.48	11799|12236|16319|21973|23834|26934|51944|52276|54141|56742|66371|66934|66977|67849|70218|73804|76044|105837|108907|114714|223970|229841|381293|381318	Birc5|Bub1b|Incenp|Top2a|Cdc6|Racgap1|Knstrn|Cdca8|Spag5|Psrc1|Chmp4c|Dsn1|Nuf2|Cdca5|Kif18b|Kif2c|Ncapg2|Mtbp|Nusap1|Rad51c|Rmi2|Cenpe|Kif14|Nsl1	0.001
GO Biological Processes	GO:1901987	regulation of cell cycle phase transition	2.3	5	20558	298	1001	33	3.3	0.56	11799|12043|12189|12236|12366|12443|12444|12450|12531|12534|12575|12579|12649|13555|15468|18767|19650|20555|20677|20913|22410|23834|66371|66993|67849|68964|76843|77011|105837|114714|229841|269582|381293	Birc5|Bcl2|Brca1|Bub1b|Casp2|Ccnd1|Ccnd2|Ccng1|Cdc25b|Cdk1|Cdkn1a|Cdkn2b|Chek1|E2f1|Prmt2|Pkia|Rbl1|Slfn1|Sox4|Stxbp4|Wnt10b|Cdc6|Chmp4c|Smarcd3|Cdca5|Ctc1|Dtl|Ticrr|Mtbp|Rad51c|Cenpe|Clspn|Kif14	0.001
GO Biological Processes	GO:0050770	regulation of axonogenesis	2.6	5.1	20558	208	1001	26	2.6	0.5	11603|12934|13131|13193|13844|16885|17756|18212|18213|18479|18481|19280|19876|20354|20356|20563|22352|22421|27279|68585|211323|213084|244058|244667|268902|320027	Agrn|Dpysl2|Dab1|Dcx|Ephb2|Limk1|Map2|Ntrk2|Ntrk3|Pak1|Pak3|Ptprs|Robo1|Sema4d|Sema5a|Slit2|Vim|Wnt7a|Tnfrsf12a|Rtn4|Nrg1|Cdkl3|Rgma|Disc1|Robo2|Fstl4	0.001
GO Biological Processes	GO:0045786	negative regulation of cell cycle	2	4.9	20558	452	1001	44	4.4	0.65	11785|11799|12043|12189|12236|12366|12443|12450|12534|12575|12579|12580|12649|13555|14155|14184|14235|14365|15468|16160|16878|18611|19650|20555|20677|21808|21858|21973|22410|23834|53626|66371|68014|74041|76843|77011|83669|105837|108961|109019|229841|238328|269582|270906	Apbb1|Birc5|Bcl2|Brca1|Bub1b|Casp2|Ccnd1|Ccng1|Cdk1|Cdkn1a|Cdkn2b|Cdkn2c|Chek1|E2f1|Fem1b|Fgfr3|Foxm1|Fzd3|Prmt2|Il12b|Lif|Pea15a|Rbl1|Slfn1|Sox4|Tgfb2|Timp2|Top2a|Wnt10b|Cdc6|Insm1|Chmp4c|Zwilch|Ddias|Dtl|Ticrr|Wdr6|Mtbp|E2f8|Nabp1|Cenpe|Vash1|Clspn|Prr11	0.00125893
GO Biological Processes	GO:0008347	glial cell migration	4.2	5.7	20558	64	1001	13	1.3	0.36	12772|13131|13193|14634|15212|16975|17181|20312|21808|22352|68585|121021|244667	Ccr2|Dab1|Dcx|Gli3|Hexb|Lrp8|Matn2|Cx3cl1|Tgfb2|Vim|Rtn4|Cspg4|Disc1	0.00125893
GO Biological Processes	GO:1901988	negative regulation of cell cycle phase transition	2.8	5.2	20558	160	1001	22	2.2	0.46	11799|12043|12189|12236|12366|12443|12450|12534|12575|12579|12649|15468|19650|20555|20677|23834|66371|76843|77011|105837|229841|269582	Birc5|Bcl2|Brca1|Bub1b|Casp2|Ccnd1|Ccng1|Cdk1|Cdkn1a|Cdkn2b|Chek1|Prmt2|Rbl1|Slfn1|Sox4|Cdc6|Chmp4c|Dtl|Ticrr|Mtbp|Cenpe|Clspn	0.00125893
GO Biological Processes	GO:1903532	positive regulation of secretion by cell	2	4.8	20558	412	1001	41	4.1	0.63	11438|11785|12291|12394|12490|12638|12934|14063|14299|16409|16854|16878|19219|19340|20660|20677|20698|20750|20779|21808|21809|22350|23845|50790|54525|56455|56619|58994|67041|68585|74551|77125|80718|101772|106347|107765|171285|216856|235442|241639|319613	Chrna4|Apbb1|Cacna1g|Runx1|Cd34|Cftr|Dpysl2|F2rl1|Ncs1|Itgam|Lgals3|Lif|Ptger4|Rab3d|Sorl1|Sox4|Sphk1|Spp1|Src|Tgfb2|Tgfb3|Ezr|Clec5a|Acsl4|Syt7|Dynll1|Clec4e|Smpd3|Oxct1|Rtn4|Pck2|Il33|Rab27b|Ano1|Ildr1|Ankrd1|Havcr2|Nlgn2|Rab8b|Fermt1|Sybu	0.00125893
GO Biological Processes	GO:0051493	regulation of cytoskeleton organization	1.9	4.8	20558	558	1001	51	5.1	0.7	11603|11853|12121|12338|12649|13717|13837|14063|14260|16551|16885|17756|17974|18213|18479|18481|18484|19219|20312|20356|20563|21808|21809|22003|22417|28105|29875|50918|54141|56742|56753|66140|66371|66468|68166|70292|70997|72042|72119|74187|80986|93840|102693|170643|170758|170835|192662|213582|242894|268396|385354	Agrn|Rhoc|Bicd1|Capn6|Chek1|Eln|Epha3|F2rl1|Fmn1|Kif11|Limk1|Map2|Nck2|Ntrk3|Pak1|Pak3|Pam|Ptger4|Cx3cl1|Sema5a|Slit2|Tgfb2|Tgfb3|Tpm1|Wnt4|Trim36|Iqgap1|Myadm|Spag5|Psrc1|Tacstd2|Ska2|Chmp4c|Ska1|Spire1|Afap1|Spef1|Cotl1|Tpx2|Katnb1|Ckap2|Vangl2|Phldb1|Kirrel|Rac3|Inpp5j|Arhgdia|Map9|Actr3b|Sh3pxd2b|Frmd7	0.00125893
GO Biological Processes	GO:1901342	regulation of vasculature development	2.1	4.9	20558	356	1001	37	3.7	0.6	11489|12189|12267|12273|12394|12490|12772|14172|15277|15507|16160|16411|16854|16878|18019|18053|18591|18760|19219|20312|20356|20692|20698|21808|22417|27279|64074|68585|68792|71785|73230|78560|101401|209743|226841|238328|240725	Adam12|Brca1|C3ar1|C5ar1|Runx1|Cd34|Ccr2|Fgf18|Hk2|Hspb1|Il12b|Itgax|Lgals3|Lif|Nfatc2|Ngfr|Pdgfb|Prkd1|Ptger4|Cx3cl1|Sema5a|Sparc|Sphk1|Tgfb2|Wnt4|Tnfrsf12a|Smoc2|Rtn4|Srpx2|Pdgfd|Bmper|Adgra2|Adamts9|Minar1|Vash2|Vash1|Sulf1	0.00125893
GO Biological Processes	GO:0060996	dendritic spine development	3.1	5.3	20558	127	1001	19	1.9	0.43	13844|16560|16975|17974|18011|18053|18479|18481|18483|19280|22421|50790|68166|108672|211323|216049|216856|244667|320027	Ephb2|Kif1a|Lrp8|Nck2|Neurl1a|Ngfr|Pak1|Pak3|Palm|Ptprs|Wnt7a|Acsl4|Spire1|Zdhhc15|Nrg1|Zfp365|Nlgn2|Disc1|Fstl4	0.00125893
GO Biological Processes	GO:0007178	transmembrane receptor protein serine/threonine kinase signaling pathway	2.1	4.9	20558	370	1001	38	3.8	0.6	12164|12390|12393|12579|14314|14560|14734|16948|17965|20377|20660|20779|21808|21809|22352|27528|56213|57246|58250|58994|65112|68010|70673|71805|72789|73230|77794|83554|83925|170441|209268|240725|241226|241639|242316|244058|268977|386655	Bmp8b|Cav2|Runx2|Cdkn2b|Fstl1|Gdf10|Gpc3|Lox|Nbl1|Sfrp1|Sorl1|Src|Tgfb2|Tgfb3|Vim|Nrep|Htra1|Tbx20|Chst11|Smpd3|Pmepa1|Bambi|Prdm16|Nup93|Veph1|Bmper|Adamtsl2|Fstl3|Trps1|Slc2a10|Igsf1|Sulf1|Itga8|Fermt1|Gdf6|Rgma|Ltbp1|Eid2	0.00125893
GO Biological Processes	GO:0040008	regulation of growth	1.8	4.7	20558	726	1001	62	6.2	0.76	11603|11785|12043|12288|12534|12575|12580|12934|13052|13193|13490|13869|14184|14381|14734|16001|16147|16667|16885|17756|17967|18003|18213|18479|19219|19280|19735|20354|20356|20377|20378|20563|20698|21808|22350|22401|22402|22403|27279|50790|56742|57246|68585|73379|76438|98402|102502|195359|209212|209743|211323|213084|231507|232441|238161|244058|244667|268396|319757|320027|381293|629378	Agrn|Apbb1|Bcl2|Cacna1c|Cdk1|Cdkn1a|Cdkn2c|Dpysl2|Cxadr|Dcx|Drd3|Erbb4|Fgfr3|G6pdx|Gpc3|Igf1r|Ihh|Krt17|Limk1|Map2|Ncam1|Nedd9|Ntrk3|Pak1|Ptger4|Ptprs|Rgs2|Sema4d|Sema5a|Sfrp1|Frzb|Slit2|Sphk1|Tgfb2|Ezr|Zmat3|Ccn4|Ccn5|Tnfrsf12a|Acsl4|Psrc1|Tbx20|Rtn4|Dcbld2|Rftn1|Sh3bp4|Pls1|Trim40|Osgin2|Minar1|Nrg1|Cdkl3|Plac8|Rerg|Akap6|Rgma|Disc1|Sh3pxd2b|Smo|Fstl4|Kif14|Dact3	0.00125893
GO Biological Processes	GO:0060560	developmental growth involved in morphogenesis	2.3	5	20558	275	1001	31	3.1	0.55	11839|12934|13175|13193|14260|16401|16885|17756|18213|18479|19280|19876|20354|20356|20377|20563|20682|22422|27279|29875|68585|71436|76884|93840|211323|213084|214230|244058|244667|319757|320027	Areg|Dpysl2|Dclk1|Dcx|Fmn1|Itga4|Limk1|Map2|Ntrk3|Pak1|Ptprs|Robo1|Sema4d|Sema5a|Sfrp1|Slit2|Sox9|Wnt7b|Tnfrsf12a|Iqgap1|Rtn4|Flrt3|Cyfip2|Vangl2|Nrg1|Cdkl3|Pak6|Rgma|Disc1|Smo|Fstl4	0.00125893
GO Biological Processes	GO:0033002	muscle cell proliferation	2.4	5	20558	236	1001	28	2.8	0.52	11600|11677|12267|12534|12575|13052|13869|16001|16160|17390|17967|18162|18479|18573|18591|20312|21808|21809|21817|22402|23966|57246|58994|70417|71785|74777|233571|239273	Angpt1|Akr1b3|C3ar1|Cdk1|Cdkn1a|Cxadr|Erbb4|Igf1r|Il12b|Mmp2|Ncam1|Npr3|Pak1|Pde1a|Pdgfb|Cx3cl1|Tgfb2|Tgfb3|Tgm2|Ccn4|Tenm4|Tbx20|Smpd3|Megf10|Pdgfd|Selenon|P2ry6|Abcc4	0.00125893
GO Biological Processes	GO:0045930	negative regulation of mitotic cell cycle	2.4	5	20558	236	1001	28	2.8	0.52	11799|12043|12189|12236|12366|12443|12450|12534|12575|12579|12649|14184|14365|15468|19650|20555|20677|21858|21973|23834|66371|68014|74041|77011|105837|109019|229841|269582	Birc5|Bcl2|Brca1|Bub1b|Casp2|Ccnd1|Ccng1|Cdk1|Cdkn1a|Cdkn2b|Chek1|Fgfr3|Fzd3|Prmt2|Rbl1|Slfn1|Sox4|Timp2|Top2a|Cdc6|Chmp4c|Zwilch|Ddias|Ticrr|Mtbp|Nabp1|Cenpe|Clspn	0.00125893
GO Biological Processes	GO:0010001	glial cell differentiation	2.4	5	20558	249	1001	29	2.9	0.53	12273|13131|13490|13654|14184|14634|16409|16878|17391|18212|18213|18591|19153|20202|20336|20677|20682|20732|22352|23966|56386|68585|73668|211323|215798|216049|230822|235402|319757	C5ar1|Dab1|Drd3|Egr2|Fgfr3|Gli3|Itgam|Lif|Mmp24|Ntrk2|Ntrk3|Pdgfb|Prx|S100a9|Exoc4|Sox4|Sox9|Spint1|Vim|Tenm4|B4galt6|Rtn4|Ttc21b|Nrg1|Adgrg6|Zfp365|Ncmap|Lingo1|Smo	0.00125893
GO Biological Processes	GO:0071560	cellular response to transforming growth factor beta stimulus	2.5	5.1	20558	211	1001	26	2.6	0.5	11783|12164|12390|12394|12579|16001|16948|20682|20779|21808|21809|27528|56213|58250|65112|68010|70673|71785|72789|77794|107765|170441|241226|241639|268977|386655	Apaf1|Bmp8b|Cav2|Runx1|Cdkn2b|Igf1r|Lox|Sox9|Src|Tgfb2|Tgfb3|Nrep|Htra1|Chst11|Pmepa1|Bambi|Prdm16|Pdgfd|Veph1|Adamtsl2|Ankrd1|Slc2a10|Itga8|Fermt1|Ltbp1|Eid2	0.00125893
GO Biological Processes	GO:0000165	MAPK cascade	1.7	4.6	20558	774	1001	65	6.5	0.78	11475|11600|11910|12164|12273|12390|12768|13844|13869|14063|14114|14167|14172|14184|14235|16001|16012|16475|16878|17196|17311|17969|18053|18212|18213|18479|18591|19099|19219|19735|19876|20312|20377|20660|20682|20698|20779|21808|21809|21858|21934|22350|22421|22422|29875|30955|53416|57810|57912|71785|73230|75607|77889|79201|93840|121021|140577|171285|211323|233571|242202|242316|245527|319520|338372	Acta2|Angpt1|Atf3|Bmp8b|C5ar1|Cav2|Ccr1|Ephb2|Erbb4|F2rl1|Fbln1|Fgf12|Fgf18|Fgfr3|Foxm1|Igf1r|Igfbp6|Ajuba|Lif|Mbp|Kitl|Ncf1|Ngfr|Ntrk2|Ntrk3|Pak1|Pdgfb|Mapk8ip1|Ptger4|Rgs2|Robo1|Cx3cl1|Sfrp1|Sorl1|Sox9|Sphk1|Src|Tgfb2|Tgfb3|Timp2|Tnfrsf11a|Ezr|Wnt7a|Wnt7b|Iqgap1|Pik3cg|Stk39|Cdon|Cdc42se1|Pdgfd|Bmper|Wnk2|Lbh|Tnfrsf23|Vangl2|Cspg4|Ankrd6|Havcr2|Nrg1|P2ry6|Pde5a|Gdf6|Eda2r|Dusp4|Map3k9	0.00125893
GO Biological Processes	GO:0010959	regulation of metal ion transport	2	4.8	20558	428	1001	42	4.2	0.63	11421|11603|11941|12028|12043|12288|12291|12293|12297|12299|12373|12768|13490|13830|14167|14381|14697|15444|16535|16854|17918|18591|18760|20191|20312|21808|26558|30955|53416|59095|66395|67149|74513|74777|75607|80982|100102|109676|228071|233571|238161|269513	Ace|Agrn|Atp2b2|Bax|Bcl2|Cacna1c|Cacna1g|Cacna2d1|Cacnb3|Cacng1|Casq2|Ccr1|Drd3|Stom|Fgf12|G6pdx|Gnb5|Hpca|Kcnq1|Lgals3|Myo5a|Pdgfb|Prkd1|Ryr2|Cx3cl1|Tgfb2|Homer3|Pik3cg|Stk39|Fxyd6|Ahnak|Nkain1|Neto2|Selenon|Wnk2|Cemip|Pcsk9|Ank2|Sestd1|P2ry6|Akap6|Nkain3	0.00125893
GO Biological Processes	GO:0051924	regulation of calcium ion transport	2.3	4.9	20558	276	1001	31	3.1	0.55	11421|11941|12028|12043|12288|12291|12293|12297|12299|12373|12768|13490|14381|14697|15444|16854|17918|18591|18760|20191|20312|21808|26558|30955|66395|74777|80982|109676|228071|233571|238161	Ace|Atp2b2|Bax|Bcl2|Cacna1c|Cacna1g|Cacna2d1|Cacnb3|Cacng1|Casq2|Ccr1|Drd3|G6pdx|Gnb5|Hpca|Lgals3|Myo5a|Pdgfb|Prkd1|Ryr2|Cx3cl1|Tgfb2|Homer3|Pik3cg|Ahnak|Selenon|Cemip|Ank2|Sestd1|P2ry6|Akap6	0.00125893
GO Biological Processes	GO:0061448	connective tissue development	2.3	4.9	20558	276	1001	31	3.1	0.55	12164|12267|12393|12394|12406|12842|14172|14184|14634|16147|16948|18591|18933|20378|20660|20682|20773|21808|22402|22421|22422|58250|58994|71785|83925|94352|108012|239337|240725|242316|268396	Bmp8b|C3ar1|Runx2|Runx1|Serpinh1|Col1a1|Fgf18|Fgfr3|Gli3|Ihh|Lox|Pdgfb|Prrx1|Frzb|Sorl1|Sox9|Sptlc2|Tgfb2|Ccn4|Wnt7a|Wnt7b|Chst11|Smpd3|Pdgfd|Trps1|Loxl2|Ap1s2|Adamts12|Sulf1|Gdf6|Sh3pxd2b	0.00125893
GO Biological Processes	GO:0043068	positive regulation of programmed cell death	1.8	4.7	20558	651	1001	57	5.7	0.73	11421|11603|11783|11785|11910|12021|12028|12366|12575|12801|13555|13869|14184|15468|16160|16401|16403|16409|16531|17153|17390|17865|17974|18011|18053|18104|18213|18481|18611|18793|19876|20202|20377|20378|20563|20677|20779|21808|21809|21817|21933|21973|22038|22401|22410|27279|27280|51795|64294|79201|83925|100102|106869|107449|107765|242202|338372	Ace|Agrn|Apaf1|Apbb1|Atf3|Bard1|Bax|Casp2|Cdkn1a|Cnr1|E2f1|Erbb4|Fgfr3|Prmt2|Il12b|Itga4|Itga6|Itgam|Kcnma1|Mal|Mmp2|Mybl2|Nck2|Neurl1a|Ngfr|Nqo1|Ntrk3|Pak3|Pea15a|Plaur|Robo1|S100a9|Sfrp1|Frzb|Slit2|Sox4|Src|Tgfb2|Tgfb3|Tgm2|Tnfrsf10b|Top2a|Plscr1|Zmat3|Wnt10b|Tnfrsf12a|Phlda3|Srpx|Itm2c|Tnfrsf23|Trps1|Pcsk9|Tnfaip8|Unc5b|Ankrd1|Pde5a|Map3k9	0.00125893
GO Biological Processes	GO:0050730	regulation of peptidyl-tyrosine phosphorylation	2.3	5	20558	263	1001	30	3	0.54	11421|11600|11603|11839|12223|12390|13869|14184|15468|16160|16878|16975|17311|17969|18003|18011|18591|19219|20354|20377|20779|26904|29875|64297|71785|74012|98878|121021|211323|232431	Ace|Angpt1|Agrn|Areg|Btc|Cav2|Erbb4|Fgfr3|Prmt2|Il12b|Lif|Lrp8|Kitl|Ncf1|Nedd9|Neurl1a|Pdgfb|Ptger4|Sema4d|Sfrp1|Src|Sh2d1b1|Iqgap1|Gprc5b|Pdgfd|Rap2b|Ehd4|Cspg4|Nrg1|Gprc5a	0.00125893
GO Biological Processes	GO:0010811	positive regulation of cell-substrate adhesion	3	5.3	20558	128	1001	19	1.9	0.43	12837|14114|14260|16403|18003|18073|20750|22417|29875|50918|54156|64074|83436|107581|110829|170758|241639|244667|268780	Col8a1|Fbln1|Fmn1|Itga6|Nedd9|Nid1|Spp1|Wnt4|Iqgap1|Myadm|Egfl6|Smoc2|Plekha2|Col16a1|Lims1|Rac3|Fermt1|Disc1|Egflam	0.00125893
GO Biological Processes	GO:0071900	regulation of protein serine/threonine kinase activity	2	4.8	20558	443	1001	43	4.3	0.64	12428|12443|12444|12450|12575|12579|12580|13844|14172|16001|16012|16319|16475|17311|18213|18479|18591|18767|19085|19088|19099|19735|19876|20377|20660|20779|21809|21934|22422|23834|29875|30955|53416|54124|56742|71785|80982|93840|121021|238161|242202|319520|338372	Ccna2|Ccnd1|Ccnd2|Ccng1|Cdkn1a|Cdkn2b|Cdkn2c|Ephb2|Fgf18|Igf1r|Igfbp6|Incenp|Ajuba|Kitl|Ntrk3|Pak1|Pdgfb|Pkia|Prkar1b|Prkar2b|Mapk8ip1|Rgs2|Robo1|Sfrp1|Sorl1|Src|Tgfb3|Tnfrsf11a|Wnt7b|Cdc6|Iqgap1|Pik3cg|Stk39|Cks1b|Psrc1|Pdgfd|Cemip|Vangl2|Cspg4|Akap6|Pde5a|Dusp4|Map3k9	0.00125893
GO Biological Processes	GO:0051047	positive regulation of secretion	2	4.8	20558	472	1001	45	4.5	0.65	11438|11785|12291|12394|12490|12638|12934|13490|14063|14299|16409|16535|16854|16878|19219|19340|20202|20660|20677|20698|20750|20779|21808|21809|21934|22350|23845|50790|54525|56455|56619|58994|67041|68585|74551|77125|80718|101772|106347|107765|171285|216856|235442|241639|319613	Chrna4|Apbb1|Cacna1g|Runx1|Cd34|Cftr|Dpysl2|Drd3|F2rl1|Ncs1|Itgam|Kcnq1|Lgals3|Lif|Ptger4|Rab3d|S100a9|Sorl1|Sox4|Sphk1|Spp1|Src|Tgfb2|Tgfb3|Tnfrsf11a|Ezr|Clec5a|Acsl4|Syt7|Dynll1|Clec4e|Smpd3|Oxct1|Rtn4|Pck2|Il33|Rab27b|Ano1|Ildr1|Ankrd1|Havcr2|Nlgn2|Rab8b|Fermt1|Sybu	0.00125893
GO Biological Processes	GO:0031099	regeneration	2.9	5.2	20558	151	1001	21	2.1	0.45	11421|12043|12443|12534|12575|13869|16001|16878|17181|17390|18213|18933|19221|19280|22410|22421|27528|68585|74777|242050|244058	Ace|Bcl2|Ccnd1|Cdk1|Cdkn1a|Erbb4|Igf1r|Lif|Matn2|Mmp2|Ntrk3|Prrx1|Ptgfrn|Ptprs|Wnt10b|Wnt7a|Nrep|Rtn4|Selenon|Igsf10|Rgma	0.00125893
GO Biological Processes	GO:0030879	mammary gland development	2.8	5.1	20558	164	1001	22	2.2	0.46	11839|11941|12028|12443|12994|13710|13869|14104|14634|16001|18011|18612|19876|20563|20682|20779|21809|21934|22417|68585|77889|319757	Areg|Atp2b2|Bax|Ccnd1|Csn3|Elf3|Erbb4|Fasn|Gli3|Igf1r|Neurl1a|Etv4|Robo1|Slit2|Sox9|Src|Tgfb3|Tnfrsf11a|Wnt4|Rtn4|Lbh|Smo	0.00158489
GO Biological Processes	GO:0086019	cell-cell signaling involved in cardiac conduction	6.6	6.3	20558	25	1001	8	0.8	0.28	12288|12291|12293|13052|14613|16535|20191|109676	Cacna1c|Cacna1g|Cacna2d1|Cxadr|Gja5|Kcnq1|Ryr2|Ank2	0.00158489
GO Biological Processes	GO:0061577	calcium ion transmembrane transport via high voltage-gated calcium channel	9.5	6.9	20558	13	1001	6	0.6	0.24	12288|12293|12297|12299|14381|228071	Cacna1c|Cacna2d1|Cacnb3|Cacng1|G6pdx|Sestd1	0.00158489
GO Biological Processes	GO:0086067	AV node cell to bundle of His cell communication	9.5	6.9	20558	13	1001	6	0.6	0.24	12288|12291|13052|14613|20191|109676	Cacna1c|Cacna1g|Cxadr|Gja5|Ryr2|Ank2	0.00158489
GO Biological Processes	GO:0000070	mitotic sister chromatid segregation	2.8	5.1	20558	153	1001	21	2.1	0.45	11799|12236|16319|23834|26934|51944|52276|54141|56742|66371|66934|66977|67849|70218|73804|76044|105837|108907|229841|381293|381318	Birc5|Bub1b|Incenp|Cdc6|Racgap1|Knstrn|Cdca8|Spag5|Psrc1|Chmp4c|Dsn1|Nuf2|Cdca5|Kif18b|Kif2c|Ncapg2|Mtbp|Nusap1|Cenpe|Kif14|Nsl1	0.00158489
GO Biological Processes	GO:0051222	positive regulation of protein transport	2.1	4.8	20558	376	1001	38	3.8	0.6	11785|12189|12297|12490|12534|12550|12638|13830|14063|14634|15444|16409|18479|18760|19219|20660|20677|20779|21808|21809|22350|23845|50790|56455|56619|67041|74551|77125|77574|80982|101772|107765|171285|216856|232748|241639|319613|319757	Apbb1|Brca1|Cacnb3|Cd34|Cdk1|Cdh1|Cftr|Stom|F2rl1|Gli3|Hpca|Itgam|Pak1|Prkd1|Ptger4|Sorl1|Sox4|Src|Tgfb2|Tgfb3|Ezr|Clec5a|Acsl4|Dynll1|Clec4e|Oxct1|Pck2|Il33|Tcaf1|Cemip|Ano1|Ankrd1|Havcr2|Nlgn2|Tcaf2|Fermt1|Sybu|Smo	0.00158489
GO Biological Processes	GO:0048588	developmental cell growth	2.3	4.9	20558	267	1001	30	3	0.54	12934|13175|13193|14381|15468|16401|16885|17756|18213|18479|19280|19735|20354|20356|20563|20682|22402|27279|29875|68585|71436|76884|211323|213084|214230|238161|244058|244667|319757|320027	Dpysl2|Dclk1|Dcx|G6pdx|Prmt2|Itga4|Limk1|Map2|Ntrk3|Pak1|Ptprs|Rgs2|Sema4d|Sema5a|Slit2|Sox9|Ccn4|Tnfrsf12a|Iqgap1|Rtn4|Flrt3|Cyfip2|Nrg1|Cdkl3|Pak6|Akap6|Rgma|Disc1|Smo|Fstl4	0.00158489
GO Biological Processes	GO:0044772	mitotic cell cycle phase transition	2.1	4.7	20558	377	1001	38	3.8	0.6	11799|12043|12189|12236|12315|12366|12428|12443|12444|12450|12531|12534|12575|12579|12580|12649|13555|14235|15468|18647|18767|19650|20555|20677|22410|23834|54124|66371|66993|67849|68964|76843|77011|105837|114714|229841|269582|381293	Birc5|Bcl2|Brca1|Bub1b|Calm3|Casp2|Ccna2|Ccnd1|Ccnd2|Ccng1|Cdc25b|Cdk1|Cdkn1a|Cdkn2b|Cdkn2c|Chek1|E2f1|Foxm1|Prmt2|Cdk14|Pkia|Rbl1|Slfn1|Sox4|Wnt10b|Cdc6|Cks1b|Chmp4c|Smarcd3|Cdca5|Ctc1|Dtl|Ticrr|Mtbp|Rad51c|Cenpe|Clspn|Kif14	0.00158489
GO Biological Processes	GO:0071559	response to transforming growth factor beta	2.5	4.9	20558	216	1001	26	2.6	0.5	11783|12164|12390|12394|12579|16001|16948|20682|20779|21808|21809|27528|56213|58250|65112|68010|70673|71785|72789|77794|107765|170441|241226|241639|268977|386655	Apaf1|Bmp8b|Cav2|Runx1|Cdkn2b|Igf1r|Lox|Sox9|Src|Tgfb2|Tgfb3|Nrep|Htra1|Chst11|Pmepa1|Bambi|Prdm16|Pdgfd|Veph1|Adamtsl2|Ankrd1|Slc2a10|Itga8|Fermt1|Ltbp1|Eid2	0.00199526
GO Biological Processes	GO:0018108	peptidyl-tyrosine phosphorylation	2.2	4.8	20558	323	1001	34	3.4	0.57	11421|11600|11603|11839|12223|12390|13837|13844|13869|14184|14302|15468|16001|16160|16878|16975|17311|17969|18003|18011|18591|19219|20354|20377|20779|26904|29875|64297|71785|74012|98878|121021|211323|232431	Ace|Angpt1|Agrn|Areg|Btc|Cav2|Epha3|Ephb2|Erbb4|Fgfr3|Frk|Prmt2|Igf1r|Il12b|Lif|Lrp8|Kitl|Ncf1|Nedd9|Neurl1a|Pdgfb|Ptger4|Sema4d|Sfrp1|Src|Sh2d1b1|Iqgap1|Gprc5b|Pdgfd|Rap2b|Ehd4|Cspg4|Nrg1|Gprc5a	0.00199526
GO Biological Processes	GO:0051129	negative regulation of cellular component organization	1.7	4.5	20558	786	1001	65	6.5	0.78	11421|11799|12189|12236|12649|12798|13131|13837|13844|14114|14184|16854|16878|17216|17756|18053|19152|19219|19280|20354|20356|20563|20660|20682|20779|21973|22003|22240|22352|26949|50918|52463|53624|56702|56753|57246|64294|65112|68585|68964|69538|70472|70997|72119|74187|74762|80838|80986|100102|105837|108689|110351|121021|170835|209743|213084|215257|216049|229521|229841|244058|244418|320027|381293…	Ace|Birc5|Brca1|Bub1b|Chek1|Cnn2|Dab1|Epha3|Ephb2|Fbln1|Fgfr3|Lgals3|Lif|Mcm2|Map2|Ngfr|Prtn3|Ptger4|Ptprs|Sema4d|Sema5a|Slit2|Sorl1|Sox9|Src|Top2a|Tpm1|Dpysl3|Vim|Vat1|Myadm|Tet1|Cldn7|H1f5|Tacstd2|Tbx20|Itm2c|Pmepa1|Rtn4|Ctc1|Antxr1|Atad2|Spef1|Tpx2|Katnb1|Mdga1|H1f1|Ckap2|Pcsk9|Mtbp|Stn1|Rap1gap|Cspg4|Inpp5j|Minar1|Cdkl3|Il1f9|Zfp365|Syt11|Cenpe|Rgma|Prag1|Fstl4|Kif14|Frmd7	0.00199526
GO Biological Processes	GO:0034763	negative regulation of transmembrane transport	3	5.1	20558	132	1001	19	1.9	0.43	11421|11603|12297|12373|13490|13844|14167|14697|14783|16535|16592|18611|19735|21808|53416|100102|215113|228071|232748	Ace|Agrn|Cacnb3|Casq2|Drd3|Ephb2|Fgf12|Gnb5|Grb10|Kcnq1|Fabp5|Pea15a|Rgs2|Tgfb2|Stk39|Pcsk9|Slc43a2|Sestd1|Tcaf2	0.00199526
GO Biological Processes	GO:0043065	positive regulation of apoptotic process	1.8	4.6	20558	646	1001	56	5.6	0.73	11421|11603|11783|11785|11910|12021|12028|12366|12801|13555|13869|14184|15468|16160|16401|16403|16409|16531|17153|17390|17865|17974|18011|18053|18104|18213|18481|18611|18793|19876|20202|20377|20378|20563|20677|20779|21808|21809|21817|21933|21973|22038|22401|22410|27279|27280|51795|64294|79201|83925|100102|106869|107449|107765|242202|338372	Ace|Agrn|Apaf1|Apbb1|Atf3|Bard1|Bax|Casp2|Cnr1|E2f1|Erbb4|Fgfr3|Prmt2|Il12b|Itga4|Itga6|Itgam|Kcnma1|Mal|Mmp2|Mybl2|Nck2|Neurl1a|Ngfr|Nqo1|Ntrk3|Pak3|Pea15a|Plaur|Robo1|S100a9|Sfrp1|Frzb|Slit2|Sox4|Src|Tgfb2|Tgfb3|Tgm2|Tnfrsf10b|Top2a|Plscr1|Zmat3|Wnt10b|Tnfrsf12a|Phlda3|Srpx|Itm2c|Tnfrsf23|Trps1|Pcsk9|Tnfaip8|Unc5b|Ankrd1|Pde5a|Map3k9	0.00199526
GO Biological Processes	GO:0001501	skeletal system development	1.9	4.6	20558	525	1001	48	4.8	0.68	12164|12306|12393|12394|12406|12832|12842|12950|13386|14172|14184|14260|14613|14634|15212|16147|16854|16948|17390|18162|18933|19219|20354|20377|20378|20677|20682|20692|20779|21808|21809|22158|22402|22410|22421|22422|58250|58994|68964|83925|94352|170441|231633|239337|240725|242316|252973|268396	Bmp8b|Anxa2|Runx2|Runx1|Serpinh1|Col5a2|Col1a1|Hapln1|Dlk1|Fgf18|Fgfr3|Fmn1|Gja5|Gli3|Hexb|Ihh|Lgals3|Lox|Mmp2|Npr3|Prrx1|Ptger4|Sema4d|Sfrp1|Frzb|Sox4|Sox9|Sparc|Src|Tgfb2|Tgfb3|Tulp3|Ccn4|Wnt10b|Wnt7a|Wnt7b|Chst11|Smpd3|Ctc1|Trps1|Loxl2|Slc2a10|Tmem119|Adamts12|Sulf1|Gdf6|Grhl2|Sh3pxd2b	0.00199526
GO Biological Processes	GO:1905477	positive regulation of protein localization to membrane	3.2	5.2	20558	110	1001	17	1.7	0.41	12297|13830|13837|13844|15444|16409|16854|17918|18479|22350|72293|77574|80982|102502|216856|230972|232748	Cacnb3|Stom|Epha3|Ephb2|Hpca|Itgam|Lgals3|Myo5a|Pak1|Ezr|Nkd2|Tcaf1|Cemip|Pls1|Nlgn2|Arhgef16|Tcaf2	0.00199526
GO Biological Processes	GO:0048638	regulation of developmental growth	2	4.7	20558	409	1001	40	4	0.62	11603|12043|12288|12534|12575|12934|13052|13193|13490|13869|14184|14381|16001|16885|17756|17967|18213|18479|19219|19280|19735|20354|20356|20377|20563|22350|22402|27279|57246|68585|102502|211323|213084|231507|238161|244058|244667|268396|319757|320027	Agrn|Bcl2|Cacna1c|Cdk1|Cdkn1a|Dpysl2|Cxadr|Dcx|Drd3|Erbb4|Fgfr3|G6pdx|Igf1r|Limk1|Map2|Ncam1|Ntrk3|Pak1|Ptger4|Ptprs|Rgs2|Sema4d|Sema5a|Sfrp1|Slit2|Ezr|Ccn4|Tnfrsf12a|Tbx20|Rtn4|Pls1|Nrg1|Cdkl3|Plac8|Akap6|Rgma|Disc1|Sh3pxd2b|Smo|Fstl4	0.00199526
GO Biological Processes	GO:0001558	regulation of cell growth	2	4.6	20558	438	1001	42	4.2	0.63	11785|12043|12575|12580|12934|13193|14381|16667|16885|17756|18213|18479|19280|19735|20354|20356|20377|20378|20563|20698|21808|22401|22402|22403|27279|50790|56742|68585|73379|98402|195359|209212|209743|211323|213084|232441|238161|244058|244667|320027|381293|629378	Apbb1|Bcl2|Cdkn1a|Cdkn2c|Dpysl2|Dcx|G6pdx|Krt17|Limk1|Map2|Ntrk3|Pak1|Ptprs|Rgs2|Sema4d|Sema5a|Sfrp1|Frzb|Slit2|Sphk1|Tgfb2|Zmat3|Ccn4|Ccn5|Tnfrsf12a|Acsl4|Psrc1|Rtn4|Dcbld2|Sh3bp4|Trim40|Osgin2|Minar1|Nrg1|Cdkl3|Rerg|Akap6|Rgma|Disc1|Fstl4|Kif14|Dact3	0.00199526
GO Biological Processes	GO:0048146	positive regulation of fibroblast proliferation	3.9	5.4	20558	69	1001	13	1.3	0.36	12223|12306|12428|12575|13555|14114|18053|18591|20698|23834|68964|71785|110606	Btc|Anxa2|Ccna2|Cdkn1a|E2f1|Fbln1|Ngfr|Pdgfb|Sphk1|Cdc6|Ctc1|Pdgfd|Fntb	0.00199526
GO Biological Processes	GO:0018212	peptidyl-tyrosine modification	2.1	4.7	20558	326	1001	34	3.4	0.57	11421|11600|11603|11839|12223|12390|13837|13844|13869|14184|14302|15468|16001|16160|16878|16975|17311|17969|18003|18011|18591|19219|20354|20377|20779|26904|29875|64297|71785|74012|98878|121021|211323|232431	Ace|Angpt1|Agrn|Areg|Btc|Cav2|Epha3|Ephb2|Erbb4|Fgfr3|Frk|Prmt2|Igf1r|Il12b|Lif|Lrp8|Kitl|Ncf1|Nedd9|Neurl1a|Pdgfb|Ptger4|Sema4d|Sfrp1|Src|Sh2d1b1|Iqgap1|Gprc5b|Pdgfd|Rap2b|Ehd4|Cspg4|Nrg1|Gprc5a	0.00199526
GO Biological Processes	GO:0018057	peptidyl-lysine oxidation	16	7.8	20558	5	1001	4	0.4	0.2	16948|16949|16950|94352	Lox|Loxl1|Loxl3|Loxl2	0.00251189
GO Biological Processes	GO:0030855	epithelial cell differentiation	1.8	4.5	20558	621	1001	54	5.4	0.71	11677|11941|12550|12560|12638|13661|13710|13869|14027|14063|14155|14184|16147|16531|16667|16878|18213|18591|18612|18793|19041|19143|19277|19280|20378|20677|20682|20779|21345|21346|21808|22350|22352|22410|22417|22421|22422|50918|53626|53868|68585|69693|70350|74551|77889|94190|108961|195733|207920|230959|234740|237523|252973|319757	Akr1b3|Atp2b2|Cdh1|Cdh3|Cftr|Ehf|Elf3|Erbb4|Evpl|F2rl1|Fem1b|Fgfr3|Ihh|Kcnma1|Krt17|Lif|Ntrk3|Pdgfb|Etv4|Plaur|Ppl|St14|Ptpro|Ptprs|Frzb|Sox4|Sox9|Src|Tagln|Tagln2|Tgfb2|Ezr|Vim|Wnt10b|Wnt4|Wnt7a|Wnt7b|Myadm|Insm1|Rab25|Rtn4|Pof1b|Basp1|Pck2|Lbh|Ophn1|E2f8|Grhl1|Esrp1|Ajap1|Tmem231|Ptprq|Grhl2|Smo	0.00251189
GO Biological Processes	GO:0099550	trans-synaptic signaling, modulating synaptic transmission	8.8	6.6	20558	14	1001	6	0.6	0.24	12801|13844|18212|18479|54195|60596	Cnr1|Ephb2|Ntrk2|Pak1|Gucy1b1|Gucy1a1	0.00251189
GO Biological Processes	GO:0048732	gland development	1.9	4.6	20558	471	1001	44	4.4	0.65	11839|11941|12028|12043|12394|12443|12550|12994|13710|13869|14104|14155|14172|14235|14634|16001|17390|18011|18591|18612|18793|19876|20377|20378|20563|20682|20779|21809|21817|21934|22417|53626|68585|68964|74551|77889|78908|100102|108961|110351|110829|207920|240725|319757	Areg|Atp2b2|Bax|Bcl2|Runx1|Ccnd1|Cdh1|Csn3|Elf3|Erbb4|Fasn|Fem1b|Fgf18|Foxm1|Gli3|Igf1r|Mmp2|Neurl1a|Pdgfb|Etv4|Plaur|Robo1|Sfrp1|Frzb|Slit2|Sox9|Src|Tgfb3|Tgm2|Tnfrsf11a|Wnt4|Insm1|Rtn4|Ctc1|Pck2|Lbh|Igsf3|Pcsk9|E2f8|Rap1gap|Lims1|Esrp1|Sulf1|Smo	0.00251189
GO Biological Processes	GO:0017015	regulation of transforming growth factor beta receptor signaling pathway	3.1	5.1	20558	112	1001	17	1.7	0.41	12390|12579|16948|21809|27528|56213|58250|65112|68010|70673|72789|77794|170441|241226|241639|268977|386655	Cav2|Cdkn2b|Lox|Tgfb3|Nrep|Htra1|Chst11|Pmepa1|Bambi|Prdm16|Veph1|Adamtsl2|Slc2a10|Itga8|Fermt1|Ltbp1|Eid2	0.00251189
GO Biological Processes	GO:0085029	extracellular matrix assembly	6.1	6	20558	27	1001	8	0.8	0.28	14230|16147|16948|20682|58859|58994|69538|207596	Fkbp10|Ihh|Lox|Sox9|Efemp2|Smpd3|Antxr1|Thsd4	0.00251189
GO Biological Processes	GO:0060993	kidney morphogenesis	3.2	5.1	20558	102	1001	16	1.6	0.4	12043|13869|14260|14537|14634|14734|16878|20677|20682|22417|22422|56753|93840|271127|319757|381157	Bcl2|Erbb4|Fmn1|Gcnt1|Gli3|Gpc3|Lif|Sox4|Sox9|Wnt4|Wnt7b|Tacstd2|Vangl2|Adamts16|Smo|Greb1l	0.00251189
GO Biological Processes	GO:0009187	cyclic nucleotide metabolic process	5.3	5.7	20558	35	1001	9	0.9	0.3	11513|11941|18573|54195|60596|73707|104111|242202|432530	Adcy7|Atp2b2|Pde1a|Gucy1b1|Gucy1a1|Gucy2g|Adcy3|Pde5a|Adcy1	0.00251189
GO Biological Processes	GO:0048678	response to axon injury	3.8	5.3	20558	71	1001	13	1.3	0.36	12028|12043|14184|16001|17181|17390|18213|19280|22240|27528|68585|71436|244058	Bax|Bcl2|Fgfr3|Igf1r|Matn2|Mmp2|Ntrk3|Ptprs|Dpysl3|Nrep|Rtn4|Flrt3|Rgma	0.00251189
GO Biological Processes	GO:0034330	cell junction organization	2.2	4.6	20558	303	1001	32	3.2	0.56	11421|11853|12043|12550|12552|12563|13052|13837|14063|14260|14613|16475|18772|19152|19277|20779|21808|21809|22239|22417|29875|53624|54420|64817|69693|94190|104010|107581|109711|110829|195733|252973	Ace|Rhoc|Bcl2|Cdh1|Cdh11|Cdh6|Cxadr|Epha3|F2rl1|Fmn1|Gja5|Ajuba|Pkp1|Prtn3|Ptpro|Src|Tgfb2|Tgfb3|Ugt8a|Wnt4|Iqgap1|Cldn7|Cldn8|Svep1|Pof1b|Ophn1|Cdh22|Col16a1|Actn1|Lims1|Grhl1|Grhl2	0.00251189
GO Biological Processes	GO:1903844	regulation of cellular response to transforming growth factor beta stimulus	3.1	5	20558	114	1001	17	1.7	0.41	12390|12579|16948|21809|27528|56213|58250|65112|68010|70673|72789|77794|170441|241226|241639|268977|386655	Cav2|Cdkn2b|Lox|Tgfb3|Nrep|Htra1|Chst11|Pmepa1|Bambi|Prdm16|Veph1|Adamtsl2|Slc2a10|Itga8|Fermt1|Ltbp1|Eid2	0.00316228
GO Biological Processes	GO:0007050	cell cycle arrest	2.8	4.9	20558	137	1001	19	1.9	0.43	11785|12189|12366|12443|12575|12579|12580|14235|16160|20555|20677|21808|22410|53626|74041|83669|105837|238328|270906	Apbb1|Brca1|Casp2|Ccnd1|Cdkn1a|Cdkn2b|Cdkn2c|Foxm1|Il12b|Slfn1|Sox4|Tgfb2|Wnt10b|Insm1|Ddias|Wdr6|Mtbp|Vash1|Prr11	0.00316228
GO Biological Processes	GO:0032835	glomerulus development	4	5.3	20558	62	1001	12	1.2	0.34	11600|12043|12267|12829|18073|18591|19277|56198|70350|71785|93840|240725	Angpt1|Bcl2|C3ar1|Col4a4|Nid1|Pdgfb|Ptpro|Heyl|Basp1|Pdgfd|Vangl2|Sulf1	0.00316228
GO Biological Processes	GO:0090066	regulation of anatomical structure size	1.8	4.4	20558	582	1001	51	5.1	0.7	11421|11475|11941|12288|12291|12638|12934|13193|13717|14063|14260|14381|14613|16531|16885|17390|17540|17756|17974|18213|18479|18481|18591|19280|19735|20312|20354|20356|20563|22003|22350|22421|22422|27279|50918|58994|60596|68166|68585|69908|72042|102502|170643|171286|211323|213084|242202|242894|244058|244667|320027	Ace|Acta2|Atp2b2|Cacna1c|Cacna1g|Cftr|Dpysl2|Dcx|Eln|F2rl1|Fmn1|G6pdx|Gja5|Kcnma1|Limk1|Mmp2|Mrvi1|Map2|Nck2|Ntrk3|Pak1|Pak3|Pdgfb|Ptprs|Rgs2|Cx3cl1|Sema4d|Sema5a|Slit2|Tpm1|Ezr|Wnt7a|Wnt7b|Tnfrsf12a|Myadm|Smpd3|Gucy1a1|Spire1|Rtn4|Rab3b|Cotl1|Pls1|Kirrel|Slc12a8|Nrg1|Cdkl3|Pde5a|Actr3b|Rgma|Disc1|Fstl4	0.00316228
GO Biological Processes	GO:0043408	regulation of MAPK cascade	1.7	4.4	20558	722	1001	60	6	0.75	11475|11600|11910|12164|12273|12390|12768|13844|13869|14063|14114|14172|14184|14235|16001|16012|16475|16878|17311|17969|18053|18212|18213|18479|18591|19099|19735|19876|20312|20377|20660|20698|20779|21808|21809|21858|21934|22350|22421|22422|29875|30955|53416|57810|57912|71785|73230|75607|77889|79201|93840|121021|140577|171285|233571|242202|242316|245527|319520|338372	Acta2|Angpt1|Atf3|Bmp8b|C5ar1|Cav2|Ccr1|Ephb2|Erbb4|F2rl1|Fbln1|Fgf18|Fgfr3|Foxm1|Igf1r|Igfbp6|Ajuba|Lif|Kitl|Ncf1|Ngfr|Ntrk2|Ntrk3|Pak1|Pdgfb|Mapk8ip1|Rgs2|Robo1|Cx3cl1|Sfrp1|Sorl1|Sphk1|Src|Tgfb2|Tgfb3|Timp2|Tnfrsf11a|Ezr|Wnt7a|Wnt7b|Iqgap1|Pik3cg|Stk39|Cdon|Cdc42se1|Pdgfd|Bmper|Wnk2|Lbh|Tnfrsf23|Vangl2|Cspg4|Ankrd6|Havcr2|P2ry6|Pde5a|Gdf6|Eda2r|Dusp4|Map3k9	0.00316228
GO Biological Processes	GO:0045880	positive regulation of smoothened signaling pathway	4.7	5.5	20558	44	1001	10	1	0.31	14734|16147|18933|20377|59056|64706|104732|195208|268935|319757	Gpc3|Ihh|Prrx1|Sfrp1|Evc|Scube1|Tedc1|Dcdc2a|Scube3|Smo	0.00316228
GO Biological Processes	GO:0003177	pulmonary valve development	6.8	6.1	20558	21	1001	7	0.7	0.26	14613|19876|20563|21808|56198|57246|268902	Gja5|Robo1|Slit2|Tgfb2|Heyl|Tbx20|Robo2	0.00316228
GO Biological Processes	GO:0061430	bone trabecula morphogenesis	8.2	6.3	20558	15	1001	6	0.6	0.24	12842|14184|17390|20354|20377|22410	Col1a1|Fgfr3|Mmp2|Sema4d|Sfrp1|Wnt10b	0.00316228
GO Biological Processes	GO:0060485	mesenchyme development	2.2	4.6	20558	280	1001	30	3	0.54	12043|12842|13837|13869|16401|16950|17285|17311|18793|19876|20336|20354|20356|20377|20378|20682|21808|21809|22417|22422|56198|57246|68010|68585|93840|94352|102693|268902|319757|629378	Bcl2|Col1a1|Epha3|Erbb4|Itga4|Loxl3|Meox1|Kitl|Plaur|Robo1|Exoc4|Sema4d|Sema5a|Sfrp1|Frzb|Sox9|Tgfb2|Tgfb3|Wnt4|Wnt7b|Heyl|Tbx20|Bambi|Rtn4|Vangl2|Loxl2|Phldb1|Robo2|Smo|Dact3	0.00316228
GO Biological Processes	GO:0072657	protein localization to membrane	1.8	4.4	20558	571	1001	50	5	0.69	11603|12028|12297|12306|12550|13830|13837|13844|14734|15444|16401|16409|16854|17153|17918|17969|18164|18479|18483|19340|20336|22350|23859|23888|26570|50918|52250|53324|56297|69908|72293|73340|74257|75219|76438|77574|80982|98741|98878|102502|106572|108672|109676|216856|230972|232748|235442|259300|268396|546144	Agrn|Bax|Cacnb3|Anxa2|Cdh1|Stom|Epha3|Ephb2|Gpc3|Hpca|Itga4|Itgam|Lgals3|Mal|Myo5a|Ncf1|Nptx1|Pak1|Palm|Rab3d|Exoc4|Ezr|Dlg2|Gpc6|Slc7a11|Myadm|Reep1|Nptx2|Arl6|Rab3b|Nkd2|Nptxr|Tspan17|Dusp18|Rftn1|Tcaf1|Cemip|Kcnb2|Ehd4|Pls1|Rab31|Zdhhc15|Ank2|Nlgn2|Arhgef16|Tcaf2|Rab8b|Ehd2|Sh3pxd2b|Wdr72	0.00316228
GO Biological Processes	GO:0007160	cell-matrix adhesion	2.4	4.7	20558	214	1001	25	2.5	0.49	12043|12490|13837|14260|16401|16403|16420|16475|17381|18073|20779|22417|29875|76509|83436|101401|105298|107581|109711|110829|230959|239337|241226|241639|244667	Bcl2|Cd34|Epha3|Fmn1|Itga4|Itga6|Itgb6|Ajuba|Mmp12|Nid1|Src|Wnt4|Iqgap1|Plet1|Plekha2|Adamts9|Epdr1|Col16a1|Actn1|Lims1|Ajap1|Adamts12|Itga8|Fermt1|Disc1	0.00398107
GO Biological Processes	GO:0010769	regulation of cell morphogenesis involved in differentiation	2	4.5	20558	351	1001	35	3.5	0.58	11603|12934|13131|13193|13844|14114|16560|16885|16975|17756|18003|18212|18213|18479|18481|19280|19876|20354|20356|20563|22352|22421|27279|50918|56753|68585|108672|110829|170758|211323|213084|244058|244667|268902|320027	Agrn|Dpysl2|Dab1|Dcx|Ephb2|Fbln1|Kif1a|Limk1|Lrp8|Map2|Nedd9|Ntrk2|Ntrk3|Pak1|Pak3|Ptprs|Robo1|Sema4d|Sema5a|Slit2|Vim|Wnt7a|Tnfrsf12a|Myadm|Tacstd2|Rtn4|Zdhhc15|Lims1|Rac3|Nrg1|Cdkl3|Rgma|Disc1|Robo2|Fstl4	0.00398107
GO Biological Processes	GO:1904951	positive regulation of establishment of protein localization	2	4.4	20558	395	1001	38	3.8	0.6	11785|12189|12297|12490|12534|12550|12638|13830|14063|14634|15444|16409|18479|18760|19219|20660|20677|20779|21808|21809|22350|23845|50790|56455|56619|67041|74551|77125|77574|80982|101772|107765|171285|216856|232748|241639|319613|319757	Apbb1|Brca1|Cacnb3|Cd34|Cdk1|Cdh1|Cftr|Stom|F2rl1|Gli3|Hpca|Itgam|Pak1|Prkd1|Ptger4|Sorl1|Sox4|Src|Tgfb2|Tgfb3|Ezr|Clec5a|Acsl4|Dynll1|Clec4e|Oxct1|Pck2|Il33|Tcaf1|Cemip|Ano1|Ankrd1|Havcr2|Nlgn2|Tcaf2|Fermt1|Sybu|Smo	0.00398107
GO Biological Processes	GO:0090314	positive regulation of protein targeting to membrane	5.7	5.7	20558	29	1001	8	0.8	0.28	12297|13830|15444|16409|18479|77574|80982|232748	Cacnb3|Stom|Hpca|Itgam|Pak1|Tcaf1|Cemip|Tcaf2	0.00398107
GO Biological Processes	GO:0032970	regulation of actin filament-based process	2	4.4	20558	410	1001	39	3.9	0.61	11475|11853|12288|12373|12798|13717|13837|14063|14260|14613|16885|17974|18213|18479|18481|18484|19219|20191|20312|20356|20563|21808|21809|22003|22417|29875|50918|56753|68166|72042|93840|109676|170643|170758|192662|238161|242894|268396|385354	Acta2|Rhoc|Cacna1c|Casq2|Cnn2|Eln|Epha3|F2rl1|Fmn1|Gja5|Limk1|Nck2|Ntrk3|Pak1|Pak3|Pam|Ptger4|Ryr2|Cx3cl1|Sema5a|Slit2|Tgfb2|Tgfb3|Tpm1|Wnt4|Iqgap1|Myadm|Tacstd2|Spire1|Cotl1|Vangl2|Ank2|Kirrel|Rac3|Arhgdia|Akap6|Actr3b|Sh3pxd2b|Frmd7	0.00398107
GO Biological Processes	GO:0010942	positive regulation of cell death	1.7	4.3	20558	716	1001	59	5.9	0.74	11421|11603|11783|11785|11910|12021|12028|12366|12575|12801|13555|13869|14184|15468|16160|16401|16403|16409|16531|17153|17390|17865|17974|18011|18053|18104|18213|18481|18611|18793|19876|20202|20377|20378|20563|20677|20779|21808|21809|21817|21933|21973|22038|22401|22410|27279|27280|51795|56016|64294|74187|79201|83925|100102|106869|107449|107765|242202|338372	Ace|Agrn|Apaf1|Apbb1|Atf3|Bard1|Bax|Casp2|Cdkn1a|Cnr1|E2f1|Erbb4|Fgfr3|Prmt2|Il12b|Itga4|Itga6|Itgam|Kcnma1|Mal|Mmp2|Mybl2|Nck2|Neurl1a|Ngfr|Nqo1|Ntrk3|Pak3|Pea15a|Plaur|Robo1|S100a9|Sfrp1|Frzb|Slit2|Sox4|Src|Tgfb2|Tgfb3|Tgm2|Tnfrsf10b|Top2a|Plscr1|Zmat3|Wnt10b|Tnfrsf12a|Phlda3|Srpx|Hebp2|Itm2c|Katnb1|Tnfrsf23|Trps1|Pcsk9|Tnfaip8|Unc5b|Ankrd1|Pde5a|Map3k9	0.00398107
GO Biological Processes	GO:0051797	regulation of hair follicle development	6.5	5.9	20558	22	1001	7	0.7	0.26	12560|16667|18053|21808|22410|241639|319757	Cdh3|Krt17|Ngfr|Tgfb2|Wnt10b|Fermt1|Smo	0.00398107
GO Biological Processes	GO:0014910	regulation of smooth muscle cell migration	3.4	5	20558	85	1001	14	1.4	0.37	11421|12043|17918|18479|18591|19219|20563|20660|20779|22402|29875|71785|233571|319757	Ace|Bcl2|Myo5a|Pak1|Pdgfb|Ptger4|Slit2|Sorl1|Src|Ccn4|Iqgap1|Pdgfd|P2ry6|Smo	0.00398107
GO Biological Processes	GO:0061098	positive regulation of protein tyrosine kinase activity	4.5	5.3	20558	46	1001	10	1	0.31	11421|11603|11839|12223|16975|17969|18003|18011|18591|64297	Ace|Agrn|Areg|Btc|Lrp8|Ncf1|Nedd9|Neurl1a|Pdgfb|Gprc5b	0.00398107
GO Biological Processes	GO:0042326	negative regulation of phosphorylation	1.9	4.3	20558	471	1001	43	4.3	0.64	11600|11910|12028|12575|12579|12580|13844|14063|14114|14235|14783|15507|16001|16475|16878|17974|18213|18767|19085|19088|19099|19277|19735|20354|20377|20555|20563|20660|22350|26904|50918|53416|53626|56455|57912|65112|75607|170643|170835|232431|237523|319520|546049	Angpt1|Atf3|Bax|Cdkn1a|Cdkn2b|Cdkn2c|Ephb2|F2rl1|Fbln1|Foxm1|Grb10|Hspb1|Igf1r|Ajuba|Lif|Nck2|Ntrk3|Pkia|Prkar1b|Prkar2b|Mapk8ip1|Ptpro|Rgs2|Sema4d|Sfrp1|Slfn1|Slit2|Sorl1|Ezr|Sh2d1b1|Myadm|Stk39|Insm1|Dynll1|Cdc42se1|Pmepa1|Wnk2|Kirrel|Inpp5j|Gprc5a|Ptprq|Dusp4|Rps23rg1	0.00398107
GO Biological Processes	GO:0022898	regulation of transmembrane transporter activity	2.2	4.5	20558	271	1001	29	2.9	0.53	11438|11603|12043|12293|12297|12373|12638|13490|13830|13844|14167|14697|15444|16535|17918|20191|53416|59095|66395|74513|74777|75607|77574|100102|109676|216856|232748|233571|238161	Chrna4|Agrn|Bcl2|Cacna2d1|Cacnb3|Casq2|Cftr|Drd3|Stom|Ephb2|Fgf12|Gnb5|Hpca|Kcnq1|Myo5a|Ryr2|Stk39|Fxyd6|Ahnak|Neto2|Selenon|Wnk2|Tcaf1|Pcsk9|Ank2|Nlgn2|Tcaf2|P2ry6|Akap6	0.00501187
GO Biological Processes	GO:0006665	sphingolipid metabolic process	2.8	4.7	20558	131	1001	18	1.8	0.42	12028|15212|20449|20452|20698|20773|22239|26938|56386|58994|66775|70059|71949|74559|170439|239559|241230|433323	Bax|Hexb|St8sia1|St8sia4|Sphk1|Sptlc2|Ugt8a|St6galnac5|B4galt6|Smpd3|Hacd4|Degs2|Cers5|Elovl7|Elovl6|A4galt|St8sia6|Sgpp2	0.00501187
GO Biological Processes	GO:0060840	artery development	3	4.8	20558	108	1001	16	1.6	0.4	14230|14613|14634|16948|18053|18933|19219|19876|20677|21808|58859|68585|101401|170441|268902|268977	Fkbp10|Gja5|Gli3|Lox|Ngfr|Prrx1|Ptger4|Robo1|Sox4|Tgfb2|Efemp2|Rtn4|Adamts9|Slc2a10|Robo2|Ltbp1	0.00501187
GO Biological Processes	GO:0021700	developmental maturation	2.1	4.4	20558	328	1001	33	3.3	0.56	11677|12043|12393|12394|12531|12560|12638|13869|14155|14184|14381|16147|16531|17390|17918|18011|18483|18591|20354|21808|22410|23859|56386|68955|108672|121021|170758|234396|235379|241639|244667|319613|381293	Akr1b3|Bcl2|Runx2|Runx1|Cdc25b|Cdh3|Cftr|Erbb4|Fem1b|Fgfr3|G6pdx|Ihh|Kcnma1|Mmp2|Myo5a|Neurl1a|Palm|Pdgfb|Sema4d|Tgfb2|Wnt10b|Dlg2|B4galt6|Srrm4|Zdhhc15|Cspg4|Rac3|Ankle1|Gldn|Fermt1|Disc1|Sybu|Kif14	0.00501187
GO Biological Processes	GO:0003179	heart valve morphogenesis	4.4	5.2	20558	47	1001	10	1	0.31	14613|19876|20563|20677|20682|21808|56198|57246|101401|268902	Gja5|Robo1|Slit2|Sox4|Sox9|Tgfb2|Heyl|Tbx20|Adamts9|Robo2	0.00501187
GO Biological Processes	GO:0032412	regulation of ion transmembrane transporter activity	2.2	4.4	20558	260	1001	28	2.8	0.52	11438|11603|12293|12297|12373|12638|13490|13830|13844|14167|14697|15444|16535|17918|20191|53416|59095|66395|74513|74777|75607|77574|100102|109676|216856|232748|233571|238161	Chrna4|Agrn|Cacna2d1|Cacnb3|Casq2|Cftr|Drd3|Stom|Ephb2|Fgf12|Gnb5|Hpca|Kcnq1|Myo5a|Ryr2|Stk39|Fxyd6|Ahnak|Neto2|Selenon|Wnk2|Tcaf1|Pcsk9|Ank2|Nlgn2|Tcaf2|P2ry6|Akap6	0.00501187
GO Biological Processes	GO:0044770	cell cycle phase transition	1.9	4.3	20558	416	1001	39	3.9	0.61	11799|12043|12189|12236|12315|12366|12428|12443|12444|12450|12531|12534|12575|12579|12580|12649|13555|14235|15468|18647|18767|19650|20555|20677|20913|22410|23834|54124|66371|66993|67849|68964|76843|77011|105837|114714|229841|269582|381293	Birc5|Bcl2|Brca1|Bub1b|Calm3|Casp2|Ccna2|Ccnd1|Ccnd2|Ccng1|Cdc25b|Cdk1|Cdkn1a|Cdkn2b|Cdkn2c|Chek1|E2f1|Foxm1|Prmt2|Cdk14|Pkia|Rbl1|Slfn1|Sox4|Stxbp4|Wnt10b|Cdc6|Cks1b|Chmp4c|Smarcd3|Cdca5|Ctc1|Dtl|Ticrr|Mtbp|Rad51c|Cenpe|Clspn|Kif14	0.00501187
GO Biological Processes	GO:0001649	osteoblast differentiation	2.4	4.5	20558	207	1001	24	2.4	0.48	11839|12393|12842|13386|14560|14634|16147|16948|18760|19219|20354|20377|20682|20750|22402|22410|22417|22422|23845|71584|102657|231633|268396|319757	Areg|Runx2|Col1a1|Dlk1|Gdf10|Gli3|Ihh|Lox|Prkd1|Ptger4|Sema4d|Sfrp1|Sox9|Spp1|Ccn4|Wnt10b|Wnt4|Wnt7b|Clec5a|Gdpd2|Cd276|Tmem119|Sh3pxd2b|Smo	0.00501187
GO Biological Processes	GO:0050679	positive regulation of epithelial cell proliferation	2.4	4.5	20558	208	1001	24	2.4	0.48	12273|12390|12443|12444|12560|13052|13869|14172|14184|16147|16401|17381|18591|18760|20356|20377|20682|20913|22421|56213|68585|207920|226841|319757	C5ar1|Cav2|Ccnd1|Ccnd2|Cdh3|Cxadr|Erbb4|Fgf18|Fgfr3|Ihh|Itga4|Mmp12|Pdgfb|Prkd1|Sema5a|Sfrp1|Sox9|Stxbp4|Wnt7a|Htra1|Rtn4|Esrp1|Vash2|Smo	0.00630957
GO Biological Processes	GO:0022604	regulation of cell morphogenesis	1.8	4.2	20558	538	1001	47	4.7	0.67	11603|11853|12934|13131|13193|13844|14114|15212|16560|16885|16975|17756|18003|18212|18213|18479|18481|18483|19280|19876|20354|20356|20563|20692|20779|22350|22352|22421|27279|50918|56753|57778|57912|68010|68585|101543|108672|110829|170758|192662|211323|213084|244058|244418|244667|268902|320027	Agrn|Rhoc|Dpysl2|Dab1|Dcx|Ephb2|Fbln1|Hexb|Kif1a|Limk1|Lrp8|Map2|Nedd9|Ntrk2|Ntrk3|Pak1|Pak3|Palm|Ptprs|Robo1|Sema4d|Sema5a|Slit2|Sparc|Src|Ezr|Vim|Wnt7a|Tnfrsf12a|Myadm|Tacstd2|Fmnl1|Cdc42se1|Bambi|Rtn4|Wtip|Zdhhc15|Lims1|Rac3|Arhgdia|Nrg1|Cdkl3|Rgma|Prag1|Disc1|Robo2|Fstl4	0.00630957
GO Biological Processes	GO:0002062	chondrocyte differentiation	3	4.7	20558	110	1001	16	1.6	0.4	12393|12394|12406|14172|14634|16147|20682|22402|22421|58250|58994|83925|94352|239337|240725|242316	Runx2|Runx1|Serpinh1|Fgf18|Gli3|Ihh|Sox9|Ccn4|Wnt7a|Chst11|Smpd3|Trps1|Loxl2|Adamts12|Sulf1|Gdf6	0.00630957
GO Biological Processes	GO:0021953	central nervous system neuron differentiation	2.3	4.4	20558	235	1001	26	2.6	0.5	11941|12552|13175|13193|13844|13869|14634|17756|18212|19876|20377|20563|20677|22158|22421|56386|57246|73668|94190|110596|170758|235402|244667|268902|319757|319953	Atp2b2|Cdh11|Dclk1|Dcx|Ephb2|Erbb4|Gli3|Map2|Ntrk2|Robo1|Sfrp1|Slit2|Sox4|Tulp3|Wnt7a|B4galt6|Tbx20|Ttc21b|Ophn1|Arhgef28|Rac3|Lingo1|Disc1|Robo2|Smo|Ttll1	0.00630957
GO Biological Processes	GO:1904063	negative regulation of cation transmembrane transport	3.3	4.8	20558	88	1001	14	1.4	0.37	11603|12297|12373|13490|13844|14167|14697|16535|19735|21808|53416|100102|215113|228071	Agrn|Cacnb3|Casq2|Drd3|Ephb2|Fgf12|Gnb5|Kcnq1|Rgs2|Tgfb2|Stk39|Pcsk9|Slc43a2|Sestd1	0.00630957
GO Biological Processes	GO:0007507	heart development	1.7	4.2	20558	632	1001	53	5.3	0.71	11421|11492|11600|12288|12534|12575|13052|13837|13869|14381|14613|14634|14734|16147|16401|16948|17390|17967|18092|18213|18479|18591|19735|19876|20191|20563|20677|20682|21808|21809|22003|22402|23966|56198|57246|66993|68585|71227|71436|74103|93840|101401|107765|211323|215798|238161|242022|252973|268396|268902|268977|319757|381157	Ace|Adam19|Angpt1|Cacna1c|Cdk1|Cdkn1a|Cxadr|Epha3|Erbb4|G6pdx|Gja5|Gli3|Gpc3|Ihh|Itga4|Lox|Mmp2|Ncam1|Nkx2-6|Ntrk3|Pak1|Pdgfb|Rgs2|Robo1|Ryr2|Slit2|Sox4|Sox9|Tgfb2|Tgfb3|Tpm1|Ccn4|Tenm4|Heyl|Tbx20|Smarcd3|Rtn4|Daw1|Flrt3|Nebl|Vangl2|Adamts9|Ankrd1|Nrg1|Adgrg6|Akap6|Frem2|Grhl2|Sh3pxd2b|Robo2|Ltbp1|Smo|Greb1l	0.00630957
GO Biological Processes	GO:0010948	negative regulation of cell cycle process	2.3	4.4	20558	222	1001	25	2.5	0.49	11799|12043|12189|12236|12366|12443|12450|12534|12575|12579|12649|14184|15468|16878|19650|20555|20677|23834|66371|76843|77011|105837|108961|229841|269582	Birc5|Bcl2|Brca1|Bub1b|Casp2|Ccnd1|Ccng1|Cdk1|Cdkn1a|Cdkn2b|Chek1|Fgfr3|Prmt2|Lif|Rbl1|Slfn1|Sox4|Cdc6|Chmp4c|Dtl|Ticrr|Mtbp|E2f8|Cenpe|Clspn	0.00630957
GO Biological Processes	GO:0043410	positive regulation of MAPK cascade	1.8	4.2	20558	524	1001	46	4.6	0.66	11475|11600|12273|12390|12768|13869|14063|14172|14184|16001|16012|16475|16878|17311|17969|18053|18212|18213|18479|18591|19099|19876|20312|20698|20779|21808|21809|21858|21934|22421|22422|29875|30955|53416|57810|71785|73230|93840|121021|140577|171285|233571|242202|242316|245527|338372	Acta2|Angpt1|C5ar1|Cav2|Ccr1|Erbb4|F2rl1|Fgf18|Fgfr3|Igf1r|Igfbp6|Ajuba|Lif|Kitl|Ncf1|Ngfr|Ntrk2|Ntrk3|Pak1|Pdgfb|Mapk8ip1|Robo1|Cx3cl1|Sphk1|Src|Tgfb2|Tgfb3|Timp2|Tnfrsf11a|Wnt7a|Wnt7b|Iqgap1|Pik3cg|Stk39|Cdon|Pdgfd|Bmper|Vangl2|Cspg4|Ankrd6|Havcr2|P2ry6|Pde5a|Gdf6|Eda2r|Map3k9	0.00630957
GO Biological Processes	GO:1905314	semi-lunar valve development	5.3	5.4	20558	31	1001	8	0.8	0.28	14613|19876|20563|20682|21808|56198|57246|268902	Gja5|Robo1|Slit2|Sox9|Tgfb2|Heyl|Tbx20|Robo2	0.00630957
GO Biological Processes	GO:0010469	regulation of signaling receptor activity	2.8	4.6	20558	134	1001	18	1.8	0.42	11438|11839|12121|12223|13844|17969|18011|18164|20779|23936|26558|53324|73340|74513|100102|209268|216856|232431	Chrna4|Areg|Bicd1|Btc|Ephb2|Ncf1|Neurl1a|Nptx1|Src|Lynx1|Homer3|Nptx2|Nptxr|Neto2|Pcsk9|Igsf1|Nlgn2|Gprc5a	0.00630957
GO Biological Processes	GO:0002793	positive regulation of peptide secretion	2.2	4.4	20558	263	1001	28	2.8	0.52	11785|12490|12638|14063|16878|19219|20202|20660|20677|20779|21808|21809|22350|23845|50790|56455|56619|67041|74551|77125|101772|106347|107765|171285|216856|235442|241639|319613	Apbb1|Cd34|Cftr|F2rl1|Lif|Ptger4|S100a9|Sorl1|Sox4|Src|Tgfb2|Tgfb3|Ezr|Clec5a|Acsl4|Dynll1|Clec4e|Oxct1|Pck2|Il33|Ano1|Ildr1|Ankrd1|Havcr2|Nlgn2|Rab8b|Fermt1|Sybu	0.00630957
GO Biological Processes	GO:0021987	cerebral cortex development	3	4.7	20558	111	1001	16	1.6	0.4	12028|13131|13193|14634|16975|18212|19280|19876|20563|57810|68585|74762|171167|244667|319757|381293	Bax|Dab1|Dcx|Gli3|Lrp8|Ntrk2|Ptprs|Robo1|Slit2|Cdon|Rtn4|Mdga1|Fut10|Disc1|Smo|Kif14	0.00630957
GO Biological Processes	GO:0045765	regulation of angiogenesis	2.1	4.3	20558	320	1001	32	3.2	0.56	11489|12189|12267|12273|12394|12490|12772|14172|15277|15507|16160|16411|16854|16878|18053|18760|20312|20356|20692|20698|21808|27279|64074|68585|68792|73230|78560|101401|209743|226841|238328|240725	Adam12|Brca1|C3ar1|C5ar1|Runx1|Cd34|Ccr2|Fgf18|Hk2|Hspb1|Il12b|Itgax|Lgals3|Lif|Ngfr|Prkd1|Cx3cl1|Sema5a|Sparc|Sphk1|Tgfb2|Tnfrsf12a|Smoc2|Rtn4|Srpx2|Bmper|Adgra2|Adamts9|Minar1|Vash2|Vash1|Sulf1	0.00630957
GO Biological Processes	GO:0030031	cell projection assembly	1.8	4.2	20558	527	1001	46	4.6	0.66	11603|13193|13730|14063|16403|16475|17974|18011|18483|18591|19277|20563|20779|21809|22240|22350|27260|30938|53883|56297|56455|56753|72507|73341|93840|98878|102502|105833|108897|110351|121021|170758|195208|212517|213402|218232|226251|234267|234740|239273|244667|259300|264134|271127|319953|385354	Agrn|Dcx|Emp1|F2rl1|Itga6|Ajuba|Nck2|Neurl1a|Palm|Pdgfb|Ptpro|Slit2|Src|Tgfb3|Dpysl3|Ezr|Plek2|Fgd3|Celsr2|Arl6|Dynll1|Tacstd2|Dzip1l|Arhgef6|Vangl2|Ehd4|Pls1|Ccdc65|Aif1l|Rap1gap|Cspg4|Rac3|Dcdc2a|Cfap44|Armc2|Ptpdc1|Ablim1|Gpm6a|Tmem231|Abcc4|Disc1|Ehd2|Ttc26|Adamts16|Ttll1|Frmd7	0.00630957
GO Biological Processes	GO:2001028	positive regulation of endothelial cell chemotaxis	7.2	5.8	20558	17	1001	6	0.6	0.24	14172|15507|18591|18760|20356|64074	Fgf18|Hspb1|Pdgfb|Prkd1|Sema5a|Smoc2	0.00630957
GO Biological Processes	GO:0090175	regulation of establishment of planar polarity	4.6	5.2	20558	40	1001	9	0.9	0.3	14365|14734|20377|22421|22422|70122|72080|93840|140577	Fzd3|Gpc3|Sfrp1|Wnt7a|Wnt7b|Mllt3|Sapcd2|Vangl2|Ankrd6	0.00630957
GO Biological Processes	GO:0051302	regulation of cell division	2.6	4.5	20558	160	1001	20	2	0.44	12223|12531|13490|16001|16319|18591|19650|21808|21809|23834|26934|66371|67455|70122|70218|71785|77889|108961|213582|381293	Btc|Cdc25b|Drd3|Igf1r|Incenp|Pdgfb|Rbl1|Tgfb2|Tgfb3|Cdc6|Racgap1|Chmp4c|Klhl13|Mllt3|Kif18b|Pdgfd|Lbh|E2f8|Map9|Kif14	0.00630957
GO Biological Processes	GO:0072009	nephron epithelium development	2.9	4.6	20558	112	1001	16	1.6	0.4	12043|14260|14634|14734|16878|18591|19277|20682|22417|22422|56198|56753|70350|271127|319757|381157	Bcl2|Fmn1|Gli3|Gpc3|Lif|Pdgfb|Ptpro|Sox9|Wnt4|Wnt7b|Heyl|Tacstd2|Basp1|Adamts16|Smo|Greb1l	0.00630957
GO Biological Processes	GO:0050680	negative regulation of epithelial cell proliferation	2.6	4.5	20558	148	1001	19	1.9	0.43	12390|12550|12579|13386|14184|14734|16160|18053|18612|19876|20377|20682|20692|21808|22410|110351|110829|238328|240725	Cav2|Cdh1|Cdkn2b|Dlk1|Fgfr3|Gpc3|Il12b|Ngfr|Etv4|Robo1|Sfrp1|Sox9|Sparc|Tgfb2|Wnt10b|Rap1gap|Lims1|Vash1|Sulf1	0.00630957
GO Biological Processes	GO:0045216	cell-cell junction organization	2.4	4.4	20558	186	1001	22	2.2	0.46	11421|11853|12550|12552|12563|13052|14063|14613|18772|19152|19277|21808|21809|22239|53624|54420|64817|69693|104010|110829|195733|252973	Ace|Rhoc|Cdh1|Cdh11|Cdh6|Cxadr|F2rl1|Gja5|Pkp1|Prtn3|Ptpro|Tgfb2|Tgfb3|Ugt8a|Cldn7|Cldn8|Svep1|Pof1b|Cdh22|Lims1|Grhl1|Grhl2	0.00630957
GO Biological Processes	GO:1990138	neuron projection extension	2.4	4.4	20558	199	1001	23	2.3	0.47	12934|13175|13193|16401|16885|17756|18213|18479|19280|20354|20356|20563|27279|29875|68585|71436|76884|211323|213084|214230|244667|319757|320027	Dpysl2|Dclk1|Dcx|Itga4|Limk1|Map2|Ntrk3|Pak1|Ptprs|Sema4d|Sema5a|Slit2|Tnfrsf12a|Iqgap1|Rtn4|Flrt3|Cyfip2|Nrg1|Cdkl3|Pak6|Disc1|Smo|Fstl4	0.00630957
GO Biological Processes	GO:0048771	tissue remodeling	2.4	4.4	20558	199	1001	23	2.3	0.47	12028|12772|13386|13710|14184|14613|16147|16401|16878|17390|19219|19340|20377|20750|20779|21808|21817|21934|23849|54525|109934|121021|231633	Bax|Ccr2|Dlk1|Elf3|Fgfr3|Gja5|Ihh|Itga4|Lif|Mmp2|Ptger4|Rab3d|Sfrp1|Spp1|Src|Tgfb2|Tgm2|Tnfrsf11a|Klf6|Syt7|Abr|Cspg4|Tmem119	0.00630957
GO Biological Processes	GO:0007015	actin filament organization	1.9	4.2	20558	439	1001	40	4	0.62	11853|12043|13717|13800|14063|14260|16885|17357|17918|17974|18003|18479|18481|19219|20312|20356|20563|20779|21809|22003|22240|22350|22417|50918|56753|68166|69693|71584|72042|74103|102502|108897|109711|170643|170758|237436|242894|268396|326618|385354	Rhoc|Bcl2|Eln|Enah|F2rl1|Fmn1|Limk1|Marcksl1|Myo5a|Nck2|Nedd9|Pak1|Pak3|Ptger4|Cx3cl1|Sema5a|Slit2|Src|Tgfb3|Tpm1|Dpysl3|Ezr|Wnt4|Myadm|Tacstd2|Spire1|Pof1b|Gdpd2|Cotl1|Nebl|Pls1|Aif1l|Actn1|Kirrel|Rac3|Gas2l3|Actr3b|Sh3pxd2b|Tpm4|Frmd7	0.00794328
GO Biological Processes	GO:0001503	ossification	1.9	4.2	20558	395	1001	37	3.7	0.6	11839|12043|12164|12393|12394|12768|12842|13386|13654|14172|14184|14560|14634|14734|16147|16948|17390|18760|19219|20354|20377|20682|20750|21934|22402|22410|22417|22422|23845|58994|71584|83554|102657|231633|242050|268396|319757	Areg|Bcl2|Bmp8b|Runx2|Runx1|Ccr1|Col1a1|Dlk1|Egr2|Fgf18|Fgfr3|Gdf10|Gli3|Gpc3|Ihh|Lox|Mmp2|Prkd1|Ptger4|Sema4d|Sfrp1|Sox9|Spp1|Tnfrsf11a|Ccn4|Wnt10b|Wnt4|Wnt7b|Clec5a|Smpd3|Gdpd2|Fstl3|Cd276|Tmem119|Igsf10|Sh3pxd2b|Smo	0.00794328
GO Biological Processes	GO:0003014	renal system process	2.9	4.6	20558	113	1001	16	1.6	0.4	11421|11677|12043|12223|12288|13490|14063|14381|14613|16531|16535|18162|18591|19219|19277|240725	Ace|Akr1b3|Bcl2|Btc|Cacna1c|Drd3|F2rl1|G6pdx|Gja5|Kcnma1|Kcnq1|Npr3|Pdgfb|Ptger4|Ptpro|Sulf1	0.00794328
GO Biological Processes	GO:0043271	negative regulation of ion transport	2.5	4.4	20558	174	1001	21	2.1	0.45	11421|11603|12043|12297|12373|12801|13490|13844|14167|14697|16535|19735|21808|50790|53416|75607|100102|215113|228071|229521|232748	Ace|Agrn|Bcl2|Cacnb3|Casq2|Cnr1|Drd3|Ephb2|Fgf12|Gnb5|Kcnq1|Rgs2|Tgfb2|Acsl4|Stk39|Wnk2|Pcsk9|Slc43a2|Sestd1|Syt11|Tcaf2	0.00794328
GO Biological Processes	GO:0001933	negative regulation of protein phosphorylation	1.9	4.2	20558	425	1001	39	3.9	0.61	11600|11910|12028|12575|12580|13844|14063|14114|14235|15507|16001|16878|17974|18213|18767|19085|19088|19099|19277|19735|20354|20377|20555|20563|20660|22350|26904|50918|53416|53626|57912|65112|75607|170643|170835|232431|237523|319520|546049	Angpt1|Atf3|Bax|Cdkn1a|Cdkn2c|Ephb2|F2rl1|Fbln1|Foxm1|Hspb1|Igf1r|Lif|Nck2|Ntrk3|Pkia|Prkar1b|Prkar2b|Mapk8ip1|Ptpro|Rgs2|Sema4d|Sfrp1|Slfn1|Slit2|Sorl1|Ezr|Sh2d1b1|Myadm|Stk39|Insm1|Cdc42se1|Pmepa1|Wnk2|Kirrel|Inpp5j|Gprc5a|Ptprq|Dusp4|Rps23rg1	0.00794328
GO Biological Processes	GO:0032409	regulation of transporter activity	2.1	4.3	20558	281	1001	29	2.9	0.53	11438|11603|12043|12293|12297|12373|12638|13490|13830|13844|14167|14697|15444|16535|17918|20191|53416|59095|66395|74513|74777|75607|77574|100102|109676|216856|232748|233571|238161	Chrna4|Agrn|Bcl2|Cacna2d1|Cacnb3|Casq2|Cftr|Drd3|Stom|Ephb2|Fgf12|Gnb5|Hpca|Kcnq1|Myo5a|Ryr2|Stk39|Fxyd6|Ahnak|Neto2|Selenon|Wnk2|Tcaf1|Pcsk9|Ank2|Nlgn2|Tcaf2|P2ry6|Akap6	0.00794328
GO Biological Processes	GO:0051216	cartilage development	2.4	4.4	20558	200	1001	23	2.3	0.47	12164|12393|12394|12406|12842|14172|14184|14634|16147|18933|20378|20682|21808|22402|22421|22422|58250|58994|83925|94352|239337|240725|242316	Bmp8b|Runx2|Runx1|Serpinh1|Col1a1|Fgf18|Fgfr3|Gli3|Ihh|Prrx1|Frzb|Sox9|Tgfb2|Ccn4|Wnt7a|Wnt7b|Chst11|Smpd3|Trps1|Loxl2|Adamts12|Sulf1|Gdf6	0.00794328
GO Biological Processes	GO:0061061	muscle structure development	1.7	4	20558	704	1001	57	5.7	0.73	11600|11910|12043|12373|12390|12534|13007|13052|13654|13717|13869|14381|16878|16948|17967|18019|18092|18479|18591|19221|19735|20191|20273|20682|21808|22003|22402|22410|22417|22422|22634|56198|56702|57246|57266|57810|66993|68794|70417|74103|74777|93840|107765|109676|117606|211323|215257|225518|231633|238161|241075|241226|244723|259300|319757|330721|386655	Angpt1|Atf3|Bcl2|Casq2|Cav2|Cdk1|Csrp1|Cxadr|Egr2|Eln|Erbb4|G6pdx|Lif|Lox|Ncam1|Nfatc2|Nkx2-6|Pak1|Pdgfb|Ptgfrn|Rgs2|Ryr2|Scn8a|Sox9|Tgfb2|Tpm1|Ccn4|Wnt10b|Wnt4|Wnt7b|Plagl1|Heyl|H1f5|Tbx20|Cxcl14|Cdon|Smarcd3|Flnc|Megf10|Nebl|Selenon|Vangl2|Ankrd1|Ank2|Boc|Nrg1|Il1f9|Prdm6|Tmem119|Akap6|Plekhm3|Itga8|Olfm2|Ehd2|Smo|Nek5|Eid2	0.00794328
GO Biological Processes	GO:0008038	neuron recognition	4.1	5	20558	50	1001	10	1	0.31	12801|13723|13837|13844|17967|19876|20356|68585|235472|268902	Cnr1|Emb|Epha3|Ephb2|Ncam1|Robo1|Sema5a|Rtn4|Prtg|Robo2	0.00794328
GO Biological Processes	GO:0006643	membrane lipid metabolic process	2.5	4.4	20558	175	1001	21	2.1	0.45	12028|14344|15212|20444|20449|20452|20698|20773|22239|26938|56386|58994|66775|67063|70059|71949|74559|170439|239559|241230|433323	Bax|Fut2|Hexb|St3gal2|St8sia1|St8sia4|Sphk1|Sptlc2|Ugt8a|St6galnac5|B4galt6|Smpd3|Hacd4|Pgap4|Degs2|Cers5|Elovl7|Elovl6|A4galt|St8sia6|Sgpp2	0.00794328
GO Biological Processes	GO:0031570	DNA integrity checkpoint	2.9	4.6	20558	114	1001	16	1.6	0.4	12189|12366|12443|12450|12534|12575|12649|13555|14155|18611|20677|21973|23834|76843|77011|269582	Brca1|Casp2|Ccnd1|Ccng1|Cdk1|Cdkn1a|Chek1|E2f1|Fem1b|Pea15a|Sox4|Top2a|Cdc6|Dtl|Ticrr|Clspn	0.00794328
GO Biological Processes	GO:0045669	positive regulation of osteoblast differentiation	3.5	4.8	20558	70	1001	12	1.2	0.34	12393|14560|14634|18760|19219|22402|22410|22417|22422|71584|102657|231633	Runx2|Gdf10|Gli3|Prkd1|Ptger4|Ccn4|Wnt10b|Wnt4|Wnt7b|Gdpd2|Cd276|Tmem119	0.00794328
GO Biological Processes	GO:0001508	action potential	2.7	4.5	20558	138	1001	18	1.8	0.42	11438|12288|12291|12293|12297|12801|13052|14167|14613|16531|16535|18212|18213|20191|20272|20273|109676|195208	Chrna4|Cacna1c|Cacna1g|Cacna2d1|Cacnb3|Cnr1|Cxadr|Fgf12|Gja5|Kcnma1|Kcnq1|Ntrk2|Ntrk3|Ryr2|Scn7a|Scn8a|Ank2|Dcdc2a	0.00794328
GO Biological Processes	GO:2001238	positive regulation of extrinsic apoptotic signaling pathway	3.8	4.9	20558	60	1001	11	1.1	0.33	11910|12028|17153|18611|20377|21808|27279|51795|64294|83925|107449	Atf3|Bax|Mal|Pea15a|Sfrp1|Tgfb2|Tnfrsf12a|Srpx|Itm2c|Trps1|Unc5b	0.00794328
GO Biological Processes	GO:0010977	negative regulation of neuron projection development	2.5	4.4	20558	176	1001	21	2.1	0.45	13131|13837|13844|17756|18053|19280|20354|20356|20563|22240|22352|64294|68585|121021|170835|209743|213084|216049|244058|244418|320027	Dab1|Epha3|Ephb2|Map2|Ngfr|Ptprs|Sema4d|Sema5a|Slit2|Dpysl3|Vim|Itm2c|Rtn4|Cspg4|Inpp5j|Minar1|Cdkl3|Zfp365|Rgma|Prag1|Fstl4	0.00794328
GO Biological Processes	GO:0051271	negative regulation of cellular component movement	2	4.2	20558	326	1001	32	3.2	0.56	12043|12550|12798|13869|14114|17470|17965|18591|19219|19876|20312|20354|20356|20377|20563|22003|22240|22417|56306|56753|74012|77125|77574|101401|109711|109934|114886|192662|211323|212539|238328|240725	Bcl2|Cdh1|Cnn2|Erbb4|Fbln1|Cd200|Nbl1|Pdgfb|Ptger4|Robo1|Cx3cl1|Sema4d|Sema5a|Sfrp1|Slit2|Tpm1|Dpysl3|Wnt4|Sinhcaf|Tacstd2|Rap2b|Il33|Tcaf1|Adamts9|Actn1|Abr|Cygb|Arhgdia|Nrg1|Gm266|Vash1|Sulf1	0.00794328
GO Biological Processes	GO:0014909	smooth muscle cell migration	3.1	4.6	20558	92	1001	14	1.4	0.37	11421|12043|17918|18479|18591|19219|20563|20660|20779|22402|29875|71785|233571|319757	Ace|Bcl2|Myo5a|Pak1|Pdgfb|Ptger4|Slit2|Sorl1|Src|Ccn4|Iqgap1|Pdgfd|P2ry6|Smo	0.00794328
GO Biological Processes	GO:0051051	negative regulation of transport	1.8	4.1	20558	520	1001	45	4.5	0.65	11421|11600|11603|12021|12043|12297|12373|12772|12798|12801|13121|13490|13837|13844|14063|14114|14167|14697|14783|16160|16535|16592|16854|16878|17470|18611|18767|19152|19219|19735|20312|20377|21808|50790|52055|53416|75607|77125|100102|109934|215113|228071|229521|232748|241639	Ace|Angpt1|Agrn|Bard1|Bcl2|Cacnb3|Casq2|Ccr2|Cnn2|Cnr1|Cyp51|Drd3|Epha3|Ephb2|F2rl1|Fbln1|Fgf12|Gnb5|Grb10|Il12b|Kcnq1|Fabp5|Lgals3|Lif|Cd200|Pea15a|Pkia|Prtn3|Ptger4|Rgs2|Cx3cl1|Sfrp1|Tgfb2|Acsl4|Rab11fip5|Stk39|Wnk2|Il33|Pcsk9|Abr|Slc43a2|Sestd1|Syt11|Tcaf2|Fermt1	0.00794328
GO Biological Processes	GO:0048675	axon extension	2.7	4.4	20558	139	1001	18	1.8	0.42	12934|13175|13193|16885|17756|18213|18479|19280|20354|20356|20563|27279|68585|211323|213084|244667|319757|320027	Dpysl2|Dclk1|Dcx|Limk1|Map2|Ntrk3|Pak1|Ptprs|Sema4d|Sema5a|Slit2|Tnfrsf12a|Rtn4|Nrg1|Cdkl3|Disc1|Smo|Fstl4	0.00794328
GO Biological Processes	GO:0048015	phosphatidylinositol-mediated signaling	2.5	4.4	20558	164	1001	20	2	0.44	11600|13869|14063|14299|16001|17969|18162|18212|18213|18591|20354|20682|21808|22350|30955|71785|72469|107449|211323|269437	Angpt1|Erbb4|F2rl1|Ncs1|Igf1r|Ncf1|Npr3|Ntrk2|Ntrk3|Pdgfb|Sema4d|Sox9|Tgfb2|Ezr|Pik3cg|Pdgfd|Plcd3|Unc5b|Nrg1|Plch1	0.00794328
GO Biological Processes	GO:0030512	negative regulation of transforming growth factor beta receptor signaling pathway	3.5	4.7	20558	71	1001	12	1.2	0.34	12390|21809|56213|58250|65112|68010|70673|72789|77794|170441|268977|386655	Cav2|Tgfb3|Htra1|Chst11|Pmepa1|Bambi|Prdm16|Veph1|Adamtsl2|Slc2a10|Ltbp1|Eid2	0.00794328
GO Biological Processes	GO:0061035	regulation of cartilage development	3.5	4.7	20558	71	1001	12	1.2	0.34	12393|14172|14634|20378|20682|21808|22402|58994|83925|94352|239337|242316	Runx2|Fgf18|Gli3|Frzb|Sox9|Tgfb2|Ccn4|Smpd3|Trps1|Loxl2|Adamts12|Gdf6	0.00794328
GO Biological Processes	GO:0051056	regulation of small GTPase mediated signal transduction	2.1	4.2	20558	271	1001	28	2.8	0.52	13844|14063|14235|17311|18053|19876|20563|20779|21808|21858|30938|57810|57912|68585|71085|73341|94190|109934|110351|110596|192662|207212|211323|230972|241308|244418|381293|385354	Ephb2|F2rl1|Foxm1|Kitl|Ngfr|Robo1|Slit2|Src|Tgfb2|Timp2|Fgd3|Cdon|Cdc42se1|Rtn4|Arhgap19|Arhgef6|Ophn1|Abr|Rap1gap|Arhgef28|Arhgdia|Arhgef17|Nrg1|Arhgef16|Ralgps1|Prag1|Kif14|Frmd7	0.00794328
GO Biological Processes	GO:0034766	negative regulation of ion transmembrane transport	3	4.5	20558	104	1001	15	1.5	0.38	11603|12297|12373|13490|13844|14167|14697|16535|19735|21808|53416|100102|215113|228071|232748	Agrn|Cacnb3|Casq2|Drd3|Ephb2|Fgf12|Gnb5|Kcnq1|Rgs2|Tgfb2|Stk39|Pcsk9|Slc43a2|Sestd1|Tcaf2	0.00794328
GO Biological Processes	GO:0048639	positive regulation of developmental growth	2.3	4.3	20558	217	1001	24	2.4	0.48	11603|12043|12534|13193|13869|16001|16885|17967|18213|18479|19219|20354|20356|22350|22402|27279|57246|68585|102502|211323|238161|244667|268396|319757	Agrn|Bcl2|Cdk1|Dcx|Erbb4|Igf1r|Limk1|Ncam1|Ntrk3|Pak1|Ptger4|Sema4d|Sema5a|Ezr|Ccn4|Tnfrsf12a|Tbx20|Rtn4|Pls1|Nrg1|Akap6|Disc1|Sh3pxd2b|Smo	0.01
GO Biological Processes	GO:1901019	regulation of calcium ion transmembrane transporter activity	3.3	4.6	20558	82	1001	13	1.3	0.36	12293|12297|12373|13490|14697|15444|17918|20191|66395|74777|109676|233571|238161	Cacna2d1|Cacnb3|Casq2|Drd3|Gnb5|Hpca|Myo5a|Ryr2|Ahnak|Selenon|Ank2|P2ry6|Akap6	0.01
GO Biological Processes	GO:0061387	regulation of extent of cell growth	2.7	4.4	20558	128	1001	17	1.7	0.41	12934|13193|16885|17756|18213|18479|19280|20354|20356|20563|27279|68585|211323|213084|244058|244667|320027	Dpysl2|Dcx|Limk1|Map2|Ntrk3|Pak1|Ptprs|Sema4d|Sema5a|Slit2|Tnfrsf12a|Rtn4|Nrg1|Cdkl3|Rgma|Disc1|Fstl4	0.01
GO Biological Processes	GO:1902514	regulation of calcium ion transmembrane transport via high voltage-gated calcium channel	8.6	5.9	20558	12	1001	5	0.5	0.22	12288|12293|12299|14381|228071	Cacna1c|Cacna2d1|Cacng1|G6pdx|Sestd1	0.01
GO Biological Processes	GO:0051799	negative regulation of hair follicle development	12	6.4	20558	7	1001	4	0.4	0.2	12560|18053|241639|319757	Cdh3|Ngfr|Fermt1|Smo	0.01
GO Biological Processes	GO:0014911	positive regulation of smooth muscle cell migration	3.6	4.7	20558	62	1001	11	1.1	0.33	12043|17918|18479|18591|19219|20779|22402|29875|71785|233571|319757	Bcl2|Myo5a|Pak1|Pdgfb|Ptger4|Src|Ccn4|Iqgap1|Pdgfd|P2ry6|Smo	0.01
GO Biological Processes	GO:0097191	extrinsic apoptotic signaling pathway	2.2	4.2	20558	233	1001	25	2.5	0.49	11910|12028|12043|12189|12366|14155|14184|16403|16819|16854|17153|17311|18611|20312|20377|20779|21808|21933|27279|51795|64294|77125|79201|83925|107449	Atf3|Bax|Bcl2|Brca1|Casp2|Fem1b|Fgfr3|Itga6|Lcn2|Lgals3|Mal|Kitl|Pea15a|Cx3cl1|Sfrp1|Src|Tgfb2|Tnfrsf10b|Tnfrsf12a|Srpx|Itm2c|Il33|Tnfrsf23|Trps1|Unc5b	0.01
GO Biological Processes	GO:0048017	inositol lipid-mediated signaling	2.5	4.3	20558	167	1001	20	2	0.44	11600|13869|14063|14299|16001|17969|18162|18212|18213|18591|20354|20682|21808|22350|30955|71785|72469|107449|211323|269437	Angpt1|Erbb4|F2rl1|Ncs1|Igf1r|Ncf1|Npr3|Ntrk2|Ntrk3|Pdgfb|Sema4d|Sox9|Tgfb2|Ezr|Pik3cg|Pdgfd|Plcd3|Unc5b|Nrg1|Plch1	0.01
GO Biological Processes	GO:0060562	epithelial tube morphogenesis	1.9	4	20558	390	1001	36	3.6	0.59	11600|11783|11839|12043|13800|14260|14365|14634|14734|16147|16411|18479|18612|19143|19876|20191|20356|20377|20563|20677|20682|20732|20779|21808|22158|22417|56753|57246|93840|207920|239337|244058|252973|271127|319757|381157	Angpt1|Apaf1|Areg|Bcl2|Enah|Fmn1|Fzd3|Gli3|Gpc3|Ihh|Itgax|Pak1|Etv4|St14|Robo1|Ryr2|Sema5a|Sfrp1|Slit2|Sox4|Sox9|Spint1|Src|Tgfb2|Tulp3|Wnt4|Tacstd2|Tbx20|Vangl2|Esrp1|Adamts12|Rgma|Grhl2|Adamts16|Smo|Greb1l	0.01
GO Biological Processes	GO:0014812	muscle cell migration	2.9	4.5	20558	106	1001	15	1.5	0.38	11421|12043|17918|18479|18591|19219|20563|20660|20779|22402|29875|70417|71785|233571|319757	Ace|Bcl2|Myo5a|Pak1|Pdgfb|Ptger4|Slit2|Sorl1|Src|Ccn4|Iqgap1|Megf10|Pdgfd|P2ry6|Smo	0.01
GO Biological Processes	GO:0072163	mesonephric epithelium development	2.9	4.5	20558	106	1001	15	1.5	0.38	12043|14260|14634|14734|17075|20377|20563|20682|22417|56753|73230|268902|271127|319757|381157	Bcl2|Fmn1|Gli3|Gpc3|Epcam|Sfrp1|Slit2|Sox9|Wnt4|Tacstd2|Bmper|Robo2|Adamts16|Smo|Greb1l	0.01
GO Biological Processes	GO:0072164	mesonephric tubule development	2.9	4.5	20558	106	1001	15	1.5	0.38	12043|14260|14634|14734|17075|20377|20563|20682|22417|56753|73230|268902|271127|319757|381157	Bcl2|Fmn1|Gli3|Gpc3|Epcam|Sfrp1|Slit2|Sox9|Wnt4|Tacstd2|Bmper|Robo2|Adamts16|Smo|Greb1l	0.01
GO Biological Processes	GO:0001657	ureteric bud development	2.9	4.5	20558	106	1001	15	1.5	0.38	12043|14260|14634|14734|17075|20377|20563|20682|22417|56753|73230|268902|271127|319757|381157	Bcl2|Fmn1|Gli3|Gpc3|Epcam|Sfrp1|Slit2|Sox9|Wnt4|Tacstd2|Bmper|Robo2|Adamts16|Smo|Greb1l	0.01
GO Biological Processes	GO:0021782	glial cell development	2.8	4.4	20558	118	1001	16	1.6	0.4	12273|14184|16409|18212|18213|18591|19153|20202|20677|22352|23966|56386|211323|215798|230822|319757	C5ar1|Fgfr3|Itgam|Ntrk2|Ntrk3|Pdgfb|Prx|S100a9|Sox4|Vim|Tenm4|B4galt6|Nrg1|Adgrg6|Ncmap|Smo	0.01
GO Biological Processes	GO:1903845	negative regulation of cellular response to transforming growth factor beta stimulus	3.4	4.6	20558	73	1001	12	1.2	0.34	12390|21809|56213|58250|65112|68010|70673|72789|77794|170441|268977|386655	Cav2|Tgfb3|Htra1|Chst11|Pmepa1|Bambi|Prdm16|Veph1|Adamtsl2|Slc2a10|Ltbp1|Eid2	0.01
GO Biological Processes	GO:0021954	central nervous system neuron development	3	4.5	20558	95	1001	14	1.4	0.37	12552|13175|13193|13844|17756|18212|19876|20563|56386|110596|170758|235402|244667|268902	Cdh11|Dclk1|Dcx|Ephb2|Map2|Ntrk2|Robo1|Slit2|B4galt6|Arhgef28|Rac3|Lingo1|Disc1|Robo2	0.01
GO Biological Processes	GO:0031345	negative regulation of cell projection organization	2.3	4.2	20558	207	1001	23	2.3	0.47	13131|13837|13844|17756|18053|19280|20354|20356|20563|22240|22352|56753|64294|68585|110351|121021|170835|209743|213084|216049|244058|244418|320027	Dab1|Epha3|Ephb2|Map2|Ngfr|Ptprs|Sema4d|Sema5a|Slit2|Dpysl3|Vim|Tacstd2|Itm2c|Rtn4|Rap1gap|Cspg4|Inpp5j|Minar1|Cdkl3|Zfp365|Rgma|Prag1|Fstl4	0.01
GO Biological Processes	GO:0030148	sphingolipid biosynthetic process	3.2	4.5	20558	84	1001	13	1.3	0.36	20452|20698|20773|26938|56386|58994|66775|70059|71949|74559|170439|239559|241230	St8sia4|Sphk1|Sptlc2|St6galnac5|B4galt6|Smpd3|Hacd4|Degs2|Cers5|Elovl7|Elovl6|A4galt|St8sia6	0.01
GO Biological Processes	GO:0098962	regulation of postsynaptic neurotransmitter receptor activity	6.5	5.4	20558	19	1001	6	0.6	0.24	11438|18164|20779|26558|53324|73340	Chrna4|Nptx1|Src|Homer3|Nptx2|Nptxr	0.01
GO Biological Processes	GO:0046068	cGMP metabolic process	6.5	5.4	20558	19	1001	6	0.6	0.24	11941|18573|54195|60596|73707|242202	Atp2b2|Pde1a|Gucy1b1|Gucy1a1|Gucy2g|Pde5a	0.01
GO Biological Processes	GO:0007264	small GTPase mediated signal transduction	1.8	4	20558	437	1001	39	3.9	0.61	11853|13131|13844|14063|14235|14570|17311|18053|18760|19876|20563|20779|21808|21858|30938|56297|57810|57912|68585|69159|71085|73341|74012|93840|94190|109934|110351|110596|170758|192662|207212|211323|212539|230972|232441|241308|244418|381293|385354	Rhoc|Dab1|Ephb2|F2rl1|Foxm1|Arhgdig|Kitl|Ngfr|Prkd1|Robo1|Slit2|Src|Tgfb2|Timp2|Fgd3|Arl6|Cdon|Cdc42se1|Rtn4|Rhebl1|Arhgap19|Arhgef6|Rap2b|Vangl2|Ophn1|Abr|Rap1gap|Arhgef28|Rac3|Arhgdia|Arhgef17|Nrg1|Gm266|Arhgef16|Rerg|Ralgps1|Prag1|Kif14|Frmd7	0.0125893
GO Biological Processes	GO:0048145	regulation of fibroblast proliferation	2.9	4.4	20558	107	1001	15	1.5	0.38	12028|12223|12306|12428|12575|13555|14114|18053|18591|20377|20698|23834|68964|71785|110606	Bax|Btc|Anxa2|Ccna2|Cdkn1a|E2f1|Fbln1|Ngfr|Pdgfb|Sfrp1|Sphk1|Cdc6|Ctc1|Pdgfd|Fntb	0.0125893
GO Biological Processes	GO:0048640	negative regulation of developmental growth	2.7	4.3	20558	131	1001	17	1.7	0.41	12575|13052|14184|14381|17756|18479|19280|19735|20354|20356|20377|20563|68585|213084|231507|244058|320027	Cdkn1a|Cxadr|Fgfr3|G6pdx|Map2|Pak1|Ptprs|Rgs2|Sema4d|Sema5a|Sfrp1|Slit2|Rtn4|Cdkl3|Plac8|Rgma|Fstl4	0.0125893
GO Biological Processes	GO:0032103	positive regulation of response to external stimulus	2	4	20558	334	1001	32	3.2	0.56	11421|12267|12273|12768|12772|12801|14063|14172|15507|16001|18213|18591|18760|19219|20202|20312|20356|20563|21817|21934|22402|30955|53416|57266|64074|64297|68585|71785|77125|171285|242202|242864	Ace|C3ar1|C5ar1|Ccr1|Ccr2|Cnr1|F2rl1|Fgf18|Hspb1|Igf1r|Ntrk3|Pdgfb|Prkd1|Ptger4|S100a9|Cx3cl1|Sema5a|Slit2|Tgm2|Tnfrsf11a|Ccn4|Pik3cg|Stk39|Cxcl14|Smoc2|Gprc5b|Rtn4|Pdgfd|Il33|Havcr2|Pde5a|Napepld	0.0125893
GO Biological Processes	GO:2000146	negative regulation of cell motility	2	4.1	20558	291	1001	29	2.9	0.53	12043|12550|12798|13869|14114|17470|17965|18591|19219|19876|20312|20377|20563|22003|22240|22417|56306|56753|74012|77125|77574|101401|109934|114886|192662|211323|212539|238328|240725	Bcl2|Cdh1|Cnn2|Erbb4|Fbln1|Cd200|Nbl1|Pdgfb|Ptger4|Robo1|Cx3cl1|Sfrp1|Slit2|Tpm1|Dpysl3|Wnt4|Sinhcaf|Tacstd2|Rap2b|Il33|Tcaf1|Adamts9|Abr|Cygb|Arhgdia|Nrg1|Gm266|Vash1|Sulf1	0.0125893
GO Biological Processes	GO:0090313	regulation of protein targeting to membrane	4.7	4.9	20558	35	1001	8	0.8	0.28	12297|13830|15444|16409|18479|77574|80982|232748	Cacnb3|Stom|Hpca|Itgam|Pak1|Tcaf1|Cemip|Tcaf2	0.0125893
GO Biological Processes	GO:0021885	forebrain cell migration	3.3	4.5	20558	74	1001	12	1.2	0.34	13131|13193|14634|16975|19876|20563|22174|68585|74762|171167|211323|244667	Dab1|Dcx|Gli3|Lrp8|Robo1|Slit2|Tyro3|Rtn4|Mdga1|Fut10|Nrg1|Disc1	0.0125893
GO Biological Processes	GO:0010972	negative regulation of G2/M transition of mitotic cell cycle	4.2	4.8	20558	44	1001	9	0.9	0.3	12189|12450|12534|12575|12649|23834|66371|77011|269582	Brca1|Ccng1|Cdk1|Cdkn1a|Chek1|Cdc6|Chmp4c|Ticrr|Clspn	0.0125893
GO Biological Processes	GO:0030336	negative regulation of cell migration	2.1	4.1	20558	278	1001	28	2.8	0.52	12043|12550|12798|13869|17470|17965|18591|19219|19876|20312|20377|20563|22003|22240|22417|56306|56753|74012|77125|77574|101401|109934|114886|192662|211323|212539|238328|240725	Bcl2|Cdh1|Cnn2|Erbb4|Cd200|Nbl1|Pdgfb|Ptger4|Robo1|Cx3cl1|Sfrp1|Slit2|Tpm1|Dpysl3|Wnt4|Sinhcaf|Tacstd2|Rap2b|Il33|Tcaf1|Adamts9|Abr|Cygb|Arhgdia|Nrg1|Gm266|Vash1|Sulf1	0.0125893
GO Biological Processes	GO:0071897	DNA biosynthetic process	2.4	4.2	20558	170	1001	20	2	0.44	12267|12575|12649|16948|18481|18591|20698|20779|58994|64074|68026|68275|68964|72568|76843|107765|108689|227737|231440|252973	C3ar1|Cdkn1a|Chek1|Lox|Pak3|Pdgfb|Sphk1|Src|Smpd3|Smoc2|Pclaf|Rpa1|Ctc1|Lin9|Dtl|Ankrd1|Stn1|Niban2|Parm1|Grhl2	0.0125893
GO Biological Processes	GO:0010971	positive regulation of G2/M transition of mitotic cell cycle	5.3	5.1	20558	27	1001	7	0.7	0.26	12443|12531|12534|22410|66993|76843|114714	Ccnd1|Cdc25b|Cdk1|Wnt10b|Smarcd3|Dtl|Rad51c	0.0125893
GO Biological Processes	GO:0098660	inorganic ion transmembrane transport	1.6	3.8	20558	708	1001	56	5.6	0.73	11603|11944|12028|12288|12291|12293|12297|12299|12373|12638|13490|13830|14167|14381|14396|14697|15444|16440|16494|16506|16531|16535|17918|18760|20191|20272|20273|20312|20537|21808|30955|53416|59095|66395|71145|74513|74777|75607|76252|80982|98741|100102|101772|109676|110862|117167|171286|216643|228071|232975|233246|233571|236727|238161|277973|320091	Agrn|Atp4a|Bax|Cacna1c|Cacna1g|Cacna2d1|Cacnb3|Cacng1|Casq2|Cftr|Drd3|Stom|Fgf12|G6pdx|Gabra3|Gnb5|Hpca|Itpr3|Kcna6|Kcnd1|Kcnma1|Kcnq1|Myo5a|Prkd1|Ryr2|Scn7a|Scn8a|Cx3cl1|Slc5a1|Tgfb2|Pik3cg|Stk39|Fxyd6|Ahnak|Scara5|Neto2|Selenon|Wnk2|Atp6v0e2|Cemip|Kcnb2|Pcsk9|Ano1|Ank2|Kcnq3|Steap4|Slc12a8|Gabrp|Sestd1|Atp1a3|Ano5|P2ry6|Slc9a7|Akap6|Slc9a5|Ano4	0.0125893
GO Biological Processes	GO:0045931	positive regulation of mitotic cell cycle	2.4	4.2	20558	171	1001	20	2	0.44	11799|12223|12443|12444|12531|12534|13490|16001|18591|20698|22410|58994|64074|66993|67849|76843|105837|108907|114714|229841	Birc5|Btc|Ccnd1|Ccnd2|Cdc25b|Cdk1|Drd3|Igf1r|Pdgfb|Sphk1|Wnt10b|Smpd3|Smoc2|Smarcd3|Cdca5|Dtl|Mtbp|Nusap1|Rad51c|Cenpe	0.0125893
GO Biological Processes	GO:0048144	fibroblast proliferation	2.8	4.3	20558	109	1001	15	1.5	0.38	12028|12223|12306|12428|12575|13555|14114|18053|18591|20377|20698|23834|68964|71785|110606	Bax|Btc|Anxa2|Ccna2|Cdkn1a|E2f1|Fbln1|Ngfr|Pdgfb|Sfrp1|Sphk1|Cdc6|Ctc1|Pdgfd|Fntb	0.0125893
GO Biological Processes	GO:0001823	mesonephros development	2.8	4.3	20558	109	1001	15	1.5	0.38	12043|14260|14634|14734|17075|20377|20563|20682|22417|56753|73230|268902|271127|319757|381157	Bcl2|Fmn1|Gli3|Gpc3|Epcam|Sfrp1|Slit2|Sox9|Wnt4|Tacstd2|Bmper|Robo2|Adamts16|Smo|Greb1l	0.0125893
GO Biological Processes	GO:0046467	membrane lipid biosynthetic process	2.7	4.3	20558	121	1001	16	1.6	0.4	20444|20452|20698|20773|22239|26938|56386|58994|66775|67063|70059|71949|74559|170439|239559|241230	St3gal2|St8sia4|Sphk1|Sptlc2|Ugt8a|St6galnac5|B4galt6|Smpd3|Hacd4|Pgap4|Degs2|Cers5|Elovl7|Elovl6|A4galt|St8sia6	0.0125893
GO Biological Processes	GO:0048762	mesenchymal cell differentiation	2.2	4.1	20558	225	1001	24	2.4	0.48	12043|12842|13837|13869|16950|17311|18793|20354|20356|20377|20378|20682|21808|21809|22417|56198|57246|68010|68585|93840|94352|102693|319757|629378	Bcl2|Col1a1|Epha3|Erbb4|Loxl3|Kitl|Plaur|Sema4d|Sema5a|Sfrp1|Frzb|Sox9|Tgfb2|Tgfb3|Wnt4|Heyl|Tbx20|Bambi|Rtn4|Vangl2|Loxl2|Phldb1|Smo|Dact3	0.0125893
GO Biological Processes	GO:0031572	G2 DNA damage checkpoint	4.6	4.8	20558	36	1001	8	0.8	0.28	12189|12450|12534|12575|12649|76843|77011|269582	Brca1|Ccng1|Cdk1|Cdkn1a|Chek1|Dtl|Ticrr|Clspn	0.0125893
GO Biological Processes	GO:0007179	transforming growth factor beta receptor signaling pathway	2.4	4.1	20558	172	1001	20	2	0.44	12164|12390|12579|16948|20779|21808|21809|27528|56213|58250|65112|68010|70673|72789|77794|170441|241226|241639|268977|386655	Bmp8b|Cav2|Cdkn2b|Lox|Src|Tgfb2|Tgfb3|Nrep|Htra1|Chst11|Pmepa1|Bambi|Prdm16|Veph1|Adamtsl2|Slc2a10|Itga8|Fermt1|Ltbp1|Eid2	0.0158489
GO Biological Processes	GO:0045986	negative regulation of smooth muscle contraction	6.2	5.2	20558	20	1001	6	0.6	0.24	16531|17540|17969|19219|19735|60596	Kcnma1|Mrvi1|Ncf1|Ptger4|Rgs2|Gucy1a1	0.0158489
GO Biological Processes	GO:1902750	negative regulation of cell cycle G2/M phase transition	3.7	4.6	20558	55	1001	10	1	0.31	12189|12450|12534|12575|12649|23834|66371|76843|77011|269582	Brca1|Ccng1|Cdk1|Cdkn1a|Chek1|Cdc6|Chmp4c|Dtl|Ticrr|Clspn	0.0158489
GO Biological Processes	GO:0000079	regulation of cyclin-dependent protein serine/threonine kinase activity	3.2	4.4	20558	76	1001	12	1.2	0.34	12428|12443|12444|12450|12575|12579|12580|18591|20779|23834|54124|56742	Ccna2|Ccnd1|Ccnd2|Ccng1|Cdkn1a|Cdkn2b|Cdkn2c|Pdgfb|Src|Cdc6|Cks1b|Psrc1	0.0158489
GO Biological Processes	GO:0042692	muscle cell differentiation	1.9	3.9	20558	399	1001	36	3.6	0.59	12043|12373|12390|13007|13052|14381|16948|18019|18092|18479|18591|19221|19735|20682|22402|22410|22417|22422|57810|66993|68794|70417|74103|74777|93840|109676|211323|215257|225518|231633|238161|241226|244723|259300|319757|330721	Bcl2|Casq2|Cav2|Csrp1|Cxadr|G6pdx|Lox|Nfatc2|Nkx2-6|Pak1|Pdgfb|Ptgfrn|Rgs2|Sox9|Ccn4|Wnt10b|Wnt4|Wnt7b|Cdon|Smarcd3|Flnc|Megf10|Nebl|Selenon|Vangl2|Ank2|Nrg1|Il1f9|Prdm6|Tmem119|Akap6|Itga8|Olfm2|Ehd2|Smo|Nek5	0.0158489
GO Biological Processes	GO:0031644	regulation of neurological system process	2.3	4.1	20558	186	1001	21	2.1	0.45	11438|12297|13654|14167|16411|16592|17967|18053|18164|20779|22421|23966|26558|53324|68585|73340|74513|211323|216856|230822|235086	Chrna4|Cacnb3|Egr2|Fgf12|Itgax|Fabp5|Ncam1|Ngfr|Nptx1|Src|Wnt7a|Tenm4|Homer3|Nptx2|Rtn4|Nptxr|Neto2|Nrg1|Nlgn2|Ncmap|Igsf9b	0.0158489
GO Biological Processes	GO:0045737	positive regulation of cyclin-dependent protein serine/threonine kinase activity	5.1	5	20558	28	1001	7	0.7	0.26	12443|12444|18591|20779|23834|54124|56742	Ccnd1|Ccnd2|Pdgfb|Src|Cdc6|Cks1b|Psrc1	0.0158489
GO Biological Processes	GO:0048871	multicellular organismal homeostasis	1.7	3.8	20558	507	1001	43	4.3	0.64	11677|11717|12028|12043|12164|12490|12550|12560|12638|12772|12801|13052|13386|13869|14776|14783|16001|16147|16592|16819|17150|18162|19219|19340|20682|20750|20779|21934|22410|23794|53416|68275|70673|108097|114304|170439|170677|170758|195733|231507|231633|242864|319757	Akr1b3|Ampd3|Bax|Bcl2|Bmp8b|Cd34|Cdh1|Cdh3|Cftr|Ccr2|Cnr1|Cxadr|Dlk1|Erbb4|Gpx2|Grb10|Igf1r|Ihh|Fabp5|Lcn2|Mfap2|Npr3|Ptger4|Rab3d|Sox9|Spp1|Src|Tnfrsf11a|Wnt10b|Adamts5|Stk39|Rpa1|Prdm16|Prkab2|Slc28a3|Elovl6|Cdhr1|Rac3|Grhl1|Plac8|Tmem119|Napepld|Smo	0.0158489
GO Biological Processes	GO:0014066	regulation of phosphatidylinositol 3-kinase signaling	2.9	4.3	20558	99	1001	14	1.4	0.37	11600|13869|14063|16001|17969|18212|18213|18591|20354|20682|21808|71785|107449|211323	Angpt1|Erbb4|F2rl1|Igf1r|Ncf1|Ntrk2|Ntrk3|Pdgfb|Sema4d|Sox9|Tgfb2|Pdgfd|Unc5b|Nrg1	0.0158489
GO Biological Processes	GO:0045927	positive regulation of growth	2	3.9	20558	312	1001	30	3	0.54	11603|12043|12534|13193|13869|16001|16667|16885|17967|18213|18479|19219|20354|20356|20377|20698|21808|22350|22402|27279|50790|57246|68585|76438|102502|211323|238161|244667|268396|319757	Agrn|Bcl2|Cdk1|Dcx|Erbb4|Igf1r|Krt17|Limk1|Ncam1|Ntrk3|Pak1|Ptger4|Sema4d|Sema5a|Sfrp1|Sphk1|Tgfb2|Ezr|Ccn4|Tnfrsf12a|Acsl4|Tbx20|Rtn4|Rftn1|Pls1|Nrg1|Akap6|Disc1|Sh3pxd2b|Smo	0.0158489
GO Biological Processes	GO:0061097	regulation of protein tyrosine kinase activity	3.2	4.4	20558	77	1001	12	1.2	0.34	11421|11603|11839|12223|16975|17969|18003|18011|18591|64297|74012|232431	Ace|Agrn|Areg|Btc|Lrp8|Ncf1|Nedd9|Neurl1a|Pdgfb|Gprc5b|Rap2b|Gprc5a	0.0158489
GO Biological Processes	GO:0040013	negative regulation of locomotion	1.9	3.9	20558	342	1001	32	3.2	0.56	12043|12550|12798|13869|14114|17470|17965|18591|19219|19876|20312|20354|20356|20377|20563|22003|22240|22417|56306|56753|74012|77125|77574|101401|109934|114886|192662|211323|212539|238328|240725|268902	Bcl2|Cdh1|Cnn2|Erbb4|Fbln1|Cd200|Nbl1|Pdgfb|Ptger4|Robo1|Cx3cl1|Sema4d|Sema5a|Sfrp1|Slit2|Tpm1|Dpysl3|Wnt4|Sinhcaf|Tacstd2|Rap2b|Il33|Tcaf1|Adamts9|Abr|Cygb|Arhgdia|Nrg1|Gm266|Vash1|Sulf1|Robo2	0.0158489
GO Biological Processes	GO:0015872	dopamine transport	3.7	4.5	20558	56	1001	10	1	0.31	11438|12801|13490|54525|58994|68585|69908|171180|229521|243328	Chrna4|Cnr1|Drd3|Syt7|Smpd3|Rtn4|Rab3b|Syt12|Syt11|Slc29a4	0.0158489
GO Biological Processes	GO:0021795	cerebral cortex cell migration	3.7	4.5	20558	56	1001	10	1	0.31	13131|13193|14634|16975|19876|20563|68585|74762|171167|244667	Dab1|Dcx|Gli3|Lrp8|Robo1|Slit2|Rtn4|Mdga1|Fut10|Disc1	0.0158489
GO Biological Processes	GO:0072033	renal vesicle formation	10	5.9	20558	8	1001	4	0.4	0.2	14260|20682|22417|319757	Fmn1|Sox9|Wnt4|Smo	0.0158489
GO Biological Processes	GO:0048087	positive regulation of developmental pigmentation	10	5.9	20558	8	1001	4	0.4	0.2	12028|12043|17311|101401	Bax|Bcl2|Kitl|Adamts9	0.0158489
GO Biological Processes	GO:0042636	negative regulation of hair cycle	10	5.9	20558	8	1001	4	0.4	0.2	12560|18053|241639|319757	Cdh3|Ngfr|Fermt1|Smo	0.0158489
GO Biological Processes	GO:0060087	relaxation of vascular smooth muscle	10	5.9	20558	8	1001	4	0.4	0.2	16531|17540|19735|60596	Kcnma1|Mrvi1|Rgs2|Gucy1a1	0.0158489
GO Biological Processes	GO:0060071	Wnt signaling pathway, planar cell polarity pathway	4.4	4.7	20558	37	1001	8	0.8	0.28	14365|14734|20377|22421|22422|70122|93840|140577	Fzd3|Gpc3|Sfrp1|Wnt7a|Wnt7b|Mllt3|Vangl2|Ankrd6	0.0158489
GO Biological Processes	GO:0048598	embryonic morphogenesis	1.6	3.7	20558	653	1001	52	5.2	0.7	11783|11941|12028|12164|12288|12393|12816|12832|13800|13844|14365|14613|14634|14734|16147|16401|17150|17196|18933|19143|20191|20336|20377|20378|20677|20682|20732|21808|21809|22158|22417|22421|22422|23966|50918|57246|57810|58250|71436|93840|102693|109205|109934|234740|237523|240725|241226|242022|244058|252973|319520|319757	Apaf1|Atp2b2|Bax|Bmp8b|Cacna1c|Runx2|Col12a1|Col5a2|Enah|Ephb2|Fzd3|Gja5|Gli3|Gpc3|Ihh|Itga4|Mfap2|Mbp|Prrx1|St14|Ryr2|Exoc4|Sfrp1|Frzb|Sox4|Sox9|Spint1|Tgfb2|Tgfb3|Tulp3|Wnt4|Wnt7a|Wnt7b|Tenm4|Myadm|Tbx20|Cdon|Chst11|Flrt3|Vangl2|Phldb1|Sobp|Abr|Tmem231|Ptprq|Sulf1|Itga8|Frem2|Rgma|Grhl2|Dusp4|Smo	0.0158489
GO Biological Processes	GO:0048839	inner ear development	2.2	4	20558	216	1001	23	2.3	0.47	11941|12550|13844|14184|14365|14634|15444|16531|16535|17216|18933|20378|20682|21808|57266|73230|93840|109205|109934|207920|237523|241226|242022	Atp2b2|Cdh1|Ephb2|Fgfr3|Fzd3|Gli3|Hpca|Kcnma1|Kcnq1|Mcm2|Prrx1|Frzb|Sox9|Tgfb2|Cxcl14|Bmper|Vangl2|Sobp|Abr|Esrp1|Ptprq|Itga8|Frem2	0.0158489
GO Biological Processes	GO:0061180	mammary gland epithelium development	3.2	4.3	20558	78	1001	12	1.2	0.34	11839|12028|12443|13869|18612|19876|20563|20779|22417|68585|77889|319757	Areg|Bax|Ccnd1|Erbb4|Etv4|Robo1|Slit2|Src|Wnt4|Rtn4|Lbh|Smo	0.0158489
GO Biological Processes	GO:0008543	fibroblast growth factor receptor signaling pathway	3.2	4.3	20558	78	1001	12	1.2	0.34	12393|14167|14171|14172|14184|18053|18591|22417|29875|64074|71436|240725	Runx2|Fgf12|Fgf17|Fgf18|Fgfr3|Ngfr|Pdgfb|Wnt4|Iqgap1|Smoc2|Flrt3|Sulf1	0.0158489
GO Biological Processes	GO:0018158	protein oxidation	7.3	5.4	20558	14	1001	5	0.5	0.22	16948|16949|16950|94352|666048	Lox|Loxl1|Loxl3|Loxl2|Trabd2b	0.0158489
GO Biological Processes	GO:0120031	plasma membrane bounded cell projection assembly	1.7	3.8	20558	512	1001	43	4.3	0.64	11603|13193|13730|14063|16403|16475|17974|18011|18483|19277|20563|21809|22240|22350|27260|30938|53883|56297|56455|56753|72507|73341|93840|98878|102502|105833|108897|110351|121021|195208|212517|213402|218232|226251|234267|234740|239273|244667|259300|264134|271127|319953|385354	Agrn|Dcx|Emp1|F2rl1|Itga6|Ajuba|Nck2|Neurl1a|Palm|Ptpro|Slit2|Tgfb3|Dpysl3|Ezr|Plek2|Fgd3|Celsr2|Arl6|Dynll1|Tacstd2|Dzip1l|Arhgef6|Vangl2|Ehd4|Pls1|Ccdc65|Aif1l|Rap1gap|Cspg4|Dcdc2a|Cfap44|Armc2|Ptpdc1|Ablim1|Gpm6a|Tmem231|Abcc4|Disc1|Ehd2|Ttc26|Adamts16|Ttll1|Frmd7	0.0158489
GO Biological Processes	GO:0032332	positive regulation of chondrocyte differentiation	5.9	5	20558	21	1001	6	0.6	0.24	12393|14172|14634|20682|94352|242316	Runx2|Fgf18|Gli3|Sox9|Loxl2|Gdf6	0.0199526
GO Biological Processes	GO:0032964	collagen biosynthetic process	3.6	4.5	20558	57	1001	10	1	0.31	12406|12842|14789|16147|18591|21809|22352|22417|114886|268977	Serpinh1|Col1a1|P3h3|Ihh|Pdgfb|Tgfb3|Vim|Wnt4|Cygb|Ltbp1	0.0199526
GO Biological Processes	GO:0035567	non-canonical Wnt signaling pathway	3.6	4.5	20558	57	1001	10	1	0.31	14365|14734|20377|20378|22417|22421|22422|70122|93840|140577	Fzd3|Gpc3|Sfrp1|Frzb|Wnt4|Wnt7a|Wnt7b|Mllt3|Vangl2|Ankrd6	0.0199526
GO Biological Processes	GO:0003170	heart valve development	3.6	4.5	20558	57	1001	10	1	0.31	14613|19876|20563|20677|20682|21808|56198|57246|101401|268902	Gja5|Robo1|Slit2|Sox4|Sox9|Tgfb2|Heyl|Tbx20|Adamts9|Robo2	0.0199526
GO Biological Processes	GO:0045761	regulation of adenylate cyclase activity	5	4.8	20558	29	1001	7	0.7	0.26	12288|13490|15444|18162|18483|21858|238161	Cacna1c|Drd3|Hpca|Npr3|Palm|Timp2|Akap6	0.0199526
GO Biological Processes	GO:0003013	circulatory system process	1.7	3.7	20558	513	1001	43	4.3	0.64	11421|11475|11600|11603|12267|12288|12291|12293|12373|12490|12638|12801|13052|13490|14063|14381|14613|16531|16535|17390|17540|18162|18591|19277|19735|20191|20312|20563|20779|21808|22003|29856|53416|57246|58994|60596|64817|109676|109934|232975|238161|242202|271127	Ace|Acta2|Angpt1|Agrn|C3ar1|Cacna1c|Cacna1g|Cacna2d1|Casq2|Cd34|Cftr|Cnr1|Cxadr|Drd3|F2rl1|G6pdx|Gja5|Kcnma1|Kcnq1|Mmp2|Mrvi1|Npr3|Pdgfb|Ptpro|Rgs2|Ryr2|Cx3cl1|Slit2|Src|Tgfb2|Tpm1|Smtn|Stk39|Tbx20|Smpd3|Gucy1a1|Svep1|Ank2|Abr|Atp1a3|Akap6|Pde5a|Adamts16	0.0199526
GO Biological Processes	GO:0015893	drug transport	2.2	3.9	20558	217	1001	23	2.3	0.47	11438|11830|11987|12394|12801|13490|19219|19735|26570|54525|58994|68585|69908|76507|102570|114886|171180|216225|229521|229731|230751|239273|243328	Chrna4|Aqp5|Slc7a1|Runx1|Cnr1|Drd3|Ptger4|Rgs2|Slc7a11|Syt7|Smpd3|Rtn4|Rab3b|Aoc1|Slc22a13|Cygb|Syt12|Slc5a8|Syt11|Slc25a24|Oscp1|Abcc4|Slc29a4	0.0199526
GO Biological Processes	GO:0086065	cell communication involved in cardiac conduction	4.3	4.6	20558	38	1001	8	0.8	0.28	12288|12291|12293|13052|14613|16535|20191|109676	Cacna1c|Cacna1g|Cacna2d1|Cxadr|Gja5|Kcnq1|Ryr2|Ank2	0.0199526
GO Biological Processes	GO:0021799	cerebral cortex radially oriented cell migration	4.3	4.6	20558	38	1001	8	0.8	0.28	13131|13193|14634|16975|68585|74762|171167|244667	Dab1|Dcx|Gli3|Lrp8|Rtn4|Mdga1|Fut10|Disc1	0.0199526
GO Biological Processes	GO:0032413	negative regulation of ion transmembrane transporter activity	3.3	4.3	20558	68	1001	11	1.1	0.33	11603|12297|12373|13490|13844|14167|14697|16535|53416|100102|232748	Agrn|Cacnb3|Casq2|Drd3|Ephb2|Fgf12|Gnb5|Kcnq1|Stk39|Pcsk9|Tcaf2	0.0199526
GO Biological Processes	GO:0050771	negative regulation of axonogenesis	3.3	4.3	20558	68	1001	11	1.1	0.33	13131|13844|17756|19280|20354|20356|20563|68585|213084|244058|320027	Dab1|Ephb2|Map2|Ptprs|Sema4d|Sema5a|Slit2|Rtn4|Cdkl3|Rgma|Fstl4	0.0199526
GO Biological Processes	GO:0008625	extrinsic apoptotic signaling pathway via death domain receptors	3.1	4.3	20558	79	1001	12	1.2	0.34	11910|12028|12043|12189|14155|16854|17153|18611|20377|21933|79201|83925	Atf3|Bax|Bcl2|Brca1|Fem1b|Lgals3|Mal|Pea15a|Sfrp1|Tnfrsf10b|Tnfrsf23|Trps1	0.0199526
GO Biological Processes	GO:0051781	positive regulation of cell division	3.1	4.3	20558	79	1001	12	1.2	0.34	12223|12531|13490|16001|18591|21808|21809|23834|26934|71785|77889|381293	Btc|Cdc25b|Drd3|Igf1r|Pdgfb|Tgfb2|Tgfb3|Cdc6|Racgap1|Pdgfd|Lbh|Kif14	0.0199526
GO Biological Processes	GO:0051279	regulation of release of sequestered calcium ion into cytosol	3.1	4.3	20558	79	1001	12	1.2	0.34	12028|12373|17918|18760|20191|20312|21808|74777|80982|109676|233571|238161	Bax|Casq2|Myo5a|Prkd1|Ryr2|Cx3cl1|Tgfb2|Selenon|Cemip|Ank2|P2ry6|Akap6	0.0199526
GO Biological Processes	GO:0030516	regulation of axon extension	2.7	4.1	20558	114	1001	15	1.5	0.38	12934|16885|17756|18213|18479|19280|20354|20356|20563|27279|68585|211323|213084|244667|320027	Dpysl2|Limk1|Map2|Ntrk3|Pak1|Ptprs|Sema4d|Sema5a|Slit2|Tnfrsf12a|Rtn4|Nrg1|Cdkl3|Disc1|Fstl4	0.0199526
GO Biological Processes	GO:0007416	synapse assembly	2.3	4	20558	191	1001	21	2.1	0.45	11603|12550|13844|13869|18164|18212|18213|18591|19280|20354|22421|23888|68792|71436|73340|74762|211187|211323|216856|234267|246316	Agrn|Cdh1|Ephb2|Erbb4|Nptx1|Ntrk2|Ntrk3|Pdgfb|Ptprs|Sema4d|Wnt7a|Gpc6|Srpx2|Flrt3|Nptxr|Mdga1|Lrtm2|Nrg1|Nlgn2|Gpm6a|Lgi2	0.0199526
GO Biological Processes	GO:0050714	positive regulation of protein secretion	2.1	3.9	20558	232	1001	24	2.4	0.48	11785|12490|12638|14063|19219|20660|20677|20779|21808|21809|22350|23845|50790|56455|56619|67041|74551|77125|101772|107765|171285|216856|241639|319613	Apbb1|Cd34|Cftr|F2rl1|Ptger4|Sorl1|Sox4|Src|Tgfb2|Tgfb3|Ezr|Clec5a|Acsl4|Dynll1|Clec4e|Oxct1|Pck2|Il33|Ano1|Ankrd1|Havcr2|Nlgn2|Fermt1|Sybu	0.0199526
GO Biological Processes	GO:0002683	negative regulation of immune system process	1.7	3.7	20558	484	1001	41	4.1	0.63	11600|12394|12768|12772|12801|14063|14634|14776|16147|16160|16854|16950|17311|17381|17470|17965|19219|19280|20312|20377|20555|20563|20682|21808|21809|22174|22350|26904|56213|56496|70673|77125|83554|102657|109934|171285|223723|226421|229521|242202|384997	Angpt1|Runx1|Ccr1|Ccr2|Cnr1|F2rl1|Gli3|Gpx2|Ihh|Il12b|Lgals3|Loxl3|Kitl|Mmp12|Cd200|Nbl1|Ptger4|Ptprs|Cx3cl1|Sfrp1|Slfn1|Slit2|Sox9|Tgfb2|Tgfb3|Tyro3|Ezr|Sh2d1b1|Htra1|Tspan6|Prdm16|Il33|Fstl3|Cd276|Abr|Havcr2|Ttll12|Rab7b|Syt11|Pde5a|Pglyrp4	0.0199526
GO Biological Processes	GO:2001236	regulation of extrinsic apoptotic signaling pathway	2.4	4	20558	165	1001	19	1.9	0.43	11910|12028|12043|12189|14155|16403|16854|17153|18611|20312|20377|20779|21808|27279|51795|64294|79201|83925|107449	Atf3|Bax|Bcl2|Brca1|Fem1b|Itga6|Lgals3|Mal|Pea15a|Cx3cl1|Sfrp1|Src|Tgfb2|Tnfrsf12a|Srpx|Itm2c|Tnfrsf23|Trps1|Unc5b	0.0199526
GO Biological Processes	GO:0071504	cellular response to heparin	15	6.5	20558	4	1001	3	0.3	0.17	20377|20563|20682	Sfrp1|Slit2|Sox9	0.0199526
GO Biological Processes	GO:0071503	response to heparin	15	6.5	20558	4	1001	3	0.3	0.17	20377|20563|20682	Sfrp1|Slit2|Sox9	0.0199526
GO Biological Processes	GO:0050923	regulation of negative chemotaxis	15	6.5	20558	4	1001	3	0.3	0.17	19876|20563|268902	Robo1|Slit2|Robo2	0.0199526
GO Biological Processes	GO:0019541	propionate metabolic process	15	6.5	20558	4	1001	3	0.3	0.17	60525|68738|74551	Acss2|Acss1|Pck2	0.0199526
GO Biological Processes	GO:0001736	establishment of planar polarity	3.5	4.4	20558	58	1001	10	1	0.31	13869|14365|14734|20377|22421|22422|70122|72080|93840|140577	Erbb4|Fzd3|Gpc3|Sfrp1|Wnt7a|Wnt7b|Mllt3|Sapcd2|Vangl2|Ankrd6	0.0199526
GO Biological Processes	GO:0034329	cell junction assembly	2.1	3.9	20558	247	1001	25	2.5	0.49	11421|11853|12043|12550|12552|12563|13837|14260|14613|16475|18772|19277|20779|22239|22417|29875|53624|54420|69693|94190|104010|107581|109711|110829|252973	Ace|Rhoc|Bcl2|Cdh1|Cdh11|Cdh6|Epha3|Fmn1|Gja5|Ajuba|Pkp1|Ptpro|Src|Ugt8a|Wnt4|Iqgap1|Cldn7|Cldn8|Pof1b|Ophn1|Cdh22|Col16a1|Actn1|Lims1|Grhl2	0.0199526
GO Biological Processes	GO:0051783	regulation of nuclear division	2.2	3.9	20558	192	1001	21	2.1	0.45	11799|12223|12236|12649|13490|14184|16001|16551|16878|18591|20698|22417|23834|57746|58994|66371|67849|105837|108907|213582|229841	Birc5|Btc|Bub1b|Chek1|Drd3|Fgfr3|Igf1r|Kif11|Lif|Pdgfb|Sphk1|Wnt4|Cdc6|Piwil2|Smpd3|Chmp4c|Cdca5|Mtbp|Nusap1|Map9|Cenpe	0.0199526
GO Biological Processes	GO:1904029	regulation of cyclin-dependent protein kinase activity	3.1	4.2	20558	80	1001	12	1.2	0.34	12428|12443|12444|12450|12575|12579|12580|18591|20779|23834|54124|56742	Ccna2|Ccnd1|Ccnd2|Ccng1|Cdkn1a|Cdkn2b|Cdkn2c|Pdgfb|Src|Cdc6|Cks1b|Psrc1	0.0199526
GO Biological Processes	GO:1902751	positive regulation of cell cycle G2/M phase transition	4.8	4.7	20558	30	1001	7	0.7	0.26	12443|12531|12534|22410|66993|76843|114714	Ccnd1|Cdc25b|Cdk1|Wnt10b|Smarcd3|Dtl|Rad51c	0.0199526
GO Biological Processes	GO:0071417	cellular response to organonitrogen compound	1.7	3.6	20558	582	1001	47	4.7	0.67	12189|12293|12373|12390|12550|12638|12832|12842|14783|16001|16401|16440|16535|17390|17918|18011|18053|18212|18479|18710|19361|20191|20377|20563|20660|20682|20779|20913|22350|22352|22410|30955|52187|58994|71785|74551|74777|76507|98402|100102|101772|106572|107581|232975|233571|235442|238161	Brca1|Cacna2d1|Casq2|Cav2|Cdh1|Cftr|Col5a2|Col1a1|Grb10|Igf1r|Itga4|Itpr3|Kcnq1|Mmp2|Myo5a|Neurl1a|Ngfr|Ntrk2|Pak1|Pik3r3|Rad51|Ryr2|Sfrp1|Slit2|Sorl1|Sox9|Src|Stxbp4|Ezr|Vim|Wnt10b|Pik3cg|Rragd|Smpd3|Pdgfd|Pck2|Selenon|Aoc1|Sh3bp4|Pcsk9|Ano1|Rab31|Col16a1|Atp1a3|P2ry6|Rab8b|Akap6	0.0199526
GO Biological Processes	GO:0032102	negative regulation of response to external stimulus	1.9	3.7	20558	350	1001	32	3.2	0.56	11513|12297|12306|12490|12575|13490|14776|16160|17470|17965|18591|19219|19280|19876|20312|20354|20356|20563|22174|22417|23959|56213|56496|68585|102657|109934|171285|216350|229521|230959|244058|268902	Adcy7|Cacnb3|Anxa2|Cd34|Cdkn1a|Drd3|Gpx2|Il12b|Cd200|Nbl1|Pdgfb|Ptger4|Ptprs|Robo1|Cx3cl1|Sema4d|Sema5a|Slit2|Tyro3|Wnt4|Nt5e|Htra1|Tspan6|Rtn4|Cd276|Abr|Havcr2|Tspan8|Syt11|Ajap1|Rgma|Robo2	0.0199526
GO Biological Processes	GO:2001026	regulation of endothelial cell chemotaxis	5.6	4.9	20558	22	1001	6	0.6	0.24	14172|15507|18591|18760|20356|64074	Fgf18|Hspb1|Pdgfb|Prkd1|Sema5a|Smoc2	0.0199526
GO Biological Processes	GO:0045683	negative regulation of epidermis development	5.6	4.9	20558	22	1001	6	0.6	0.24	12560|18053|21808|241639|252973|319757	Cdh3|Ngfr|Tgfb2|Fermt1|Grhl2|Smo	0.0199526
GO Biological Processes	GO:0007164	establishment of tissue polarity	3.5	4.3	20558	59	1001	10	1	0.31	13869|14365|14734|20377|22421|22422|70122|72080|93840|140577	Erbb4|Fzd3|Gpc3|Sfrp1|Wnt7a|Wnt7b|Mllt3|Sapcd2|Vangl2|Ankrd6	0.0199526
GO Biological Processes	GO:0071902	positive regulation of protein serine/threonine kinase activity	2	3.8	20558	292	1001	28	2.8	0.52	12443|12444|14172|16012|16319|16475|17311|18213|18479|18591|19876|20779|21809|21934|22422|23834|29875|30955|53416|54124|56742|71785|80982|93840|121021|238161|242202|338372	Ccnd1|Ccnd2|Fgf18|Igfbp6|Incenp|Ajuba|Kitl|Ntrk3|Pak1|Pdgfb|Robo1|Src|Tgfb3|Tnfrsf11a|Wnt7b|Cdc6|Iqgap1|Pik3cg|Stk39|Cks1b|Psrc1|Pdgfd|Cemip|Vangl2|Cspg4|Akap6|Pde5a|Map3k9	0.0199526
GO Biological Processes	GO:0001667	ameboidal-type cell migration	1.8	3.7	20558	427	1001	37	3.7	0.6	11475|11600|13869|14172|15507|16401|17311|17381|18479|18481|18591|18710|18760|19876|20354|20356|20563|20682|20692|20779|21808|22421|29875|53868|56753|64074|68585|68792|73230|78560|94352|101401|114886|238328|241639|245827|319757	Acta2|Angpt1|Erbb4|Fgf18|Hspb1|Itga4|Kitl|Mmp12|Pak1|Pak3|Pdgfb|Pik3r3|Prkd1|Robo1|Sema4d|Sema5a|Slit2|Sox9|Sparc|Src|Tgfb2|Wnt7a|Iqgap1|Rab25|Tacstd2|Smoc2|Rtn4|Srpx2|Bmper|Adgra2|Loxl2|Adamts9|Cygb|Vash1|Fermt1|Fat2|Smo	0.0251189
GO Biological Processes	GO:1902041	regulation of extrinsic apoptotic signaling pathway via death domain receptors	3.8	4.4	20558	49	1001	9	0.9	0.3	11910|12189|14155|16854|17153|18611|20377|79201|83925	Atf3|Brca1|Fem1b|Lgals3|Mal|Pea15a|Sfrp1|Tnfrsf23|Trps1	0.0251189
GO Biological Processes	GO:0051785	positive regulation of nuclear division	3	4.2	20558	81	1001	12	1.2	0.34	11799|12223|13490|16001|18591|20698|22417|57746|58994|67849|108907|229841	Birc5|Btc|Drd3|Igf1r|Pdgfb|Sphk1|Wnt4|Piwil2|Smpd3|Cdca5|Nusap1|Cenpe	0.0251189
GO Biological Processes	GO:1901137	carbohydrate derivative biosynthetic process	1.6	3.6	20558	600	1001	48	4.8	0.68	11513|11600|11717|12043|14344|14381|14537|15277|18591|19219|20444|20449|20452|22171|22239|23917|23959|23971|26938|50786|50790|52463|54195|56386|58250|58994|60525|60596|64294|67063|68738|73707|74246|80286|93840|104111|104112|170441|171167|171212|232313|236900|239559|241230|269181|331487|381334|432530	Adcy7|Angpt1|Ampd3|Bcl2|Fut2|G6pdx|Gcnt1|Hk2|Pdgfb|Ptger4|St3gal2|St8sia1|St8sia4|Tyms|Ugt8a|Impdh1|Nt5e|Papss1|St6galnac5|Hs6st2|Acsl4|Tet1|Gucy1b1|B4galt6|Chst11|Smpd3|Acss2|Gucy1a1|Itm2c|Pgap4|Acss1|Gucy2g|Gale|Tusc3|Vangl2|Adcy3|Acly|Slc2a10|Fut10|Galnt10|Gxylt2|Pdk3|A4galt|St8sia6|Mgat4a|Uprt|Gal3st2|Adcy1	0.0251189
GO Biological Processes	GO:0055117	regulation of cardiac muscle contraction	3.2	4.2	20558	70	1001	11	1.1	0.33	11603|12288|12373|14613|16535|19735|20191|29856|109676|238161|242202	Agrn|Cacna1c|Casq2|Gja5|Kcnq1|Rgs2|Ryr2|Smtn|Ank2|Akap6|Pde5a	0.0251189
GO Biological Processes	GO:0098813	nuclear chromosome segregation	2	3.8	20558	264	1001	26	2.6	0.5	11799|12236|16319|21973|23834|26934|51944|52276|54141|56742|66371|66934|66977|67849|70218|73804|76044|76464|105837|108907|114714|223970|229841|237911|381293|381318	Birc5|Bub1b|Incenp|Top2a|Cdc6|Racgap1|Knstrn|Cdca8|Spag5|Psrc1|Chmp4c|Dsn1|Nuf2|Cdca5|Kif18b|Kif2c|Ncapg2|Knl1|Mtbp|Nusap1|Rad51c|Rmi2|Cenpe|Brip1|Kif14|Nsl1	0.0251189
GO Biological Processes	GO:1904018	positive regulation of vasculature development	2.2	3.8	20558	208	1001	22	2.2	0.46	11489|12189|12267|12273|12394|12490|14172|15277|15507|16411|16854|18591|18760|20312|20356|20698|64074|68585|68792|71785|73230|226841	Adam12|Brca1|C3ar1|C5ar1|Runx1|Cd34|Fgf18|Hk2|Hspb1|Itgax|Lgals3|Pdgfb|Prkd1|Cx3cl1|Sema5a|Sphk1|Smoc2|Rtn4|Srpx2|Pdgfd|Bmper|Vash2	0.0251189
GO Biological Processes	GO:0086014	atrial cardiac muscle cell action potential	6.8	5.1	20558	15	1001	5	0.5	0.22	12288|14613|16535|20191|109676	Cacna1c|Gja5|Kcnq1|Ryr2|Ank2	0.0251189
GO Biological Processes	GO:0048070	regulation of developmental pigmentation	6.8	5.1	20558	15	1001	5	0.5	0.22	12028|12043|16147|17311|101401	Bax|Bcl2|Ihh|Kitl|Adamts9	0.0251189
GO Biological Processes	GO:0086066	atrial cardiac muscle cell to AV node cell communication	6.8	5.1	20558	15	1001	5	0.5	0.22	12288|14613|16535|20191|109676	Cacna1c|Gja5|Kcnq1|Ryr2|Ank2	0.0251189
GO Biological Processes	GO:0086026	atrial cardiac muscle cell to AV node cell signaling	6.8	5.1	20558	15	1001	5	0.5	0.22	12288|14613|16535|20191|109676	Cacna1c|Gja5|Kcnq1|Ryr2|Ank2	0.0251189
GO Biological Processes	GO:1902043	positive regulation of extrinsic apoptotic signaling pathway via death domain receptors	6.8	5.1	20558	15	1001	5	0.5	0.22	11910|17153|18611|20377|83925	Atf3|Mal|Pea15a|Sfrp1|Trps1	0.0251189
GO Biological Processes	GO:0044344	cellular response to fibroblast growth factor stimulus	2.9	4.1	20558	93	1001	13	1.3	0.36	12393|14167|14171|14172|14184|18053|18591|20377|22417|29875|64074|71436|240725	Runx2|Fgf12|Fgf17|Fgf18|Fgfr3|Ngfr|Pdgfb|Sfrp1|Wnt4|Iqgap1|Smoc2|Flrt3|Sulf1	0.0251189
GO Biological Processes	GO:0044089	positive regulation of cellular component biogenesis	1.7	3.6	20558	570	1001	46	4.6	0.66	11603|11853|12028|13844|14063|14260|16475|16854|16885|17974|18011|18212|18213|18479|18483|20312|20354|20682|20779|21809|22003|22240|22410|22417|22421|27260|29875|54141|56455|56742|58994|68166|68792|71436|102693|107581|110829|170643|211187|216856|229722|234267|242894|268396|385354|666048	Agrn|Rhoc|Bax|Ephb2|F2rl1|Fmn1|Ajuba|Lgals3|Limk1|Nck2|Neurl1a|Ntrk2|Ntrk3|Pak1|Palm|Cx3cl1|Sema4d|Sox9|Src|Tgfb3|Tpm1|Dpysl3|Wnt10b|Wnt4|Wnt7a|Plek2|Iqgap1|Spag5|Dynll1|Psrc1|Smpd3|Spire1|Srpx2|Flrt3|Phldb1|Col16a1|Lims1|Kirrel|Lrtm2|Nlgn2|Elapor1|Gpm6a|Actr3b|Sh3pxd2b|Frmd7|Trabd2b	0.0251189
GO Biological Processes	GO:0086018	SA node cell to atrial cardiac muscle cell signaling	9.1	5.5	20558	9	1001	4	0.4	0.2	12291|14613|20191|109676	Cacna1g|Gja5|Ryr2|Ank2	0.0251189
GO Biological Processes	GO:0086015	SA node cell action potential	9.1	5.5	20558	9	1001	4	0.4	0.2	12291|14613|20191|109676	Cacna1g|Gja5|Ryr2|Ank2	0.0251189
GO Biological Processes	GO:0086070	SA node cell to atrial cardiac muscle cell communication	9.1	5.5	20558	9	1001	4	0.4	0.2	12291|14613|20191|109676	Cacna1g|Gja5|Ryr2|Ank2	0.0251189
GO Biological Processes	GO:0048819	regulation of hair follicle maturation	9.1	5.5	20558	9	1001	4	0.4	0.2	12560|21808|22410|241639	Cdh3|Tgfb2|Wnt10b|Fermt1	0.0251189
GO Biological Processes	GO:0032535	regulation of cellular component size	1.8	3.7	20558	414	1001	36	3.6	0.59	11941|12934|13193|13717|14063|14260|16531|16885|17756|17974|18213|18479|18481|19280|20354|20356|20563|22003|22350|22421|22422|27279|50918|68166|68585|69908|72042|102502|170643|171286|211323|213084|242894|244058|244667|320027	Atp2b2|Dpysl2|Dcx|Eln|F2rl1|Fmn1|Kcnma1|Limk1|Map2|Nck2|Ntrk3|Pak1|Pak3|Ptprs|Sema4d|Sema5a|Slit2|Tpm1|Ezr|Wnt7a|Wnt7b|Tnfrsf12a|Myadm|Spire1|Rtn4|Rab3b|Cotl1|Pls1|Kirrel|Slc12a8|Nrg1|Cdkl3|Actr3b|Rgma|Disc1|Fstl4	0.0251189
GO Biological Processes	GO:0051310	metaphase plate congression	3.4	4.3	20558	60	1001	10	1	0.31	16319|52276|54141|56742|66371|66977|67849|73804|229841|381293	Incenp|Cdca8|Spag5|Psrc1|Chmp4c|Nuf2|Cdca5|Kif2c|Cenpe|Kif14	0.0251189
GO Biological Processes	GO:0045932	negative regulation of muscle contraction	4.6	4.6	20558	31	1001	7	0.7	0.26	16531|17540|17969|19219|19735|60596|242202	Kcnma1|Mrvi1|Ncf1|Ptger4|Rgs2|Gucy1a1|Pde5a	0.0251189
GO Biological Processes	GO:0042634	regulation of hair cycle	4.6	4.6	20558	31	1001	7	0.7	0.26	12560|16667|18053|21808|22410|241639|319757	Cdh3|Krt17|Ngfr|Tgfb2|Wnt10b|Fermt1|Smo	0.0251189
GO Biological Processes	GO:1904031	positive regulation of cyclin-dependent protein kinase activity	4.6	4.6	20558	31	1001	7	0.7	0.26	12443|12444|18591|20779|23834|54124|56742	Ccnd1|Ccnd2|Pdgfb|Src|Cdc6|Cks1b|Psrc1	0.0251189
GO Biological Processes	GO:0002063	chondrocyte development	4.6	4.6	20558	31	1001	7	0.7	0.26	12393|12406|14172|20682|58250|58994|240725	Runx2|Serpinh1|Fgf18|Sox9|Chst11|Smpd3|Sulf1	0.0251189
GO Biological Processes	GO:0022029	telencephalon cell migration	3.2	4.2	20558	71	1001	11	1.1	0.33	13131|13193|14634|16975|19876|20563|68585|74762|171167|211323|244667	Dab1|Dcx|Gli3|Lrp8|Robo1|Slit2|Rtn4|Mdga1|Fut10|Nrg1|Disc1	0.0251189
GO Biological Processes	GO:0000077	DNA damage checkpoint	2.7	4	20558	106	1001	14	1.4	0.37	12189|12366|12443|12450|12534|12575|12649|13555|14155|18611|20677|76843|77011|269582	Brca1|Casp2|Ccnd1|Ccng1|Cdk1|Cdkn1a|Chek1|E2f1|Fem1b|Pea15a|Sox4|Dtl|Ticrr|Clspn	0.0251189
GO Biological Processes	GO:0071695	anatomical structure maturation	2.2	3.8	20558	197	1001	21	2.1	0.45	11677|12043|12531|12560|14155|14184|14381|17390|17918|18591|20354|21808|22410|23859|56386|68955|121021|170758|234396|235379|241639	Akr1b3|Bcl2|Cdc25b|Cdh3|Fem1b|Fgfr3|G6pdx|Mmp2|Myo5a|Pdgfb|Sema4d|Tgfb2|Wnt10b|Dlg2|B4galt6|Srrm4|Cspg4|Rac3|Ankle1|Gldn|Fermt1	0.0251189
GO Biological Processes	GO:0060402	calcium ion transport into cytosol	2.4	3.9	20558	157	1001	18	1.8	0.42	12028|12043|12288|12291|12293|12297|12373|16440|17918|18760|20191|20312|21808|74777|80982|109676|233571|238161	Bax|Bcl2|Cacna1c|Cacna1g|Cacna2d1|Cacnb3|Casq2|Itpr3|Myo5a|Prkd1|Ryr2|Cx3cl1|Tgfb2|Selenon|Cemip|Ank2|P2ry6|Akap6	0.0251189
GO Biological Processes	GO:0007059	chromosome segregation	1.9	3.7	20558	326	1001	30	3	0.54	11799|12189|12236|16319|21973|23834|26934|51944|52276|54141|56742|66140|66371|66468|66934|66977|67849|70218|72155|73804|76044|76464|105837|108907|114714|223970|229841|237911|381293|381318	Birc5|Brca1|Bub1b|Incenp|Top2a|Cdc6|Racgap1|Knstrn|Cdca8|Spag5|Psrc1|Ska2|Chmp4c|Ska1|Dsn1|Nuf2|Cdca5|Kif18b|Cenpn|Kif2c|Ncapg2|Knl1|Mtbp|Nusap1|Rad51c|Rmi2|Cenpe|Brip1|Kif14|Nsl1	0.0251189
GO Biological Processes	GO:0050920	regulation of chemotaxis	2.1	3.8	20558	225	1001	23	2.3	0.47	11603|12267|12273|12768|12772|14063|14172|15507|17965|18213|18591|18760|19876|20312|20354|20356|20563|53416|57266|64074|71785|78560|268902	Agrn|C3ar1|C5ar1|Ccr1|Ccr2|F2rl1|Fgf18|Hspb1|Nbl1|Ntrk3|Pdgfb|Prkd1|Robo1|Cx3cl1|Sema4d|Sema5a|Slit2|Stk39|Cxcl14|Smoc2|Pdgfd|Adgra2|Robo2	0.0251189
GO Biological Processes	GO:0001738	morphogenesis of a polarized epithelium	3	4.1	20558	83	1001	12	1.2	0.34	13869|14365|14734|20377|22421|22422|70122|72080|93840|94190|140577|230959	Erbb4|Fzd3|Gpc3|Sfrp1|Wnt7a|Wnt7b|Mllt3|Sapcd2|Vangl2|Ophn1|Ankrd6|Ajap1	0.0251189
GO Biological Processes	GO:0071774	response to fibroblast growth factor	2.8	4	20558	95	1001	13	1.3	0.36	12393|14167|14171|14172|14184|18053|18591|20377|22417|29875|64074|71436|240725	Runx2|Fgf12|Fgf17|Fgf18|Fgfr3|Ngfr|Pdgfb|Sfrp1|Wnt4|Iqgap1|Smoc2|Flrt3|Sulf1	0.0251189
GO Biological Processes	GO:0098655	cation transmembrane transport	1.6	3.5	20558	738	1001	56	5.6	0.73	11438|11603|11944|11987|12028|12288|12291|12293|12297|12299|12373|13490|13830|13844|14167|14381|14697|15444|16440|16494|16506|16531|16535|17918|18760|19735|20191|20272|20273|20312|20537|21808|30955|53416|59095|66395|71145|74513|74777|75607|76252|80982|98741|100102|109676|110862|117167|171286|215113|216856|228071|232975|233571|236727|238161|277973	Chrna4|Agrn|Atp4a|Slc7a1|Bax|Cacna1c|Cacna1g|Cacna2d1|Cacnb3|Cacng1|Casq2|Drd3|Stom|Ephb2|Fgf12|G6pdx|Gnb5|Hpca|Itpr3|Kcna6|Kcnd1|Kcnma1|Kcnq1|Myo5a|Prkd1|Rgs2|Ryr2|Scn7a|Scn8a|Cx3cl1|Slc5a1|Tgfb2|Pik3cg|Stk39|Fxyd6|Ahnak|Scara5|Neto2|Selenon|Wnk2|Atp6v0e2|Cemip|Kcnb2|Pcsk9|Ank2|Kcnq3|Steap4|Slc12a8|Slc43a2|Nlgn2|Sestd1|Atp1a3|P2ry6|Slc9a7|Akap6|Slc9a5	0.0251189
GO Biological Processes	GO:0032330	regulation of chondrocyte differentiation	3.6	4.2	20558	51	1001	9	0.9	0.3	12393|14172|14634|20682|22402|83925|94352|239337|242316	Runx2|Fgf18|Gli3|Sox9|Ccn4|Trps1|Loxl2|Adamts12|Gdf6	0.0251189
GO Biological Processes	GO:0006929	substrate-dependent cell migration	4.5	4.5	20558	32	1001	7	0.7	0.26	14114|18591|19876|20563|27279|57778|121021	Fbln1|Pdgfb|Robo1|Slit2|Tnfrsf12a|Fmnl1|Cspg4	0.0316228
GO Biological Processes	GO:0008608	attachment of spindle microtubules to kinetochore	4.5	4.5	20558	32	1001	7	0.7	0.26	26934|51944|54141|66977|73804|76464|229841	Racgap1|Knstrn|Spag5|Nuf2|Kif2c|Knl1|Cenpe	0.0316228
GO Biological Processes	GO:0051017	actin filament bundle assembly	2.3	3.8	20558	172	1001	19	1.9	0.43	11853|13717|16885|18479|19219|20312|20779|21809|22003|22240|22350|22417|56753|68166|102502|108897|109711|268396|385354	Rhoc|Eln|Limk1|Pak1|Ptger4|Cx3cl1|Src|Tgfb3|Tpm1|Dpysl3|Ezr|Wnt4|Tacstd2|Spire1|Pls1|Aif1l|Actn1|Sh3pxd2b|Frmd7	0.0316228
GO Biological Processes	GO:0030323	respiratory tube development	2.1	3.7	20558	227	1001	23	2.3	0.47	11421|12638|13360|14172|14184|14634|14734|16878|16948|16950|20682|20692|21809|22158|22422|26570|58994|74777|77794|93840|207920|216725|252973	Ace|Cftr|Dhcr7|Fgf18|Fgfr3|Gli3|Gpc3|Lif|Lox|Loxl3|Sox9|Sparc|Tgfb3|Tulp3|Wnt7b|Slc7a11|Smpd3|Selenon|Adamtsl2|Vangl2|Esrp1|Adamts2|Grhl2	0.0316228
GO Biological Processes	GO:0050707	regulation of cytokine secretion	2.7	3.9	20558	108	1001	14	1.4	0.37	12490|14063|14114|19219|20312|20660|20779|22402|23845|56619|77125|171285|229521|241639	Cd34|F2rl1|Fbln1|Ptger4|Cx3cl1|Sorl1|Src|Ccn4|Clec5a|Clec4e|Il33|Havcr2|Syt11|Fermt1	0.0316228
GO Biological Processes	GO:1905941	positive regulation of gonad development	6.4	4.9	20558	16	1001	5	0.5	0.22	12394|12638|19219|20682|20779	Runx1|Cftr|Ptger4|Sox9|Src	0.0316228
GO Biological Processes	GO:0006816	calcium ion transport	1.8	3.6	20558	420	1001	36	3.6	0.59	11421|11438|11941|12028|12043|12288|12291|12293|12297|12299|12373|12768|13490|14381|14697|15444|16440|16854|17918|18591|18760|20191|20312|21808|26558|30955|66395|74777|80982|106393|109676|192120|228071|233571|238161|320508	Ace|Chrna4|Atp2b2|Bax|Bcl2|Cacna1c|Cacna1g|Cacna2d1|Cacnb3|Cacng1|Casq2|Ccr1|Drd3|G6pdx|Gnb5|Hpca|Itpr3|Lgals3|Myo5a|Pdgfb|Prkd1|Ryr2|Cx3cl1|Tgfb2|Homer3|Pik3cg|Ahnak|Selenon|Cemip|Srl|Ank2|Bspry|Sestd1|P2ry6|Akap6|Cachd1	0.0316228
GO Biological Processes	GO:1990778	protein localization to cell periphery	1.8	3.6	20558	359	1001	32	3.2	0.56	12297|12306|12550|13837|13844|16854|17153|17918|18164|18483|19340|22350|23859|23888|50918|53324|56297|69908|72080|72293|73340|74257|78906|98741|98878|102502|106572|109676|230972|235442|259300|546144	Cacnb3|Anxa2|Cdh1|Epha3|Ephb2|Lgals3|Mal|Myo5a|Nptx1|Palm|Rab3d|Ezr|Dlg2|Gpc6|Myadm|Nptx2|Arl6|Rab3b|Sapcd2|Nkd2|Nptxr|Tspan17|Misp|Kcnb2|Ehd4|Pls1|Rab31|Ank2|Arhgef16|Rab8b|Ehd2|Wdr72	0.0316228
GO Biological Processes	GO:0035637	multicellular organismal signaling	2.4	3.8	20558	146	1001	17	1.7	0.41	12288|12291|12293|13052|14167|14613|16531|16535|18212|18213|18479|19153|20191|20272|20273|109676|195208	Cacna1c|Cacna1g|Cacna2d1|Cxadr|Fgf12|Gja5|Kcnma1|Kcnq1|Ntrk2|Ntrk3|Pak1|Prx|Ryr2|Scn7a|Scn8a|Ank2|Dcdc2a	0.0316228
GO Biological Processes	GO:0042391	regulation of membrane potential	1.7	3.5	20558	452	1001	38	3.8	0.6	11438|11603|12028|12043|12288|12291|12293|12297|12373|12638|12801|13052|14167|14396|14613|16531|16535|18053|18212|18213|20191|20272|20273|20312|20779|22421|56016|74513|101772|109676|110862|195208|216643|216856|232975|235086|238161|667742	Chrna4|Agrn|Bax|Bcl2|Cacna1c|Cacna1g|Cacna2d1|Cacnb3|Casq2|Cftr|Cnr1|Cxadr|Fgf12|Gabra3|Gja5|Kcnma1|Kcnq1|Ngfr|Ntrk2|Ntrk3|Ryr2|Scn7a|Scn8a|Cx3cl1|Src|Wnt7a|Hebp2|Neto2|Ano1|Ank2|Kcnq3|Dcdc2a|Gabrp|Nlgn2|Atp1a3|Igsf9b|Akap6|Piezo2	0.0316228
GO Biological Processes	GO:0000910	cytokinesis	2.3	3.8	20558	160	1001	18	1.8	0.42	11799|11853|12531|13490|16001|16319|23834|26934|28105|66371|67455|68166|80986|108907|108961|213582|216049|381293	Birc5|Rhoc|Cdc25b|Drd3|Igf1r|Incenp|Cdc6|Racgap1|Trim36|Chmp4c|Klhl13|Spire1|Ckap2|Nusap1|E2f8|Map9|Zfp365|Kif14	0.0316228
GO Biological Processes	GO:0060627	regulation of vesicle-mediated transport	1.6	3.5	20558	596	1001	47	4.7	0.67	11438|11600|12121|12291|12306|12638|12772|12798|13193|13429|13490|13837|14063|14299|14734|15444|16409|16854|17304|17756|17918|17967|19152|19340|20660|20698|20779|22350|22421|53868|54525|58994|69908|80718|80838|94190|98878|100102|106572|109934|110351|171180|229521|233186|235442|259300|432530	Chrna4|Angpt1|Bicd1|Cacna1g|Anxa2|Cftr|Ccr2|Cnn2|Dcx|Dnm1|Drd3|Epha3|F2rl1|Ncs1|Gpc3|Hpca|Itgam|Lgals3|Mfge8|Map2|Myo5a|Ncam1|Prtn3|Rab3d|Sorl1|Sphk1|Src|Ezr|Wnt7a|Rab25|Syt7|Smpd3|Rab3b|Rab27b|H1f1|Ophn1|Ehd4|Pcsk9|Rab31|Abr|Rap1gap|Syt12|Syt11|Siglecf|Rab8b|Ehd2|Adcy1	0.0316228
GO Biological Processes	GO:0072028	nephron morphogenesis	2.9	4	20558	85	1001	12	1.2	0.34	12043|13869|14260|14634|14734|16878|20682|22417|56753|271127|319757|381157	Bcl2|Erbb4|Fmn1|Gli3|Gpc3|Lif|Sox9|Wnt4|Tacstd2|Adamts16|Smo|Greb1l	0.0316228
GO Biological Processes	GO:0045667	regulation of osteoblast differentiation	2.4	3.8	20558	147	1001	17	1.7	0.41	11839|12393|13386|14560|14634|18760|19219|20354|20377|20682|22402|22410|22417|22422|71584|102657|231633	Areg|Runx2|Dlk1|Gdf10|Gli3|Prkd1|Ptger4|Sema4d|Sfrp1|Sox9|Ccn4|Wnt10b|Wnt4|Wnt7b|Gdpd2|Cd276|Tmem119	0.0316228
GO Biological Processes	GO:0052652	cyclic purine nucleotide metabolic process	5.1	4.6	20558	24	1001	6	0.6	0.24	11513|54195|60596|73707|104111|432530	Adcy7|Gucy1b1|Gucy1a1|Gucy2g|Adcy3|Adcy1	0.0316228
GO Biological Processes	GO:0048670	regulation of collateral sprouting	5.1	4.6	20558	24	1001	6	0.6	0.24	13193|19280|20354|68585|244058|320027	Dcx|Ptprs|Sema4d|Rtn4|Rgma|Fstl4	0.0316228
GO Biological Processes	GO:0031954	positive regulation of protein autophosphorylation	5.1	4.6	20558	24	1001	6	0.6	0.24	11421|18591|20779|29875|71785|74012	Ace|Pdgfb|Src|Iqgap1|Pdgfd|Rap2b	0.0316228
GO Biological Processes	GO:0031643	positive regulation of myelination	5.1	4.6	20558	24	1001	6	0.6	0.24	13654|16411|18053|23966|211323|230822	Egr2|Itgax|Ngfr|Tenm4|Nrg1|Ncmap	0.0316228
GO Biological Processes	GO:0009190	cyclic nucleotide biosynthetic process	5.1	4.6	20558	24	1001	6	0.6	0.24	11513|54195|60596|73707|104111|432530	Adcy7|Gucy1b1|Gucy1a1|Gucy2g|Adcy3|Adcy1	0.0316228
GO Biological Processes	GO:0070838	divalent metal ion transport	1.7	3.5	20558	470	1001	39	3.9	0.61	11421|11438|11941|12028|12043|12288|12291|12293|12297|12299|12373|12768|13490|14381|14697|15444|16440|16854|17918|18591|18760|20191|20312|21808|26558|30955|66395|74777|80286|80982|106393|109676|192120|223473|228071|233571|238161|320508|338365	Ace|Chrna4|Atp2b2|Bax|Bcl2|Cacna1c|Cacna1g|Cacna2d1|Cacnb3|Cacng1|Casq2|Ccr1|Drd3|G6pdx|Gnb5|Hpca|Itpr3|Lgals3|Myo5a|Pdgfb|Prkd1|Ryr2|Cx3cl1|Tgfb2|Homer3|Pik3cg|Ahnak|Selenon|Tusc3|Cemip|Srl|Ank2|Bspry|Nipal2|Sestd1|P2ry6|Akap6|Cachd1|Slc41a2	0.0316228
GO Biological Processes	GO:0050663	cytokine secretion	2.5	3.8	20558	122	1001	15	1.5	0.38	12490|14063|14114|16420|19219|20312|20660|20779|22402|23845|56619|77125|171285|229521|241639	Cd34|F2rl1|Fbln1|Itgb6|Ptger4|Cx3cl1|Sorl1|Src|Ccn4|Clec5a|Clec4e|Il33|Havcr2|Syt11|Fermt1	0.0316228
GO Biological Processes	GO:0007088	regulation of mitotic nuclear division	2.3	3.7	20558	161	1001	18	1.8	0.42	11799|12223|12236|12649|13490|14184|16001|16551|18591|20698|23834|58994|66371|67849|105837|108907|213582|229841	Birc5|Btc|Bub1b|Chek1|Drd3|Fgfr3|Igf1r|Kif11|Pdgfb|Sphk1|Cdc6|Smpd3|Chmp4c|Cdca5|Mtbp|Nusap1|Map9|Cenpe	0.0316228
GO Biological Processes	GO:0045766	positive regulation of angiogenesis	2.2	3.7	20558	188	1001	20	2	0.44	11489|12189|12267|12273|12394|12490|14172|15277|15507|16411|16854|18760|20312|20356|20698|64074|68585|68792|73230|226841	Adam12|Brca1|C3ar1|C5ar1|Runx1|Cd34|Fgf18|Hk2|Hspb1|Itgax|Lgals3|Prkd1|Cx3cl1|Sema5a|Sphk1|Smoc2|Rtn4|Srpx2|Bmper|Vash2	0.0316228
GO Biological Processes	GO:0010770	positive regulation of cell morphogenesis involved in differentiation	2.2	3.7	20558	188	1001	20	2	0.44	13193|16885|16975|18003|18212|18213|18479|18481|19876|20354|20356|27279|50918|68585|110829|170758|211323|213084|244667|268902	Dcx|Limk1|Lrp8|Nedd9|Ntrk2|Ntrk3|Pak1|Pak3|Robo1|Sema4d|Sema5a|Tnfrsf12a|Myadm|Rtn4|Lims1|Rac3|Nrg1|Cdkl3|Disc1|Robo2	0.0316228
GO Biological Processes	GO:0008015	blood circulation	1.7	3.5	20558	502	1001	41	4.1	0.63	11421|11475|11600|11603|12267|12288|12291|12293|12373|12490|12638|12801|13052|13490|14063|14381|14613|16531|16535|17390|17540|18162|18591|19277|19735|20191|20312|20563|21808|22003|29856|53416|57246|58994|60596|109676|109934|232975|238161|242202|271127	Ace|Acta2|Angpt1|Agrn|C3ar1|Cacna1c|Cacna1g|Cacna2d1|Casq2|Cd34|Cftr|Cnr1|Cxadr|Drd3|F2rl1|G6pdx|Gja5|Kcnma1|Kcnq1|Mmp2|Mrvi1|Npr3|Pdgfb|Ptpro|Rgs2|Ryr2|Cx3cl1|Slit2|Tgfb2|Tpm1|Smtn|Stk39|Tbx20|Smpd3|Gucy1a1|Ank2|Abr|Atp1a3|Akap6|Pde5a|Adamts16	0.0316228
GO Biological Processes	GO:0006084	acetyl-CoA metabolic process	4.4	4.4	20558	33	1001	7	0.7	0.26	14104|60525|68738|104112|192156|208715|236900	Fasn|Acss2|Acss1|Acly|Mvd|Hmgcs1|Pdk3	0.0316228
GO Biological Processes	GO:0044818	mitotic G2/M transition checkpoint	4.4	4.4	20558	33	1001	7	0.7	0.26	12189|12450|12534|12575|23834|77011|269582	Brca1|Ccng1|Cdk1|Cdkn1a|Cdc6|Ticrr|Clspn	0.0316228
GO Biological Processes	GO:0045665	negative regulation of neuron differentiation	2	3.6	20558	259	1001	25	2.5	0.49	11785|13131|13837|13844|14634|17756|18053|19280|20354|20356|20563|20682|22240|22352|64294|68585|110351|121021|170835|209743|213084|216049|244058|244418|320027	Apbb1|Dab1|Epha3|Ephb2|Gli3|Map2|Ngfr|Ptprs|Sema4d|Sema5a|Slit2|Sox9|Dpysl3|Vim|Itm2c|Rtn4|Rap1gap|Cspg4|Inpp5j|Minar1|Cdkl3|Zfp365|Rgma|Prag1|Fstl4	0.0316228
GO Biological Processes	GO:2001257	regulation of cation channel activity	2.2	3.7	20558	175	1001	19	1.9	0.43	11438|12293|12297|12373|13490|13830|13844|14167|14697|15444|16535|17918|66395|74513|74777|109676|216856|233571|238161	Chrna4|Cacna2d1|Cacnb3|Casq2|Drd3|Stom|Ephb2|Fgf12|Gnb5|Hpca|Kcnq1|Myo5a|Ahnak|Neto2|Selenon|Ank2|Nlgn2|P2ry6|Akap6	0.0316228
GO Biological Processes	GO:0061572	actin filament bundle organization	2.2	3.7	20558	175	1001	19	1.9	0.43	11853|13717|16885|18479|19219|20312|20779|21809|22003|22240|22350|22417|56753|68166|102502|108897|109711|268396|385354	Rhoc|Eln|Limk1|Pak1|Ptger4|Cx3cl1|Src|Tgfb3|Tpm1|Dpysl3|Ezr|Wnt4|Tacstd2|Spire1|Pls1|Aif1l|Actn1|Sh3pxd2b|Frmd7	0.0316228
GO Biological Processes	GO:0048702	embryonic neurocranium morphogenesis	8.2	5.2	20558	10	1001	4	0.4	0.2	14634|21808|21809|22158	Gli3|Tgfb2|Tgfb3|Tulp3	0.0316228
GO Biological Processes	GO:0048754	branching morphogenesis of an epithelial tube	2.2	3.7	20558	189	1001	20	2	0.44	11600|11839|12043|14634|14734|16147|18479|18612|20356|20563|20682|20779|22417|56753|57246|93840|207920|271127|319757|381157	Angpt1|Areg|Bcl2|Gli3|Gpc3|Ihh|Pak1|Etv4|Sema5a|Slit2|Sox9|Src|Wnt4|Tacstd2|Tbx20|Vangl2|Esrp1|Adamts16|Smo|Greb1l	0.0316228
GO Biological Processes	GO:0060537	muscle tissue development	1.7	3.5	20558	472	1001	39	3.9	0.61	11600|11910|12043|12390|12534|13007|13052|13654|13717|13869|14381|14613|16147|16948|17967|18092|18479|19735|20191|20682|21808|22003|22402|22410|22634|23966|56198|57246|57810|70417|74103|74777|101401|107765|117606|211323|238161|241226|319757	Angpt1|Atf3|Bcl2|Cav2|Cdk1|Csrp1|Cxadr|Egr2|Eln|Erbb4|G6pdx|Gja5|Ihh|Lox|Ncam1|Nkx2-6|Pak1|Rgs2|Ryr2|Sox9|Tgfb2|Tpm1|Ccn4|Wnt10b|Plagl1|Tenm4|Heyl|Tbx20|Cdon|Megf10|Nebl|Selenon|Adamts9|Ankrd1|Boc|Nrg1|Akap6|Itga8|Smo	0.0316228
GO Biological Processes	GO:0050921	positive regulation of chemotaxis	2.3	3.7	20558	149	1001	17	1.7	0.41	12267|12273|12768|12772|14063|14172|15507|18213|18591|18760|20312|20356|20563|53416|57266|64074|71785	C3ar1|C5ar1|Ccr1|Ccr2|F2rl1|Fgf18|Hspb1|Ntrk3|Pdgfb|Prkd1|Cx3cl1|Sema5a|Slit2|Stk39|Cxcl14|Smoc2|Pdgfd	0.0316228
GO Biological Processes	GO:0072511	divalent inorganic cation transport	1.7	3.5	20558	473	1001	39	3.9	0.61	11421|11438|11941|12028|12043|12288|12291|12293|12297|12299|12373|12768|13490|14381|14697|15444|16440|16854|17918|18591|18760|20191|20312|21808|26558|30955|66395|74777|80286|80982|106393|109676|192120|223473|228071|233571|238161|320508|338365	Ace|Chrna4|Atp2b2|Bax|Bcl2|Cacna1c|Cacna1g|Cacna2d1|Cacnb3|Cacng1|Casq2|Ccr1|Drd3|G6pdx|Gnb5|Hpca|Itpr3|Lgals3|Myo5a|Pdgfb|Prkd1|Ryr2|Cx3cl1|Tgfb2|Homer3|Pik3cg|Ahnak|Selenon|Tusc3|Cemip|Srl|Ank2|Bspry|Nipal2|Sestd1|P2ry6|Akap6|Cachd1|Slc41a2	0.0316228
GO Biological Processes	GO:0043588	skin development	1.9	3.6	20558	275	1001	26	2.6	0.5	12043|12394|12560|12832|12842|14027|14365|16403|16667|17918|18053|18612|19041|19143|20682|21808|22410|22421|83925|93840|170441|195733|216725|241639|252973|319757	Bcl2|Runx1|Cdh3|Col5a2|Col1a1|Evpl|Fzd3|Itga6|Krt17|Myo5a|Ngfr|Etv4|Ppl|St14|Sox9|Tgfb2|Wnt10b|Wnt7a|Trps1|Vangl2|Slc2a10|Grhl1|Adamts2|Fermt1|Grhl2|Smo	0.0316228
GO Biological Processes	GO:0031102	neuron projection regeneration	3.2	4	20558	64	1001	10	1	0.31	12043|16001|17181|17390|18213|18933|19280|27528|68585|244058	Bcl2|Igf1r|Matn2|Mmp2|Ntrk3|Prrx1|Ptprs|Nrep|Rtn4|Rgma	0.0398107
GO Biological Processes	GO:0050803	regulation of synapse structure or activity	1.9	3.5	20558	290	1001	27	2.7	0.51	11603|13429|13844|16560|16975|18011|18164|18212|18213|18481|19277|19280|20354|20692|22421|23888|26570|68792|71436|73340|74762|108672|211187|216856|234267|244667|319613	Agrn|Dnm1|Ephb2|Kif1a|Lrp8|Neurl1a|Nptx1|Ntrk2|Ntrk3|Pak3|Ptpro|Ptprs|Sema4d|Sparc|Wnt7a|Gpc6|Slc7a11|Srpx2|Flrt3|Nptxr|Mdga1|Zdhhc15|Lrtm2|Nlgn2|Gpm6a|Disc1|Sybu	0.0398107
GO Biological Processes	GO:0001764	neuron migration	2.2	3.6	20558	190	1001	20	2	0.44	11785|12028|12550|13131|13175|13193|13869|14365|17181|18212|18213|53883|57246|74762|195208|211323|226778|234267|242050|244667	Apbb1|Bax|Cdh1|Dab1|Dclk1|Dcx|Erbb4|Fzd3|Matn2|Ntrk2|Ntrk3|Celsr2|Tbx20|Mdga1|Dcdc2a|Nrg1|Mark1|Gpm6a|Igsf10|Disc1	0.0398107
GO Biological Processes	GO:0032388	positive regulation of intracellular transport	2.1	3.6	20558	218	1001	22	2.2	0.46	12189|12297|12306|12534|12550|12560|13830|14634|15444|16409|17756|18479|18760|20660|22350|54141|54525|77574|80982|232748|259300|319757	Brca1|Cacnb3|Anxa2|Cdk1|Cdh1|Cdh3|Stom|Gli3|Hpca|Itgam|Map2|Pak1|Prkd1|Sorl1|Ezr|Spag5|Syt7|Tcaf1|Cemip|Tcaf2|Ehd2|Smo	0.0398107
GO Biological Processes	GO:0098662	inorganic cation transmembrane transport	1.6	3.4	20558	651	1001	50	5	0.69	11603|11944|12028|12288|12291|12293|12297|12299|12373|13490|13830|14167|14381|14697|15444|16440|16494|16506|16531|16535|17918|18760|20191|20272|20273|20312|20537|21808|30955|53416|59095|66395|71145|74513|74777|75607|76252|80982|98741|100102|109676|110862|117167|171286|228071|232975|233571|236727|238161|277973	Agrn|Atp4a|Bax|Cacna1c|Cacna1g|Cacna2d1|Cacnb3|Cacng1|Casq2|Drd3|Stom|Fgf12|G6pdx|Gnb5|Hpca|Itpr3|Kcna6|Kcnd1|Kcnma1|Kcnq1|Myo5a|Prkd1|Ryr2|Scn7a|Scn8a|Cx3cl1|Slc5a1|Tgfb2|Pik3cg|Stk39|Fxyd6|Ahnak|Scara5|Neto2|Selenon|Wnk2|Atp6v0e2|Cemip|Kcnb2|Pcsk9|Ank2|Kcnq3|Steap4|Slc12a8|Sestd1|Atp1a3|P2ry6|Slc9a7|Akap6|Slc9a5	0.0398107
GO Biological Processes	GO:1901699	cellular response to nitrogen compound	1.6	3.4	20558	651	1001	50	5	0.69	11438|12189|12293|12373|12390|12550|12638|12832|12842|14783|16001|16401|16440|16535|17071|17390|17918|18011|18053|18212|18479|18710|19361|20191|20377|20563|20660|20682|20779|20913|22350|22352|22410|30955|52187|58994|71785|74551|74777|76507|98402|100102|101772|106572|107581|110862|232975|233571|235442|238161	Chrna4|Brca1|Cacna2d1|Casq2|Cav2|Cdh1|Cftr|Col5a2|Col1a1|Grb10|Igf1r|Itga4|Itpr3|Kcnq1|Ly6f|Mmp2|Myo5a|Neurl1a|Ngfr|Ntrk2|Pak1|Pik3r3|Rad51|Ryr2|Sfrp1|Slit2|Sorl1|Sox9|Src|Stxbp4|Ezr|Vim|Wnt10b|Pik3cg|Rragd|Smpd3|Pdgfd|Pck2|Selenon|Aoc1|Sh3bp4|Pcsk9|Ano1|Rab31|Col16a1|Kcnq3|Atp1a3|P2ry6|Rab8b|Akap6	0.0398107
GO Biological Processes	GO:0031280	negative regulation of cyclase activity	6	4.7	20558	17	1001	5	0.5	0.22	13490|15444|18162|18483|238161	Drd3|Hpca|Npr3|Palm|Akap6	0.0398107
GO Biological Processes	GO:0060413	atrial septum morphogenesis	6	4.7	20558	17	1001	5	0.5	0.22	14613|20677|21808|57246|319757	Gja5|Sox4|Tgfb2|Tbx20|Smo	0.0398107
GO Biological Processes	GO:0051963	regulation of synapse assembly	2.5	3.8	20558	124	1001	15	1.5	0.38	11603|13844|18164|18212|18213|19280|20354|22421|23888|68792|71436|73340|74762|211187|216856	Agrn|Ephb2|Nptx1|Ntrk2|Ntrk3|Ptprs|Sema4d|Wnt7a|Gpc6|Srpx2|Flrt3|Nptxr|Mdga1|Lrtm2|Nlgn2	0.0398107
GO Biological Processes	GO:0043583	ear development	2	3.6	20558	247	1001	24	2.4	0.48	11941|12043|12550|13844|14184|14365|14634|15444|16531|16535|17216|18933|20378|20682|21808|57266|73230|93840|109205|109934|207920|237523|241226|242022	Atp2b2|Bcl2|Cdh1|Ephb2|Fgfr3|Fzd3|Gli3|Hpca|Kcnma1|Kcnq1|Mcm2|Prrx1|Frzb|Sox9|Tgfb2|Cxcl14|Bmper|Vangl2|Sobp|Abr|Esrp1|Ptprq|Itga8|Frem2	0.0398107
GO Biological Processes	GO:0007413	axonal fasciculation	4.9	4.4	20558	25	1001	6	0.6	0.24	12801|13837|13844|17967|20356|68585	Cnr1|Epha3|Ephb2|Ncam1|Sema5a|Rtn4	0.0398107
GO Biological Processes	GO:0106030	neuron projection fasciculation	4.9	4.4	20558	25	1001	6	0.6	0.24	12801|13837|13844|17967|20356|68585	Cnr1|Epha3|Ephb2|Ncam1|Sema5a|Rtn4	0.0398107
GO Biological Processes	GO:0007423	sensory organ development	1.6	3.4	20558	636	1001	49	4.9	0.68	11830|11941|12028|12043|12288|12550|12832|12837|13193|13844|14184|14365|14634|14686|15444|16147|16531|16535|16878|17150|17216|18092|18212|18213|18591|18933|20378|20682|21808|22158|22352|22410|56297|57266|57810|66993|70673|73230|93840|109205|109934|207920|234267|234740|237523|241226|242022|252973|268396	Aqp5|Atp2b2|Bax|Bcl2|Cacna1c|Cdh1|Col5a2|Col8a1|Dcx|Ephb2|Fgfr3|Fzd3|Gli3|Gnat2|Hpca|Ihh|Kcnma1|Kcnq1|Lif|Mfap2|Mcm2|Nkx2-6|Ntrk2|Ntrk3|Pdgfb|Prrx1|Frzb|Sox9|Tgfb2|Tulp3|Vim|Wnt10b|Arl6|Cxcl14|Cdon|Smarcd3|Prdm16|Bmper|Vangl2|Sobp|Abr|Esrp1|Gpm6a|Tmem231|Ptprq|Itga8|Frem2|Grhl2|Sh3pxd2b	0.0398107
GO Biological Processes	GO:0061476	response to anticoagulant	12	5.7	20558	5	1001	3	0.3	0.17	20377|20563|20682	Sfrp1|Slit2|Sox9	0.0398107
GO Biological Processes	GO:0022009	central nervous system vasculogenesis	12	5.7	20558	5	1001	3	0.3	0.17	22421|22422|68585	Wnt7a|Wnt7b|Rtn4	0.0398107
GO Biological Processes	GO:0045636	positive regulation of melanocyte differentiation	12	5.7	20558	5	1001	3	0.3	0.17	12043|17311|101401	Bcl2|Kitl|Adamts9	0.0398107
GO Biological Processes	GO:0001957	intramembranous ossification	12	5.7	20558	5	1001	3	0.3	0.17	12842|14172|17390	Col1a1|Fgf18|Mmp2	0.0398107
GO Biological Processes	GO:0035905	ascending aorta development	12	5.7	20558	5	1001	3	0.3	0.17	16948|20677|21808	Lox|Sox4|Tgfb2	0.0398107
GO Biological Processes	GO:0098910	regulation of atrial cardiac muscle cell action potential	12	5.7	20558	5	1001	3	0.3	0.17	14613|20191|109676	Gja5|Ryr2|Ank2	0.0398107
GO Biological Processes	GO:1990511	piRNA biosynthetic process	12	5.7	20558	5	1001	3	0.3	0.17	13206|17864|57746	Ddx4|Mybl1|Piwil2	0.0398107
GO Biological Processes	GO:0036072	direct ossification	12	5.7	20558	5	1001	3	0.3	0.17	12842|14172|17390	Col1a1|Fgf18|Mmp2	0.0398107
GO Biological Processes	GO:0071634	regulation of transforming growth factor beta production	4.2	4.3	20558	34	1001	7	0.7	0.26	12490|12560|16420|17470|20312|21808|268977	Cd34|Cdh3|Itgb6|Cd200|Cx3cl1|Tgfb2|Ltbp1	0.0398107
GO Biological Processes	GO:0031098	stress-activated protein kinase signaling cascade	1.9	3.5	20558	277	1001	26	2.6	0.5	11677|14063|14167|14184|14235|16001|17969|18479|18481|19099|19219|20377|20698|21808|21934|22350|22421|22422|57912|79201|93840|140577|214230|242316|245527|338372	Akr1b3|F2rl1|Fgf12|Fgfr3|Foxm1|Igf1r|Ncf1|Pak1|Pak3|Mapk8ip1|Ptger4|Sfrp1|Sphk1|Tgfb2|Tnfrsf11a|Ezr|Wnt7a|Wnt7b|Cdc42se1|Tnfrsf23|Vangl2|Ankrd6|Pak6|Gdf6|Eda2r|Map3k9	0.0398107
GO Biological Processes	GO:2000649	regulation of sodium ion transmembrane transporter activity	3.4	4	20558	54	1001	9	0.9	0.3	11603|13490|13830|14167|53416|59095|74513|75607|100102	Agrn|Drd3|Stom|Fgf12|Stk39|Fxyd6|Neto2|Wnk2|Pcsk9	0.0398107
GO Biological Processes	GO:0060048	cardiac muscle contraction	2.5	3.7	20558	125	1001	15	1.5	0.38	11603|12288|12291|12293|12373|14613|16535|19735|20191|22003|29856|109676|232975|238161|242202	Agrn|Cacna1c|Cacna1g|Cacna2d1|Casq2|Gja5|Kcnq1|Rgs2|Ryr2|Tpm1|Smtn|Ank2|Atp1a3|Akap6|Pde5a	0.0398107
GO Biological Processes	GO:0072080	nephron tubule development	2.7	3.8	20558	100	1001	13	1.3	0.36	12043|14260|14634|14734|16878|20682|22417|22422|56198|56753|271127|319757|381157	Bcl2|Fmn1|Gli3|Gpc3|Lif|Sox9|Wnt4|Wnt7b|Heyl|Tacstd2|Adamts16|Smo|Greb1l	0.0398107
GO Biological Processes	GO:0010771	negative regulation of cell morphogenesis involved in differentiation	2.7	3.8	20558	100	1001	13	1.3	0.36	13131|13844|14114|17756|19280|20354|20356|20563|56753|68585|213084|244058|320027	Dab1|Ephb2|Fbln1|Map2|Ptprs|Sema4d|Sema5a|Slit2|Tacstd2|Rtn4|Cdkl3|Rgma|Fstl4	0.0398107
GO Biological Processes	GO:0045840	positive regulation of mitotic nuclear division	3.2	3.9	20558	65	1001	10	1	0.31	11799|12223|13490|16001|18591|20698|58994|67849|108907|229841	Birc5|Btc|Drd3|Igf1r|Pdgfb|Sphk1|Smpd3|Cdca5|Nusap1|Cenpe	0.0398107
GO Biological Processes	GO:0044774	mitotic DNA integrity checkpoint	3.2	3.9	20558	65	1001	10	1	0.31	12366|12443|12450|12534|12575|20677|21973|23834|77011|269582	Casp2|Ccnd1|Ccng1|Cdk1|Cdkn1a|Sox4|Top2a|Cdc6|Ticrr|Clspn	0.0398107
GO Biological Processes	GO:1901992	positive regulation of mitotic cell cycle phase transition	2.8	3.8	20558	88	1001	12	1.2	0.34	11799|12443|12444|12531|12534|22410|66993|67849|76843|105837|114714|229841	Birc5|Ccnd1|Ccnd2|Cdc25b|Cdk1|Wnt10b|Smarcd3|Cdca5|Dtl|Mtbp|Rad51c|Cenpe	0.0398107
GO Biological Processes	GO:0007080	mitotic metaphase plate congression	3.7	4.1	20558	44	1001	8	0.8	0.28	52276|56742|66371|66977|67849|73804|229841|381293	Cdca8|Psrc1|Chmp4c|Nuf2|Cdca5|Kif2c|Cenpe|Kif14	0.0398107
GO Biological Processes	GO:0048660	regulation of smooth muscle cell proliferation	2.2	3.6	20558	165	1001	18	1.8	0.42	11677|12267|12575|16001|16160|17390|18162|18479|18573|18591|20312|21809|21817|22402|58994|71785|233571|239273	Akr1b3|C3ar1|Cdkn1a|Igf1r|Il12b|Mmp2|Npr3|Pak1|Pde1a|Pdgfb|Cx3cl1|Tgfb3|Tgm2|Ccn4|Smpd3|Pdgfd|P2ry6|Abcc4	0.0398107
GO Biological Processes	GO:0001942	hair follicle development	2.5	3.7	20558	113	1001	14	1.4	0.37	12043|12394|12560|14365|16667|17918|18053|20682|21808|22410|83925|93840|241639|319757	Bcl2|Runx1|Cdh3|Fzd3|Krt17|Myo5a|Ngfr|Sox9|Tgfb2|Wnt10b|Trps1|Vangl2|Fermt1|Smo	0.0398107
GO Biological Processes	GO:0048608	reproductive structure development	1.7	3.4	20558	478	1001	39	3.9	0.61	11600|12028|12043|12394|12443|12550|12638|12841|14155|14620|16001|16401|16878|17311|17390|18591|18793|19143|19219|20377|20682|20732|20779|21808|22174|22417|22421|22422|56213|72469|94224|108961|226841|236899|237911|238328|240725|252973|381157	Angpt1|Bax|Bcl2|Runx1|Ccnd1|Cdh1|Cftr|Col9a3|Fem1b|Gjb3|Igf1r|Itga4|Lif|Kitl|Mmp2|Pdgfb|Plaur|St14|Ptger4|Sfrp1|Sox9|Spint1|Src|Tgfb2|Tyro3|Wnt4|Wnt7a|Wnt7b|Htra1|Plcd3|Srd5a2|E2f8|Vash2|Pcyt1b|Brip1|Vash1|Sulf1|Grhl2|Greb1l	0.0398107
GO Biological Processes	GO:0032410	negative regulation of transporter activity	2.9	3.8	20558	77	1001	11	1.1	0.33	11603|12297|12373|13490|13844|14167|14697|16535|53416|100102|232748	Agrn|Cacnb3|Casq2|Drd3|Ephb2|Fgf12|Gnb5|Kcnq1|Stk39|Pcsk9|Tcaf2	0.0398107
GO Biological Processes	GO:1900180	regulation of protein localization to nucleus	2.4	3.7	20558	139	1001	16	1.6	0.4	11600|12189|12390|12534|12550|13175|14634|16878|18053|18760|18767|20779|21808|195359|241639|319757	Angpt1|Brca1|Cav2|Cdk1|Cdh1|Dclk1|Gli3|Lif|Ngfr|Prkd1|Pkia|Src|Tgfb2|Trim40|Fermt1|Smo	0.0398107
GO Biological Processes	GO:0050878	regulation of body fluid levels	1.8	3.4	20558	355	1001	31	3.1	0.55	11677|11830|11941|12223|12306|12443|12490|12550|12638|12994|13844|13869|14063|14114|14613|16531|18011|18162|18591|19219|19277|20202|20312|22174|26570|53416|53883|74012|74145|195733|216350	Akr1b3|Aqp5|Atp2b2|Btc|Anxa2|Ccnd1|Cd34|Cdh1|Cftr|Csn3|Ephb2|Erbb4|F2rl1|Fbln1|Gja5|Kcnma1|Neurl1a|Npr3|Pdgfb|Ptger4|Ptpro|S100a9|Cx3cl1|Tyro3|Slc7a11|Stk39|Celsr2|Rap2b|F13a1|Grhl1|Tspan8	0.0398107
GO Biological Processes	GO:0007051	spindle organization	2.2	3.6	20558	180	1001	19	1.9	0.43	11799|16319|16551|16580|17865|22350|26934|28105|51944|54141|56742|66371|66977|68519|72119|74470|78906|213582|229841	Birc5|Incenp|Kif11|Kifc5b|Mybl2|Ezr|Racgap1|Trim36|Knstrn|Spag5|Psrc1|Chmp4c|Nuf2|Eml1|Tpx2|Cep72|Misp|Map9|Cenpe	0.0398107
GO Biological Processes	GO:0071320	cellular response to cAMP	4.1	4.2	20558	35	1001	7	0.7	0.26	12638|16440|16535|22350|22410|30955|238161	Cftr|Itpr3|Kcnq1|Ezr|Wnt10b|Pik3cg|Akap6	0.0398107
GO Biological Processes	GO:0021801	cerebral cortex radial glia guided migration	4.7	4.3	20558	26	1001	6	0.6	0.24	13131|13193|14634|16975|68585|244667	Dab1|Dcx|Gli3|Lrp8|Rtn4|Disc1	0.0398107
GO Biological Processes	GO:0022030	telencephalon glial cell migration	4.7	4.3	20558	26	1001	6	0.6	0.24	13131|13193|14634|16975|68585|244667	Dab1|Dcx|Gli3|Lrp8|Rtn4|Disc1	0.0398107
GO Biological Processes	GO:0021696	cerebellar cortex morphogenesis	3.7	4	20558	45	1001	8	0.8	0.28	11941|22421|73668|94190|216049|319757|319953|381293	Atp2b2|Wnt7a|Ttc21b|Ophn1|Zfp365|Smo|Ttll1|Kif14	0.0398107
GO Biological Processes	GO:0042552	myelination	2.2	3.6	20558	167	1001	18	1.8	0.42	13654|14184|15212|16411|17153|17196|17918|18053|18212|18213|19153|22239|23966|56386|211323|215798|230822|381293	Egr2|Fgfr3|Hexb|Itgax|Mal|Mbp|Myo5a|Ngfr|Ntrk2|Ntrk3|Prx|Ugt8a|Tenm4|B4galt6|Nrg1|Adgrg6|Ncmap|Kif14	0.0398107
GO Biological Processes	GO:1901989	positive regulation of cell cycle phase transition	2.6	3.7	20558	102	1001	13	1.3	0.36	11799|12443|12444|12531|12534|20913|22410|66993|67849|76843|105837|114714|229841	Birc5|Ccnd1|Ccnd2|Cdc25b|Cdk1|Stxbp4|Wnt10b|Smarcd3|Cdca5|Dtl|Mtbp|Rad51c|Cenpe	0.0398107
GO Biological Processes	GO:0050000	chromosome localization	2.9	3.8	20558	78	1001	11	1.1	0.33	11799|16319|52276|54141|56742|66371|66977|67849|73804|229841|381293	Birc5|Incenp|Cdca8|Spag5|Psrc1|Chmp4c|Nuf2|Cdca5|Kif2c|Cenpe|Kif14	0.0398107
GO Biological Processes	GO:0051303	establishment of chromosome localization	2.9	3.8	20558	78	1001	11	1.1	0.33	11799|16319|52276|54141|56742|66371|66977|67849|73804|229841|381293	Birc5|Incenp|Cdca8|Spag5|Psrc1|Chmp4c|Nuf2|Cdca5|Kif2c|Cenpe|Kif14	0.0398107
GO Biological Processes	GO:0006936	muscle contraction	1.9	3.4	20558	296	1001	27	2.7	0.51	11475|11603|12288|12291|12293|12373|14613|16531|16535|17540|17930|17969|19219|19735|20191|20698|22003|29856|57246|58994|60596|109676|232975|238161|240725|242202|326618	Acta2|Agrn|Cacna1c|Cacna1g|Cacna2d1|Casq2|Gja5|Kcnma1|Kcnq1|Mrvi1|Myom2|Ncf1|Ptger4|Rgs2|Ryr2|Sphk1|Tpm1|Smtn|Tbx20|Smpd3|Gucy1a1|Ank2|Atp1a3|Akap6|Sulf1|Pde5a|Tpm4	0.0398107
GO Biological Processes	GO:0090132	epithelium migration	1.9	3.4	20558	296	1001	27	2.7	0.51	11600|14172|15507|18591|18710|18760|19876|20356|20563|20682|20692|20779|21808|22421|53868|56753|64074|68585|68792|73230|78560|94352|101401|238328|241639|245827|252973	Angpt1|Fgf18|Hspb1|Pdgfb|Pik3r3|Prkd1|Robo1|Sema5a|Slit2|Sox9|Sparc|Src|Tgfb2|Wnt7a|Rab25|Tacstd2|Smoc2|Rtn4|Srpx2|Bmper|Adgra2|Loxl2|Adamts9|Vash1|Fermt1|Fat2|Grhl2	0.0398107
GO Biological Processes	GO:0072077	renal vesicle morphogenesis	5.7	4.5	20558	18	1001	5	0.5	0.22	14260|16878|20682|22417|319757	Fmn1|Lif|Sox9|Wnt4|Smo	0.0398107
GO Biological Processes	GO:0006897	endocytosis	1.5	3.3	20558	777	1001	57	5.7	0.73	11600|12121|12306|12390|12728|12772|12798|12934|13193|13429|13490|13837|14063|14734|15444|16401|16409|16854|16975|17304|17534|19152|20660|20698|20779|20975|21817|22174|22350|30955|51795|54525|57912|70417|71145|71889|80718|80838|94190|98402|98878|100102|102626|106393|106572|109676|109934|110351|214897|216856|226421|229521|233186|233571|240055|259300|544817	Angpt1|Bicd1|Anxa2|Cav2|Clcn5|Ccr2|Cnn2|Dpysl2|Dcx|Dnm1|Drd3|Epha3|F2rl1|Gpc3|Hpca|Itga4|Itgam|Lgals3|Lrp8|Mfge8|Mrc2|Prtn3|Sorl1|Sphk1|Src|Synj2|Tgm2|Tyro3|Ezr|Pik3cg|Srpx|Syt7|Cdc42se1|Megf10|Scara5|Epn3|Rab27b|H1f1|Ophn1|Sh3bp4|Ehd4|Pcsk9|Mapkapk3|Srl|Rab31|Ank2|Abr|Rap1gap|Csnk1g1|Nlgn2|Rab7b|Syt11|Siglecf|P2ry6|Neurl1b|Ehd2|Arhgap27	0.0398107
GO Biological Processes	GO:0061458	reproductive system development	1.7	3.3	20558	482	1001	39	3.9	0.61	11600|12028|12043|12394|12443|12550|12638|12841|14155|14620|16001|16401|16878|17311|17390|18591|18793|19143|19219|20377|20682|20732|20779|21808|22174|22417|22421|22422|56213|72469|94224|108961|226841|236899|237911|238328|240725|252973|381157	Angpt1|Bax|Bcl2|Runx1|Ccnd1|Cdh1|Cftr|Col9a3|Fem1b|Gjb3|Igf1r|Itga4|Lif|Kitl|Mmp2|Pdgfb|Plaur|St14|Ptger4|Sfrp1|Sox9|Spint1|Src|Tgfb2|Tyro3|Wnt4|Wnt7a|Wnt7b|Htra1|Plcd3|Srd5a2|E2f8|Vash2|Pcyt1b|Brip1|Vash1|Sulf1|Grhl2|Greb1l	0.0398107
GO Cellular Components	GO:0031012	extracellular matrix	3.4	12	20558	513	1001	84	8.4	0.88	11492|11600|11603|12111|12306|12394|12406|12816|12829|12832|12834|12835|12836|12837|12840|12841|12842|12950|13717|14114|14734|16012|16147|16403|16782|16854|16948|16949|17150|17181|17304|17381|17390|17391|18073|19661|20377|20563|20692|21808|21809|21817|21858|22038|22402|22403|22417|22421|23794|23888|26360|30800|54156|56213|58859|64074|64817|67448|68792|69675|71790|73230|74145|77794|78892|94352|101…	Adam19|Angpt1|Agrn|Bgn|Anxa2|Runx1|Serpinh1|Col12a1|Col4a4|Col5a2|Col6a2|Col6a3|Col7a1|Col8a1|Col9a2|Col9a3|Col1a1|Hapln1|Eln|Fbln1|Gpc3|Igfbp6|Ihh|Itga6|Lamc2|Lgals3|Lox|Loxl1|Mfap2|Matn2|Mfge8|Mmp12|Mmp2|Mmp24|Nid1|Rbp3|Sfrp1|Slit2|Sparc|Tgfb2|Tgfb3|Tgm2|Timp2|Plscr1|Ccn4|Ccn5|Wnt4|Wnt7a|Adamts5|Gpc6|Angptl2|Mmp20|Egfl6|Htra1|Efemp2|Smoc2|Svep1|Plxdc2|Srpx2|Pxdn|Anxa9|Bmper|F13a1|Adamtsl2|Crisp…	1e-19
GO Cellular Components	GO:0062023	collagen-containing extracellular matrix	3.4	11	20558	385	1001	63	6.3	0.77	11492|11600|11603|12111|12306|12394|12406|12816|12829|12832|12834|12835|12836|12837|12840|12841|12842|12950|13717|14114|14734|16012|16403|16782|16854|16948|16949|17150|17181|17304|18073|19661|20377|20563|20692|21808|21809|21817|21858|22038|23794|23888|26360|54156|56213|58859|64074|67448|68792|69675|71790|73230|74145|94352|107581|121021|209378|216725|230971|233332|242022|268780|268977	Adam19|Angpt1|Agrn|Bgn|Anxa2|Runx1|Serpinh1|Col12a1|Col4a4|Col5a2|Col6a2|Col6a3|Col7a1|Col8a1|Col9a2|Col9a3|Col1a1|Hapln1|Eln|Fbln1|Gpc3|Igfbp6|Itga6|Lamc2|Lgals3|Lox|Loxl1|Mfap2|Matn2|Mfge8|Nid1|Rbp3|Sfrp1|Slit2|Sparc|Tgfb2|Tgfb3|Tgm2|Timp2|Plscr1|Adamts5|Gpc6|Angptl2|Egfl6|Htra1|Efemp2|Smoc2|Plxdc2|Srpx2|Pxdn|Anxa9|Bmper|F13a1|Loxl2|Col16a1|Cspg4|Itih5|Adamts2|Megf6|Adamts17|Frem2|Egflam|Ltbp1	1e-14
GO Cellular Components	GO:0099513	polymeric cytoskeletal fiber	2.1	6.7	20558	690	1001	71	7.1	0.81	11799|12121|12338|12534|12934|13193|13429|14027|14260|16319|16551|16560|16580|16667|17756|17918|18479|19041|19340|20779|20975|22003|22240|22350|22352|29856|29875|51944|52250|54141|56455|56742|66140|66468|67951|68519|69693|70218|70292|71206|71566|71584|72042|72119|73804|74187|77521|78906|80986|102502|108897|108907|109711|110083|110308|110310|170758|195208|213582|217310|229841|232943|237436|244667|…	Birc5|Bicd1|Capn6|Cdk1|Dpysl2|Dcx|Dnm1|Evpl|Fmn1|Incenp|Kif11|Kif1a|Kifc5b|Krt17|Map2|Myo5a|Pak1|Ppl|Rab3d|Src|Synj2|Tpm1|Dpysl3|Ezr|Vim|Smtn|Iqgap1|Knstrn|Reep1|Spag5|Dynll1|Psrc1|Ska2|Ska1|Tubb6|Eml1|Pof1b|Kif18b|Afap1|Katnal2|Clmp|Gdpd2|Cotl1|Tpx2|Kif2c|Katnb1|Mtus2|Misp|Ckap2|Pls1|Aif1l|Nusap1|Actn1|Dnah12|Krt5|Krt7|Rac3|Dcdc2a|Map9|Hid1|Cenpe|Klc3|Gas2l3|Disc1|Clip2|Sybu|Ttll1|Tpm4|Kif14|Spe…	1.25893e-06
GO Cellular Components	GO:0030424	axon	2	6.4	20558	726	1001	72	7.2	0.82	11603|11785|12315|12550|12801|12934|13052|13193|13429|13527|13723|13844|14299|14365|15444|15507|16001|16401|16494|16531|16560|16885|16975|17196|17470|17756|17918|17967|18212|18213|18479|18483|19099|19876|20272|20273|20336|20698|20975|21808|21858|22240|22352|23859|29875|53623|54525|56455|68585|71436|72119|74187|94190|110078|110351|110862|117606|170758|170835|211323|213582|229521|230822|232975|2342…	Agrn|Apbb1|Calm3|Cdh1|Cnr1|Dpysl2|Cxadr|Dcx|Dnm1|Dtna|Emb|Ephb2|Ncs1|Fzd3|Hpca|Hspb1|Igf1r|Itga4|Kcna6|Kcnma1|Kif1a|Limk1|Lrp8|Mbp|Cd200|Map2|Myo5a|Ncam1|Ntrk2|Ntrk3|Pak1|Palm|Mapk8ip1|Robo1|Scn7a|Scn8a|Exoc4|Sphk1|Synj2|Tgfb2|Timp2|Dpysl3|Vim|Dlg2|Iqgap1|Gria3|Syt7|Dynll1|Rtn4|Flrt3|Tpx2|Katnb1|Ophn1|Pygb|Rap1gap|Kcnq3|Boc|Rac3|Inpp5j|Nrg1|Map9|Syt11|Ncmap|Atp1a3|Gpm6a|Prtg|Slc2a13|Disc1|Robo2|S…	3.98107e-06
GO Cellular Components	GO:0043025	neuronal cell body	2	6.3	20558	721	1001	71	7.1	0.81	11438|11785|11941|12288|12291|12450|12638|12716|12768|12934|13131|13193|13844|14365|15444|15507|16001|16401|16440|16506|16531|16560|16975|17196|17470|17756|17918|17967|17969|18011|18053|18104|18212|18484|18573|18591|19088|19219|19876|20273|20312|20336|20660|20713|21808|21809|21858|23859|50790|53623|54525|68585|72119|74187|94224|98741|107448|110351|110862|114886|117606|170758|232975|234267|235086|…	Chrna4|Apbb1|Atp2b2|Cacna1c|Cacna1g|Ccng1|Cftr|Ckmt1|Ccr1|Dpysl2|Dab1|Dcx|Ephb2|Fzd3|Hpca|Hspb1|Igf1r|Itga4|Itpr3|Kcnd1|Kcnma1|Kif1a|Lrp8|Mbp|Cd200|Map2|Myo5a|Ncam1|Ncf1|Neurl1a|Ngfr|Nqo1|Ntrk2|Pam|Pde1a|Pdgfb|Prkar2b|Ptger4|Robo1|Scn8a|Cx3cl1|Exoc4|Sorl1|Serpini1|Tgfb2|Tgfb3|Timp2|Dlg2|Acsl4|Gria3|Syt7|Rtn4|Tpx2|Katnb1|Srd5a2|Kcnb2|Unc5a|Rap1gap|Kcnq3|Cygb|Boc|Rac3|Atp1a3|Gpm6a|Igsf9b|Itga8|Cnks…	5.01187e-06
GO Cellular Components	GO:0033267	axon part	2.3	6.3	20558	459	1001	51	5.1	0.7	11603|11785|12315|12550|12801|12934|13052|13193|13429|14299|16401|16494|16531|16885|17196|17756|17967|18212|18479|19099|19876|20273|20336|20975|21858|22240|23859|29875|53623|54525|56455|68585|71436|72119|74187|94190|110862|117606|170758|170835|211323|229521|230822|232975|234267|239606|244667|268902|319757|385354|100040563	Agrn|Apbb1|Calm3|Cdh1|Cnr1|Dpysl2|Cxadr|Dcx|Dnm1|Ncs1|Itga4|Kcna6|Kcnma1|Limk1|Mbp|Map2|Ncam1|Ntrk2|Pak1|Mapk8ip1|Robo1|Scn8a|Exoc4|Synj2|Timp2|Dpysl3|Dlg2|Iqgap1|Gria3|Syt7|Dynll1|Rtn4|Flrt3|Tpx2|Katnb1|Ophn1|Kcnq3|Boc|Rac3|Inpp5j|Nrg1|Syt11|Ncmap|Atp1a3|Gpm6a|Slc2a13|Disc1|Robo2|Smo|Frmd7|Dynlt1c	1.25893e-05
GO Cellular Components	GO:0098978	glutamatergic synapse	2.2	6.1	20558	508	1001	54	5.4	0.71	11603|11785|11941|12288|12293|12550|12552|12801|13429|13490|13844|13869|14299|15444|16531|17918|17967|18164|18212|18213|18479|18481|19085|19088|19277|19280|20273|20692|20779|21985|22421|23859|23888|26558|52389|53324|53623|54195|54525|59095|60596|66673|68585|71436|73340|94190|109711|109934|211323|234267|244723|245684|319468|432530	Agrn|Apbb1|Atp2b2|Cacna1c|Cacna2d1|Cdh1|Cdh11|Cnr1|Dnm1|Drd3|Ephb2|Erbb4|Ncs1|Hpca|Kcnma1|Myo5a|Ncam1|Nptx1|Ntrk2|Ntrk3|Pak1|Pak3|Prkar1b|Prkar2b|Ptpro|Ptprs|Scn8a|Sparc|Src|Tpd52|Wnt7a|Dlg2|Gpc6|Homer3|Adgra1|Nptx2|Gria3|Gucy1b1|Syt7|Fxyd6|Gucy1a1|Sorcs3|Rtn4|Flrt3|Nptxr|Ophn1|Actn1|Abr|Nrg1|Gpm6a|Olfm2|Cnksr2|Ppm1h|Adcy1	1.58489e-05
GO Cellular Components	GO:0005874	microtubule	2.3	6.1	20558	430	1001	48	4.8	0.68	11799|12121|12338|12534|12934|13193|13429|16319|16551|16560|16580|17756|17918|19340|20975|29875|51944|52250|54141|56455|56742|66140|66468|67951|68519|70218|71206|71566|72119|73804|74187|77521|78906|80986|108907|110083|195208|213582|217310|229841|232943|237436|244667|269713|319613|319953|381293|100040563	Birc5|Bicd1|Capn6|Cdk1|Dpysl2|Dcx|Dnm1|Incenp|Kif11|Kif1a|Kifc5b|Map2|Myo5a|Rab3d|Synj2|Iqgap1|Knstrn|Reep1|Spag5|Dynll1|Psrc1|Ska2|Ska1|Tubb6|Eml1|Kif18b|Katnal2|Clmp|Tpx2|Kif2c|Katnb1|Mtus2|Misp|Ckap2|Nusap1|Dnah12|Dcdc2a|Map9|Hid1|Cenpe|Klc3|Gas2l3|Disc1|Clip2|Sybu|Ttll1|Kif14|Dynlt1c	1.99526e-05
GO Cellular Components	GO:0030426	growth cone	2.9	6.4	20558	209	1001	30	3	0.54	11603|11785|12315|12801|12934|13052|13193|16401|16885|17756|17967|18212|18479|19099|20336|21858|22240|29875|68585|71436|74187|117606|170758|170835|234267|239606|244667|319757|385354|100040563	Agrn|Apbb1|Calm3|Cnr1|Dpysl2|Cxadr|Dcx|Itga4|Limk1|Map2|Ncam1|Ntrk2|Pak1|Mapk8ip1|Exoc4|Timp2|Dpysl3|Iqgap1|Rtn4|Flrt3|Katnb1|Boc|Rac3|Inpp5j|Gpm6a|Slc2a13|Disc1|Smo|Frmd7|Dynlt1c	2.51189e-05
GO Cellular Components	GO:0005604	basement membrane	3.8	6.7	20558	114	1001	21	2.1	0.45	11603|12306|12394|12829|12836|12837|12841|14114|16403|16782|16949|17181|18073|20692|21808|21858|54156|64074|94352|242022|268780	Agrn|Anxa2|Runx1|Col4a4|Col7a1|Col8a1|Col9a3|Fbln1|Itga6|Lamc2|Loxl1|Matn2|Nid1|Sparc|Tgfb2|Timp2|Egfl6|Smoc2|Loxl2|Frem2|Egflam	2.51189e-05
GO Cellular Components	GO:0048471	perinuclear region of cytoplasm	2	5.8	20558	666	1001	64	6.4	0.77	11677|11785|12028|12043|12121|12236|12291|12306|12338|12390|12450|12490|12550|12575|13131|13206|13830|14184|15893|16440|16531|16782|16885|17215|18212|18484|19088|19099|19361|20312|20537|20660|20750|20779|20975|21985|22038|22350|22352|26898|27416|64294|66569|68026|69908|71889|76884|79235|98878|100102|109676|110829|114714|170441|170643|170758|192120|229521|233549|235442|238161|244667|259300|268977	Akr1b3|Apbb1|Bax|Bcl2|Bicd1|Bub1b|Cacna1g|Anxa2|Capn6|Cav2|Ccng1|Cd34|Cdh1|Cdkn1a|Dab1|Ddx4|Stom|Fgfr3|Ica1|Itpr3|Kcnma1|Lamc2|Limk1|Mcm3|Ntrk2|Pam|Prkar2b|Mapk8ip1|Rad51|Cx3cl1|Slc5a1|Sorl1|Spp1|Src|Synj2|Tpd52|Plscr1|Ezr|Vim|Ctsj|Abcc5|Itm2c|Gdpd1|Pclaf|Rab3b|Epn3|Cyfip2|Lrat|Ehd4|Pcsk9|Ank2|Lims1|Rad51c|Slc2a10|Kirrel|Rac3|Bspry|Syt11|Mogat2|Rab8b|Akap6|Disc1|Ehd2|Ltbp1	3.16228e-05
GO Cellular Components	GO:0030427	site of polarized growth	2.9	6.2	20558	216	1001	30	3	0.54	11603|11785|12315|12801|12934|13052|13193|16401|16885|17756|17967|18212|18479|19099|20336|21858|22240|29875|68585|71436|74187|117606|170758|170835|234267|239606|244667|319757|385354|100040563	Agrn|Apbb1|Calm3|Cnr1|Dpysl2|Cxadr|Dcx|Itga4|Limk1|Map2|Ncam1|Ntrk2|Pak1|Mapk8ip1|Exoc4|Timp2|Dpysl3|Iqgap1|Rtn4|Flrt3|Katnb1|Boc|Rac3|Inpp5j|Gpm6a|Slc2a13|Disc1|Smo|Frmd7|Dynlt1c	3.98107e-05
GO Cellular Components	GO:0019898	extrinsic component of membrane	2.4	5.9	20558	320	1001	38	3.8	0.6	12306|12390|12550|12552|12560|12563|13527|14302|14686|14687|14697|15444|16560|17153|17304|17969|18710|19041|19143|20191|20779|20975|22350|26934|29875|30955|53324|53416|69487|71889|75219|102371|104010|170835|217310|244723|245684|259300	Anxa2|Cav2|Cdh1|Cdh11|Cdh3|Cdh6|Dtna|Frk|Gnat2|Gnaz|Gnb5|Hpca|Kif1a|Mal|Mfge8|Ncf1|Pik3r3|Ppl|St14|Ryr2|Src|Synj2|Ezr|Racgap1|Iqgap1|Pik3cg|Nptx2|Stk39|Ndufaf5|Epn3|Dusp18|Myzap|Cdh22|Inpp5j|Hid1|Olfm2|Cnksr2|Ehd2	5.01187e-05
GO Cellular Components	GO:0045121	membrane raft	2.3	5.7	20558	379	1001	42	4.2	0.63	11600|11941|12288|12306|12390|12406|12550|12801|13052|13830|13869|16001|16409|16531|16535|16975|17153|18053|19088|19152|19285|20779|21933|22038|22350|29875|50918|64297|66395|74012|74762|76438|79201|101772|104111|107449|110862|170643|238161|240725|259300|319757	Angpt1|Atp2b2|Cacna1c|Anxa2|Cav2|Serpinh1|Cdh1|Cnr1|Cxadr|Stom|Erbb4|Igf1r|Itgam|Kcnma1|Kcnq1|Lrp8|Mal|Ngfr|Prkar2b|Prtn3|Cavin1|Src|Tnfrsf10b|Plscr1|Ezr|Iqgap1|Myadm|Gprc5b|Ahnak|Rap2b|Mdga1|Rftn1|Tnfrsf23|Ano1|Adcy3|Unc5b|Kcnq3|Kirrel|Akap6|Sulf1|Ehd2|Smo	7.94328e-05
GO Cellular Components	GO:0098857	membrane microdomain	2.3	5.7	20558	380	1001	42	4.2	0.63	11600|11941|12288|12306|12390|12406|12550|12801|13052|13830|13869|16001|16409|16531|16535|16975|17153|18053|19088|19152|19285|20779|21933|22038|22350|29875|50918|64297|66395|74012|74762|76438|79201|101772|104111|107449|110862|170643|238161|240725|259300|319757	Angpt1|Atp2b2|Cacna1c|Anxa2|Cav2|Serpinh1|Cdh1|Cnr1|Cxadr|Stom|Erbb4|Igf1r|Itgam|Kcnma1|Kcnq1|Lrp8|Mal|Ngfr|Prkar2b|Prtn3|Cavin1|Src|Tnfrsf10b|Plscr1|Ezr|Iqgap1|Myadm|Gprc5b|Ahnak|Rap2b|Mdga1|Rftn1|Tnfrsf23|Ano1|Adcy3|Unc5b|Kcnq3|Kirrel|Akap6|Sulf1|Ehd2|Smo	7.94328e-05
GO Cellular Components	GO:0099572	postsynaptic specialization	2.2	5.5	20558	439	1001	46	4.6	0.66	11438|11941|12288|13131|13175|13429|13490|13869|14396|15507|16506|16592|16975|17756|17974|18011|18053|18212|18479|18481|18483|19277|19280|20273|20336|20779|23859|26558|52389|53324|53623|66673|68585|71436|74513|109676|109934|216856|226251|229521|235086|241226|244667|245684|319757|432530	Chrna4|Atp2b2|Cacna1c|Dab1|Dclk1|Dnm1|Drd3|Erbb4|Gabra3|Hspb1|Kcnd1|Fabp5|Lrp8|Map2|Nck2|Neurl1a|Ngfr|Ntrk2|Pak1|Pak3|Palm|Ptpro|Ptprs|Scn8a|Exoc4|Src|Dlg2|Homer3|Adgra1|Nptx2|Gria3|Sorcs3|Rtn4|Flrt3|Neto2|Ank2|Abr|Nlgn2|Ablim1|Syt11|Igsf9b|Itga8|Disc1|Cnksr2|Smo|Adcy1	0.0001
GO Cellular Components	GO:0005876	spindle microtubule	4.7	6.6	20558	61	1001	14	1.4	0.37	11799|12338|12534|16551|54141|56742|66140|66468|70218|72119|78906|108907|213582|229841	Birc5|Capn6|Cdk1|Kif11|Spag5|Psrc1|Ska2|Ska1|Kif18b|Tpx2|Misp|Nusap1|Map9|Cenpe	0.000125893
GO Cellular Components	GO:0098984	neuron to neuron synapse	2.1	5.4	20558	433	1001	45	4.5	0.65	11941|12288|13131|13175|13429|13490|13869|15507|16506|16592|16975|17756|17974|18011|18053|18212|18479|18481|18483|19085|19277|19280|20273|20336|20779|23859|26558|52389|53623|66673|68585|71436|74513|109676|109934|171180|226251|229521|232975|235086|241226|244667|245684|319757|432530	Atp2b2|Cacna1c|Dab1|Dclk1|Dnm1|Drd3|Erbb4|Hspb1|Kcnd1|Fabp5|Lrp8|Map2|Nck2|Neurl1a|Ngfr|Ntrk2|Pak1|Pak3|Palm|Prkar1b|Ptpro|Ptprs|Scn8a|Exoc4|Src|Dlg2|Homer3|Adgra1|Gria3|Sorcs3|Rtn4|Flrt3|Neto2|Ank2|Abr|Syt12|Ablim1|Syt11|Atp1a3|Igsf9b|Itga8|Disc1|Cnksr2|Smo|Adcy1	0.000158489
GO Cellular Components	GO:0098589	membrane region	2.2	5.4	20558	393	1001	42	4.2	0.63	11600|11941|12288|12306|12390|12406|12550|12801|13052|13830|13869|16001|16409|16531|16535|16975|17153|18053|19088|19152|19285|20779|21933|22038|22350|29875|50918|64297|66395|74012|74762|76438|79201|101772|104111|107449|110862|170643|238161|240725|259300|319757	Angpt1|Atp2b2|Cacna1c|Anxa2|Cav2|Serpinh1|Cdh1|Cnr1|Cxadr|Stom|Erbb4|Igf1r|Itgam|Kcnma1|Kcnq1|Lrp8|Mal|Ngfr|Prkar2b|Prtn3|Cavin1|Src|Tnfrsf10b|Plscr1|Ezr|Iqgap1|Myadm|Gprc5b|Ahnak|Rap2b|Mdga1|Rftn1|Tnfrsf23|Ano1|Adcy3|Unc5b|Kcnq3|Kirrel|Akap6|Sulf1|Ehd2|Smo	0.000158489
GO Cellular Components	GO:0098794	postsynapse	1.8	5.1	20558	734	1001	65	6.5	0.78	11438|11785|11941|12288|12293|12550|13131|13175|13429|13490|13844|13869|14299|14396|15444|15507|16506|16531|16560|16592|16975|17756|17918|17967|17974|18011|18053|18212|18213|18479|18481|18483|19088|19277|19280|20273|20336|20779|23859|26558|52389|53324|53623|59095|66673|68585|71436|74513|94190|108672|109676|109711|109934|216643|216856|226251|229521|232975|235086|241226|244667|245684|271849|319757|…	Chrna4|Apbb1|Atp2b2|Cacna1c|Cacna2d1|Cdh1|Dab1|Dclk1|Dnm1|Drd3|Ephb2|Erbb4|Ncs1|Gabra3|Hpca|Hspb1|Kcnd1|Kcnma1|Kif1a|Fabp5|Lrp8|Map2|Myo5a|Ncam1|Nck2|Neurl1a|Ngfr|Ntrk2|Ntrk3|Pak1|Pak3|Palm|Prkar2b|Ptpro|Ptprs|Scn8a|Exoc4|Src|Dlg2|Homer3|Adgra1|Nptx2|Gria3|Fxyd6|Sorcs3|Rtn4|Flrt3|Neto2|Ophn1|Zdhhc15|Ank2|Actn1|Abr|Gabrp|Nlgn2|Ablim1|Syt11|Atp1a3|Igsf9b|Itga8|Disc1|Cnksr2|Shc4|Smo|Adcy1	0.000251189
GO Cellular Components	GO:0016323	basolateral plasma membrane	2.5	5.3	20558	259	1001	31	3.1	0.55	11421|11830|11987|12273|12306|12490|12550|12638|13052|13869|16403|16535|17075|18483|18591|19143|22350|23859|27416|53416|53624|54420|56753|72293|93840|108116|230751|230959|233571|239273|243328	Ace|Aqp5|Slc7a1|C5ar1|Anxa2|Cd34|Cdh1|Cftr|Cxadr|Erbb4|Itga6|Kcnq1|Epcam|Palm|Pdgfb|St14|Ezr|Dlg2|Abcc5|Stk39|Cldn7|Cldn8|Tacstd2|Nkd2|Vangl2|Slco3a1|Oscp1|Ajap1|P2ry6|Abcc4|Slc29a4	0.000316228
GO Cellular Components	GO:0150034	distal axon	2.1	5.1	20558	385	1001	40	4	0.62	11603|11785|12315|12550|12801|12934|13052|13193|14299|16401|16494|16531|16885|17756|17967|18212|18479|19099|20336|20975|21858|22240|29875|53623|54525|68585|71436|74187|94190|117606|170758|170835|229521|232975|234267|239606|244667|319757|385354|100040563	Agrn|Apbb1|Calm3|Cdh1|Cnr1|Dpysl2|Cxadr|Dcx|Ncs1|Itga4|Kcna6|Kcnma1|Limk1|Map2|Ncam1|Ntrk2|Pak1|Mapk8ip1|Exoc4|Synj2|Timp2|Dpysl3|Iqgap1|Gria3|Syt7|Rtn4|Flrt3|Katnb1|Ophn1|Boc|Rac3|Inpp5j|Syt11|Atp1a3|Gpm6a|Slc2a13|Disc1|Smo|Frmd7|Dynlt1c	0.000501187
GO Cellular Components	GO:0014069	postsynaptic density	2.1	5	20558	400	1001	41	4.1	0.63	11941|12288|13131|13175|13429|13490|13869|15507|16506|16592|16975|17756|17974|18011|18053|18212|18479|18481|18483|19277|19280|20273|20336|20779|23859|26558|52389|53623|66673|68585|71436|74513|109676|109934|226251|229521|241226|244667|245684|319757|432530	Atp2b2|Cacna1c|Dab1|Dclk1|Dnm1|Drd3|Erbb4|Hspb1|Kcnd1|Fabp5|Lrp8|Map2|Nck2|Neurl1a|Ngfr|Ntrk2|Pak1|Pak3|Palm|Ptpro|Ptprs|Scn8a|Exoc4|Src|Dlg2|Homer3|Adgra1|Gria3|Sorcs3|Rtn4|Flrt3|Neto2|Ank2|Abr|Ablim1|Syt11|Itga8|Disc1|Cnksr2|Smo|Adcy1	0.000501187
GO Cellular Components	GO:0005581	collagen trimer	3.8	5.7	20558	81	1001	15	1.5	0.38	12816|12829|12832|12834|12835|12836|12837|12840|12841|12842|16948|72709|107581|219151|235379	Col12a1|Col4a4|Col5a2|Col6a2|Col6a3|Col7a1|Col8a1|Col9a2|Col9a3|Col1a1|Lox|C1qtnf6|Col16a1|Scara3|Gldn	0.000630957
GO Cellular Components	GO:0070161	anchoring junction	2.3	5.1	20558	308	1001	34	3.4	0.57	12390|12550|12552|12560|12563|13052|13505|13507|13800|16403|16420|16475|16885|18479|18772|21753|22350|29875|52118|69693|70292|71436|71740|78906|101543|104010|108897|109711|110829|227737|230959|241639|244418|245827	Cav2|Cdh1|Cdh11|Cdh3|Cdh6|Cxadr|Dsc1|Dsc3|Enah|Itga6|Itgb6|Ajuba|Limk1|Pak1|Pkp1|Tes|Ezr|Iqgap1|Pvr|Pof1b|Afap1|Flrt3|Nectin4|Misp|Wtip|Cdh22|Aif1l|Actn1|Lims1|Niban2|Ajap1|Fermt1|Prag1|Fat2	0.000630957
GO Cellular Components	GO:0032279	asymmetric synapse	2.1	5	20558	405	1001	41	4.1	0.63	11941|12288|13131|13175|13429|13490|13869|15507|16506|16592|16975|17756|17974|18011|18053|18212|18479|18481|18483|19277|19280|20273|20336|20779|23859|26558|52389|53623|66673|68585|71436|74513|109676|109934|226251|229521|241226|244667|245684|319757|432530	Atp2b2|Cacna1c|Dab1|Dclk1|Dnm1|Drd3|Erbb4|Hspb1|Kcnd1|Fabp5|Lrp8|Map2|Nck2|Neurl1a|Ngfr|Ntrk2|Pak1|Pak3|Palm|Ptpro|Ptprs|Scn8a|Exoc4|Src|Dlg2|Homer3|Adgra1|Gria3|Sorcs3|Rtn4|Flrt3|Neto2|Ank2|Abr|Ablim1|Syt11|Itga8|Disc1|Cnksr2|Smo|Adcy1	0.000630957
GO Cellular Components	GO:0005884	actin filament	3	5.3	20558	136	1001	20	2	0.44	14260|17918|18479|20779|22003|22240|22350|29856|69693|70292|71584|72042|78906|102502|108897|109711|170758|237436|326618|432572	Fmn1|Myo5a|Pak1|Src|Tpm1|Dpysl3|Ezr|Smtn|Pof1b|Afap1|Gdpd2|Cotl1|Misp|Pls1|Aif1l|Actn1|Rac3|Gas2l3|Tpm4|Specc1	0.000630957
GO Cellular Components	GO:0044420	extracellular matrix component	4.5	5.8	20558	55	1001	12	1.2	0.34	12816|12829|12832|12842|13717|14114|16782|17150|19661|107581|207596|268977	Col12a1|Col4a4|Col5a2|Col1a1|Eln|Fbln1|Lamc2|Mfap2|Rbp3|Col16a1|Thsd4|Ltbp1	0.000794328
GO Cellular Components	GO:0019897	extrinsic component of plasma membrane	2.6	5	20558	189	1001	24	2.4	0.48	12306|12390|12550|12552|12560|12563|13527|14302|14686|14687|14697|17304|19041|19143|20191|20779|26934|29875|53324|71889|102371|104010|244723|245684	Anxa2|Cav2|Cdh1|Cdh11|Cdh3|Cdh6|Dtna|Frk|Gnat2|Gnaz|Gnb5|Mfge8|Ppl|St14|Ryr2|Src|Racgap1|Iqgap1|Nptx2|Epn3|Myzap|Cdh22|Olfm2|Cnksr2	0.001
GO Cellular Components	GO:0005912	adherens junction	2.2	4.8	20558	294	1001	32	3.2	0.56	12390|12550|12552|12560|12563|13052|13800|16403|16420|16475|16885|18479|18772|21753|22350|29875|52118|69693|70292|71436|71740|78906|101543|104010|108897|109711|110829|227737|230959|241639|244418|245827	Cav2|Cdh1|Cdh11|Cdh3|Cdh6|Cxadr|Enah|Itga6|Itgb6|Ajuba|Limk1|Pak1|Pkp1|Tes|Ezr|Iqgap1|Pvr|Pof1b|Afap1|Flrt3|Nectin4|Misp|Wtip|Cdh22|Aif1l|Actn1|Lims1|Niban2|Ajap1|Fermt1|Prag1|Fat2	0.00125893
GO Cellular Components	GO:0005881	cytoplasmic microtubule	3.5	5.3	20558	88	1001	15	1.5	0.38	11799|12121|19340|20975|52250|70218|71566|77521|78906|80986|213582|217310|269713|319613|100040563	Birc5|Bicd1|Rab3d|Synj2|Reep1|Kif18b|Clmp|Mtus2|Misp|Ckap2|Map9|Hid1|Clip2|Sybu|Dynlt1c	0.00125893
GO Cellular Components	GO:0005819	spindle	2.2	4.8	20558	297	1001	32	3.2	0.56	11799|12236|12338|12531|12534|16319|16551|16580|18003|23834|26934|51944|52276|54141|56455|56742|66140|66468|66934|68519|70218|70466|71206|72119|73804|74187|78906|108907|195208|213582|229841|381293	Birc5|Bub1b|Capn6|Cdc25b|Cdk1|Incenp|Kif11|Kifc5b|Nedd9|Cdc6|Racgap1|Knstrn|Cdca8|Spag5|Dynll1|Psrc1|Ska2|Ska1|Dsn1|Eml1|Kif18b|Ckap2l|Katnal2|Tpx2|Kif2c|Katnb1|Misp|Nusap1|Dcdc2a|Map9|Cenpe|Kif14	0.00125893
GO Cellular Components	GO:0031252	cell leading edge	2	4.7	20558	395	1001	39	3.9	0.61	11785|12306|12550|13800|14396|15444|16475|16885|17311|17756|17918|18053|18479|18483|19876|20336|20779|20975|22240|22350|22352|27279|29875|50918|51944|69538|71584|73341|107448|108897|109711|121021|170835|192120|211323|226251|241226|268902|100040563	Apbb1|Anxa2|Cdh1|Enah|Gabra3|Hpca|Ajuba|Limk1|Kitl|Map2|Myo5a|Ngfr|Pak1|Palm|Robo1|Exoc4|Src|Synj2|Dpysl3|Ezr|Vim|Tnfrsf12a|Iqgap1|Myadm|Knstrn|Antxr1|Gdpd2|Arhgef6|Unc5a|Aif1l|Actn1|Cspg4|Inpp5j|Bspry|Nrg1|Ablim1|Itga8|Robo2|Dynlt1c	0.00125893
GO Cellular Components	GO:0097060	synaptic membrane	1.9	4.6	20558	470	1001	44	4.4	0.65	11438|11785|11941|12288|12293|12801|13429|13490|13844|13869|14396|15507|16506|16531|17357|17967|18212|18213|18483|19277|19280|20273|23859|23959|53324|53623|54525|59095|66673|68585|68792|71436|109676|216643|216856|229521|232975|234267|235086|241226|244723|245684|271849|432530	Chrna4|Apbb1|Atp2b2|Cacna1c|Cacna2d1|Cnr1|Dnm1|Drd3|Ephb2|Erbb4|Gabra3|Hspb1|Kcnd1|Kcnma1|Marcksl1|Ncam1|Ntrk2|Ntrk3|Palm|Ptpro|Ptprs|Scn8a|Dlg2|Nt5e|Nptx2|Gria3|Syt7|Fxyd6|Sorcs3|Rtn4|Srpx2|Flrt3|Ank2|Gabrp|Nlgn2|Syt11|Atp1a3|Gpm6a|Igsf9b|Itga8|Olfm2|Cnksr2|Shc4|Adcy1	0.00158489
GO Cellular Components	GO:0051233	spindle midzone	5.1	5.6	20558	36	1001	9	0.9	0.3	16319|23834|26934|52276|68519|70218|213582|229841|381293	Incenp|Cdc6|Racgap1|Cdca8|Eml1|Kif18b|Map9|Cenpe|Kif14	0.00251189
GO Cellular Components	GO:0000777	condensed chromosome kinetochore	5	5.5	20558	37	1001	9	0.9	0.3	11799|12236|66140|66468|66934|66977|76464|229841|381318	Birc5|Bub1b|Ska2|Ska1|Dsn1|Nuf2|Knl1|Cenpe|Nsl1	0.00251189
GO Cellular Components	GO:0042383	sarcolemma	2.6	4.7	20558	165	1001	21	2.1	0.45	11603|12111|12288|12293|12297|12299|12306|12390|12834|12835|13527|16001|16535|20191|21809|22350|66395|68794|109676|232975|238161	Agrn|Bgn|Cacna1c|Cacna2d1|Cacnb3|Cacng1|Anxa2|Cav2|Col6a2|Col6a3|Dtna|Igf1r|Kcnq1|Ryr2|Tgfb3|Ezr|Ahnak|Flnc|Ank2|Atp1a3|Akap6	0.00251189
GO Cellular Components	GO:0030425	dendrite	1.7	4.3	20558	732	1001	60	6	0.75	11438|11785|11941|12288|12291|12450|12638|12934|13193|13429|13844|14299|14365|14396|14687|15444|15507|15893|16440|16506|16531|16560|16975|17756|17918|17969|18011|18053|18104|18212|18479|18483|18591|19088|19099|19277|20273|20336|23859|26558|53623|54525|68585|94190|98741|109711|110351|110862|170643|170835|211323|216856|226778|229521|232975|235086|241226|268977|269713|319757	Chrna4|Apbb1|Atp2b2|Cacna1c|Cacna1g|Ccng1|Cftr|Dpysl2|Dcx|Dnm1|Ephb2|Ncs1|Fzd3|Gabra3|Gnaz|Hpca|Hspb1|Ica1|Itpr3|Kcnd1|Kcnma1|Kif1a|Lrp8|Map2|Myo5a|Ncf1|Neurl1a|Ngfr|Nqo1|Ntrk2|Pak1|Palm|Pdgfb|Prkar2b|Mapk8ip1|Ptpro|Scn8a|Exoc4|Dlg2|Homer3|Gria3|Syt7|Rtn4|Ophn1|Kcnb2|Actn1|Rap1gap|Kcnq3|Kirrel|Inpp5j|Nrg1|Nlgn2|Mark1|Syt11|Atp1a3|Igsf9b|Itga8|Ltbp1|Clip2|Smo	0.00316228
GO Cellular Components	GO:0005875	microtubule associated complex	2.7	4.7	20558	154	1001	20	2	0.44	11475|11799|16319|16560|16580|16975|17756|18611|52276|56455|70218|73804|74187|105833|110083|110606|232943|244667|381293|100040563	Acta2|Birc5|Incenp|Kif1a|Kifc5b|Lrp8|Map2|Pea15a|Cdca8|Dynll1|Kif18b|Kif2c|Katnb1|Ccdc65|Dnah12|Fntb|Klc3|Disc1|Kif14|Dynlt1c	0.00316228
GO Cellular Components	GO:0099240	intrinsic component of synaptic membrane	2.3	4.5	20558	244	1001	27	2.7	0.51	11438|11941|12288|12293|12801|13490|13844|13869|14396|16531|17357|17967|18213|19277|19280|20273|23859|53623|59095|66673|68585|71436|216856|229521|232975|234267|432530	Chrna4|Atp2b2|Cacna1c|Cacna2d1|Cnr1|Drd3|Ephb2|Erbb4|Gabra3|Kcnma1|Marcksl1|Ncam1|Ntrk3|Ptpro|Ptprs|Scn8a|Dlg2|Gria3|Fxyd6|Sorcs3|Rtn4|Flrt3|Nlgn2|Syt11|Atp1a3|Gpm6a|Adcy1	0.00316228
GO Cellular Components	GO:0097447	dendritic tree	1.7	4.2	20558	735	1001	60	6	0.75	11438|11785|11941|12288|12291|12450|12638|12934|13193|13429|13844|14299|14365|14396|14687|15444|15507|15893|16440|16506|16531|16560|16975|17756|17918|17969|18011|18053|18104|18212|18479|18483|18591|19088|19099|19277|20273|20336|23859|26558|53623|54525|68585|94190|98741|109711|110351|110862|170643|170835|211323|216856|226778|229521|232975|235086|241226|268977|269713|319757	Chrna4|Apbb1|Atp2b2|Cacna1c|Cacna1g|Ccng1|Cftr|Dpysl2|Dcx|Dnm1|Ephb2|Ncs1|Fzd3|Gabra3|Gnaz|Hpca|Hspb1|Ica1|Itpr3|Kcnd1|Kcnma1|Kif1a|Lrp8|Map2|Myo5a|Ncf1|Neurl1a|Ngfr|Nqo1|Ntrk2|Pak1|Palm|Pdgfb|Prkar2b|Mapk8ip1|Ptpro|Scn8a|Exoc4|Dlg2|Homer3|Gria3|Syt7|Rtn4|Ophn1|Kcnb2|Actn1|Rap1gap|Kcnq3|Kirrel|Inpp5j|Nrg1|Nlgn2|Mark1|Syt11|Atp1a3|Igsf9b|Itga8|Ltbp1|Clip2|Smo	0.00316228
GO Cellular Components	GO:0045211	postsynaptic membrane	2.1	4.4	20558	330	1001	33	3.3	0.56	11438|11785|11941|12288|12293|13429|13490|13844|13869|14396|15507|16506|16531|17967|18212|18213|19277|19280|20273|23859|53324|53623|59095|66673|68585|71436|109676|216643|216856|235086|245684|271849|432530	Chrna4|Apbb1|Atp2b2|Cacna1c|Cacna2d1|Dnm1|Drd3|Ephb2|Erbb4|Gabra3|Hspb1|Kcnd1|Kcnma1|Ncam1|Ntrk2|Ntrk3|Ptpro|Ptprs|Scn8a|Dlg2|Nptx2|Gria3|Fxyd6|Sorcs3|Rtn4|Flrt3|Ank2|Gabrp|Nlgn2|Igsf9b|Cnksr2|Shc4|Adcy1	0.00316228
GO Cellular Components	GO:0000776	kinetochore	2.7	4.5	20558	136	1001	18	1.8	0.42	11799|12236|16319|51944|54141|56455|66140|66468|66934|66977|68014|71876|72155|73804|76464|105837|229841|381318	Birc5|Bub1b|Incenp|Knstrn|Spag5|Dynll1|Ska2|Ska1|Dsn1|Nuf2|Zwilch|Cenpu|Cenpn|Kif2c|Knl1|Mtbp|Cenpe|Nsl1	0.00501187
GO Cellular Components	GO:0045177	apical part of cell	1.9	4.2	20558	455	1001	41	4.1	0.63	11799|11830|11941|11944|11987|12273|12297|12490|12550|12638|12728|13131|13490|14365|16440|16531|17075|17153|19277|20494|20537|20750|22350|26570|27416|53416|71601|72080|76509|80718|93840|101772|102570|108097|108116|216225|233571|238328|239273|241226|243328	Birc5|Aqp5|Atp2b2|Atp4a|Slc7a1|C5ar1|Cacnb3|Cd34|Cdh1|Cftr|Clcn5|Dab1|Drd3|Fzd3|Itpr3|Kcnma1|Epcam|Mal|Ptpro|Slc10a2|Slc5a1|Spp1|Ezr|Slc7a11|Abcc5|Stk39|Ceacam20|Sapcd2|Plet1|Rab27b|Vangl2|Ano1|Slc22a13|Prkab2|Slco3a1|Slc5a8|P2ry6|Vash1|Abcc4|Itga8|Slc29a4	0.00501187
GO Cellular Components	GO:0098889	intrinsic component of presynaptic membrane	2.7	4.4	20558	128	1001	17	1.7	0.41	11438|11941|12288|12293|12801|13844|13869|16531|17357|17967|19280|20273|53623|59095|229521|232975|234267	Chrna4|Atp2b2|Cacna1c|Cacna2d1|Cnr1|Ephb2|Erbb4|Kcnma1|Marcksl1|Ncam1|Ptprs|Scn8a|Gria3|Fxyd6|Syt11|Atp1a3|Gpm6a	0.00630957
GO Cellular Components	GO:0098936	intrinsic component of postsynaptic membrane	2.4	4.3	20558	178	1001	21	2.1	0.45	11438|11941|12288|12293|13490|13844|13869|14396|17967|18213|19277|19280|20273|23859|53623|59095|66673|68585|71436|216856|432530	Chrna4|Atp2b2|Cacna1c|Cacna2d1|Drd3|Ephb2|Erbb4|Gabra3|Ncam1|Ntrk3|Ptpro|Ptprs|Scn8a|Dlg2|Gria3|Fxyd6|Sorcs3|Rtn4|Flrt3|Nlgn2|Adcy1	0.00630957
GO Cellular Components	GO:0098793	presynapse	1.7	3.9	20558	589	1001	49	4.9	0.68	11438|11785|11941|12288|12293|12315|12550|12728|12801|12934|13429|13837|13844|13869|14299|14365|14697|15893|16440|16494|16531|16560|17357|17918|17967|18212|19280|19340|20273|20336|20698|20975|23859|53623|54195|54525|59095|68507|69908|71436|80718|94190|171180|229521|232975|234267|235442|239606|244667	Chrna4|Apbb1|Atp2b2|Cacna1c|Cacna2d1|Calm3|Cdh1|Clcn5|Cnr1|Dpysl2|Dnm1|Epha3|Ephb2|Erbb4|Ncs1|Fzd3|Gnb5|Ica1|Itpr3|Kcna6|Kcnma1|Kif1a|Marcksl1|Myo5a|Ncam1|Ntrk2|Ptprs|Rab3d|Scn8a|Exoc4|Sphk1|Synj2|Dlg2|Gria3|Gucy1b1|Syt7|Fxyd6|Ppfia4|Rab3b|Flrt3|Rab27b|Ophn1|Syt12|Syt11|Atp1a3|Gpm6a|Rab8b|Slc2a13|Disc1	0.00794328
GO Cellular Components	GO:0005911	cell-cell junction	1.8	3.9	20558	441	1001	39	3.9	0.61	11677|12443|12550|13052|13505|13507|14613|14620|16401|16475|17075|17967|18053|18479|18760|18772|20537|29875|50918|53624|54420|66395|69693|71436|71566|72080|73341|74012|76507|93840|101543|106347|109676|109711|110829|170643|230959|238161|252973	Akr1b3|Ccnd1|Cdh1|Cxadr|Dsc1|Dsc3|Gja5|Gjb3|Itga4|Ajuba|Epcam|Ncam1|Ngfr|Pak1|Prkd1|Pkp1|Slc5a1|Iqgap1|Myadm|Cldn7|Cldn8|Ahnak|Pof1b|Flrt3|Clmp|Sapcd2|Arhgef6|Rap2b|Aoc1|Vangl2|Wtip|Ildr1|Ank2|Actn1|Lims1|Kirrel|Ajap1|Akap6|Grhl2	0.01
GO Cellular Components	GO:0099503	secretory vesicle	1.7	3.8	20558	615	1001	50	5	0.69	12315|12390|12728|12842|13052|13429|14299|15212|15893|16440|16535|16560|16949|17105|17357|17918|18484|19152|19280|19340|20336|20692|20698|20713|21808|21809|22240|23859|28105|52055|54525|56455|69908|72293|76464|80718|83554|109711|171180|229521|232664|235442|236643|239273|239606|244667|269713|320027|320571|100040563	Calm3|Cav2|Clcn5|Col1a1|Cxadr|Dnm1|Ncs1|Hexb|Ica1|Itpr3|Kcnq1|Kif1a|Loxl1|Lyz2|Marcksl1|Myo5a|Pam|Prtn3|Ptprs|Rab3d|Exoc4|Sparc|Sphk1|Serpini1|Tgfb2|Tgfb3|Dpysl3|Dlg2|Trim36|Rab11fip5|Syt7|Dynll1|Rab3b|Nkd2|Knl1|Rab27b|Fstl3|Actn1|Syt12|Syt11|Ccdc136|Rab8b|Sytl5|Abcc4|Slc2a13|Disc1|Clip2|Fstl4|Atp8b5|Dynlt1c	0.01
GO Cellular Components	GO:0099699	integral component of synaptic membrane	2.2	4	20558	226	1001	24	2.4	0.48	11438|11941|12288|12801|13490|13844|13869|14396|16531|17967|18213|19277|19280|20273|53623|59095|66673|68585|71436|216856|229521|232975|234267|432530	Chrna4|Atp2b2|Cacna1c|Cnr1|Drd3|Ephb2|Erbb4|Gabra3|Kcnma1|Ncam1|Ntrk3|Ptpro|Ptprs|Scn8a|Gria3|Fxyd6|Sorcs3|Rtn4|Flrt3|Nlgn2|Syt11|Atp1a3|Gpm6a|Adcy1	0.01
GO Cellular Components	GO:0034702	ion channel complex	2	3.9	20558	297	1001	29	2.9	0.53	11438|12288|12291|12293|12297|12299|12315|12638|14396|16494|16506|16531|16535|20191|20272|20273|23859|53623|72267|98741|101772|110862|209195|216643|228071|238161|244723|320508|433926	Chrna4|Cacna1c|Cacna1g|Cacna2d1|Cacnb3|Cacng1|Calm3|Cftr|Gabra3|Kcna6|Kcnd1|Kcnma1|Kcnq1|Ryr2|Scn7a|Scn8a|Dlg2|Gria3|Lrrc8e|Kcnb2|Ano1|Kcnq3|Clic6|Gabrp|Sestd1|Akap6|Olfm2|Cachd1|Lrrc8b	0.0125893
GO Cellular Components	GO:0072686	mitotic spindle	2.6	4.2	20558	135	1001	17	1.7	0.41	12534|16551|16580|26934|51944|54141|56455|66468|68519|70218|70466|72119|78906|108907|195208|213582|229841	Cdk1|Kif11|Kifc5b|Racgap1|Knstrn|Spag5|Dynll1|Ska1|Eml1|Kif18b|Ckap2l|Tpx2|Misp|Nusap1|Dcdc2a|Map9|Cenpe	0.0125893
GO Cellular Components	GO:0098797	plasma membrane protein complex	1.7	3.8	20558	555	1001	46	4.6	0.66	11438|12288|12291|12293|12297|12299|12315|12390|12550|12552|12560|12563|13527|14613|14620|14686|14687|14697|16001|16401|16403|16409|16411|16420|16494|16506|16531|16535|17969|20272|20273|23859|53623|59056|68318|68525|79201|98741|104010|110862|208117|232975|241226|242700|244723|320508	Chrna4|Cacna1c|Cacna1g|Cacna2d1|Cacnb3|Cacng1|Calm3|Cav2|Cdh1|Cdh11|Cdh3|Cdh6|Dtna|Gja5|Gjb3|Gnat2|Gnaz|Gnb5|Igf1r|Itga4|Itga6|Itgam|Itgax|Itgb6|Kcna6|Kcnd1|Kcnma1|Kcnq1|Ncf1|Scn7a|Scn8a|Dlg2|Gria3|Evc|Aph1c|Evc2|Tnfrsf23|Kcnb2|Cdh22|Kcnq3|Aph1b|Atp1a3|Itga8|Ifnlr1|Olfm2|Cachd1	0.0125893
GO Cellular Components	GO:1902495	transmembrane transporter complex	2	3.9	20558	313	1001	30	3	0.54	11438|12288|12291|12293|12297|12299|12315|12638|14396|16494|16506|16531|16535|20191|20272|20273|23859|53623|72267|98741|101772|110862|209195|216643|228071|232975|238161|244723|320508|433926	Chrna4|Cacna1c|Cacna1g|Cacna2d1|Cacnb3|Cacng1|Calm3|Cftr|Gabra3|Kcna6|Kcnd1|Kcnma1|Kcnq1|Ryr2|Scn7a|Scn8a|Dlg2|Gria3|Lrrc8e|Kcnb2|Ano1|Kcnq3|Clic6|Gabrp|Sestd1|Atp1a3|Akap6|Olfm2|Cachd1|Lrrc8b	0.0125893
GO Cellular Components	GO:0099634	postsynaptic specialization membrane	2.6	4.1	20558	136	1001	17	1.7	0.41	11438|11941|13490|13869|14396|15507|19277|19280|20273|23859|53324|53623|66673|68585|216856|245684|432530	Chrna4|Atp2b2|Drd3|Erbb4|Gabra3|Hspb1|Ptpro|Ptprs|Scn8a|Dlg2|Nptx2|Gria3|Sorcs3|Rtn4|Nlgn2|Cnksr2|Adcy1	0.0125893
GO Cellular Components	GO:0005593	FACIT collagen trimer	15	6.5	20558	4	1001	3	0.3	0.17	12816|12840|12841	Col12a1|Col9a2|Col9a3	0.0158489
GO Cellular Components	GO:1990351	transporter complex	1.9	3.8	20558	320	1001	30	3	0.54	11438|12288|12291|12293|12297|12299|12315|12638|14396|16494|16506|16531|16535|20191|20272|20273|23859|53623|72267|98741|101772|110862|209195|216643|228071|232975|238161|244723|320508|433926	Chrna4|Cacna1c|Cacna1g|Cacna2d1|Cacnb3|Cacng1|Calm3|Cftr|Gabra3|Kcna6|Kcnd1|Kcnma1|Kcnq1|Ryr2|Scn7a|Scn8a|Dlg2|Gria3|Lrrc8e|Kcnb2|Ano1|Kcnq3|Clic6|Gabrp|Sestd1|Atp1a3|Akap6|Olfm2|Cachd1|Lrrc8b	0.0158489
GO Cellular Components	GO:0099056	integral component of presynaptic membrane	2.7	4	20558	116	1001	15	1.5	0.38	11438|11941|12288|12801|13844|13869|16531|17967|19280|20273|53623|59095|229521|232975|234267	Chrna4|Atp2b2|Cacna1c|Cnr1|Ephb2|Erbb4|Kcnma1|Ncam1|Ptprs|Scn8a|Gria3|Fxyd6|Syt11|Atp1a3|Gpm6a	0.0158489
GO Cellular Components	GO:0015629	actin cytoskeleton	1.7	3.7	20558	504	1001	42	4.2	0.63	11475|12306|12550|12798|12801|13007|13800|13837|14260|17756|17918|18479|20779|22003|22240|22350|22403|29856|29875|50918|66395|68794|69693|70292|71584|72042|78906|93840|94190|98932|102371|102502|108897|109711|170758|195208|226251|237436|242894|268396|326618|432572	Acta2|Anxa2|Cdh1|Cnn2|Cnr1|Csrp1|Enah|Epha3|Fmn1|Map2|Myo5a|Pak1|Src|Tpm1|Dpysl3|Ezr|Ccn5|Smtn|Iqgap1|Myadm|Ahnak|Flnc|Pof1b|Afap1|Gdpd2|Cotl1|Misp|Vangl2|Ophn1|Myl9|Myzap|Pls1|Aif1l|Actn1|Rac3|Dcdc2a|Ablim1|Gas2l3|Actr3b|Sh3pxd2b|Tpm4|Specc1	0.0158489
GO Cellular Components	GO:0098982	GABA-ergic synapse	2.7	4	20558	105	1001	14	1.4	0.37	11941|12801|13490|13837|13869|14396|18479|19277|54525|60596|74762|211323|216856|235086	Atp2b2|Cnr1|Drd3|Epha3|Erbb4|Gabra3|Pak1|Ptpro|Syt7|Gucy1a1|Mdga1|Nrg1|Nlgn2|Igsf9b	0.0199526
GO Cellular Components	GO:0099055	integral component of postsynaptic membrane	2.3	3.9	20558	169	1001	19	1.9	0.43	11438|11941|12288|13490|13844|13869|14396|17967|18213|19277|19280|20273|53623|59095|66673|68585|71436|216856|432530	Chrna4|Atp2b2|Cacna1c|Drd3|Ephb2|Erbb4|Gabra3|Ncam1|Ntrk3|Ptpro|Ptprs|Scn8a|Gria3|Fxyd6|Sorcs3|Rtn4|Flrt3|Nlgn2|Adcy1	0.0199526
GO Cellular Components	GO:0044853	plasma membrane raft	2.5	3.9	20558	131	1001	16	1.6	0.4	12288|12390|12550|13869|16001|16409|16531|16975|17153|19152|19285|20779|22350|238161|259300|319757	Cacna1c|Cav2|Cdh1|Erbb4|Igf1r|Itgam|Kcnma1|Lrp8|Mal|Prtn3|Cavin1|Src|Ezr|Akap6|Ehd2|Smo	0.0199526
GO Cellular Components	GO:0031225	anchored component of membrane	2.2	3.8	20558	198	1001	21	2.1	0.45	12293|13639|14734|17071|17357|17967|18793|23859|23888|23936|23959|69908|70574|74762|76509|77777|79201|80718|109978|244058|320343	Cacna2d1|Efna4|Gpc3|Ly6f|Marcksl1|Ncam1|Plaur|Dlg2|Gpc6|Lynx1|Nt5e|Rab3b|Cpm|Mdga1|Plet1|Ulbp1|Tnfrsf23|Rab27b|Art4|Rgma|Lypd6	0.0199526
GO Cellular Components	GO:0030133	transport vesicle	1.9	3.6	20558	342	1001	31	3.1	0.55	12111|12315|12390|12728|13429|14184|15893|16560|17105|17357|17918|19280|19340|20336|20698|22240|23859|54525|69908|72293|78892|80718|171180|208117|217887|229521|235442|236643|237504|239606|244667	Bgn|Calm3|Cav2|Clcn5|Dnm1|Fgfr3|Ica1|Kif1a|Lyz2|Marcksl1|Myo5a|Ptprs|Rab3d|Exoc4|Sphk1|Dpysl3|Dlg2|Syt7|Rab3b|Nkd2|Crispld2|Rab27b|Syt12|Aph1b|Clba1|Syt11|Rab8b|Sytl5|Rassf9|Slc2a13|Disc1	0.0199526
GO Cellular Components	GO:0044304	main axon	2.9	4	20558	85	1001	12	1.2	0.34	11785|12550|13429|17196|17756|19876|20273|23859|110862|211323|230822|268902	Apbb1|Cdh1|Dnm1|Mbp|Map2|Robo1|Scn8a|Dlg2|Kcnq3|Nrg1|Ncmap|Robo2	0.0251189
GO Cellular Components	GO:0098839	postsynaptic density membrane	2.8	3.9	20558	97	1001	13	1.3	0.36	11941|13490|13869|15507|19277|19280|20273|23859|53623|66673|68585|245684|432530	Atp2b2|Drd3|Erbb4|Hspb1|Ptpro|Ptprs|Scn8a|Dlg2|Gria3|Sorcs3|Rtn4|Cnksr2|Adcy1	0.0251189
GO Cellular Components	GO:0000307	cyclin-dependent protein kinase holoenzyme complex	3.8	4.2	20558	43	1001	8	0.8	0.28	12428|12443|12444|12450|12534|12575|18647|54124	Ccna2|Ccnd1|Ccnd2|Ccng1|Cdk1|Cdkn1a|Cdk14|Cks1b	0.0251189
GO Cellular Components	GO:0098948	intrinsic component of postsynaptic specialization membrane	2.6	3.8	20558	111	1001	14	1.4	0.37	11438|11941|13490|13869|14396|19277|19280|20273|23859|53623|66673|68585|216856|432530	Chrna4|Atp2b2|Drd3|Erbb4|Gabra3|Ptpro|Ptprs|Scn8a|Dlg2|Gria3|Sorcs3|Rtn4|Nlgn2|Adcy1	0.0251189
GO Cellular Components	GO:0031253	cell projection membrane	1.9	3.5	20558	307	1001	28	2.8	0.52	11421|14396|15444|17252|17756|18053|18483|19876|20537|20779|20975|22350|26570|59056|68525|69538|71601|107448|108897|114304|170643|170677|211323|216225|234740|241226|268902|319757	Ace|Gabra3|Hpca|Rdh11|Map2|Ngfr|Palm|Robo1|Slc5a1|Src|Synj2|Ezr|Slc7a11|Evc|Evc2|Antxr1|Ceacam20|Unc5a|Aif1l|Slc28a3|Kirrel|Cdhr1|Nrg1|Slc5a8|Tmem231|Itga8|Robo2|Smo	0.0316228
GO Cellular Components	GO:0099146	intrinsic component of postsynaptic density membrane	2.9	3.8	20558	77	1001	11	1.1	0.33	11941|13490|13869|19277|19280|20273|23859|53623|66673|68585|432530	Atp2b2|Drd3|Erbb4|Ptpro|Ptprs|Scn8a|Dlg2|Gria3|Sorcs3|Rtn4|Adcy1	0.0316228
GO Cellular Components	GO:0035371	microtubule plus-end	4.7	4.3	20558	26	1001	6	0.6	0.24	17918|51944|54141|70218|73804|269713	Myo5a|Knstrn|Spag5|Kif18b|Kif2c|Clip2	0.0316228
GO Cellular Components	GO:1990454	L-type voltage-gated calcium channel complex	7.5	4.9	20558	11	1001	4	0.4	0.2	12288|12293|12297|12299	Cacna1c|Cacna2d1|Cacnb3|Cacng1	0.0398107
GO Cellular Components	GO:0009898	cytoplasmic side of plasma membrane	2.2	3.5	20558	169	1001	18	1.8	0.42	12390|12550|13527|14184|14302|14381|14686|14687|14697|19735|20191|20779|22350|26934|29875|66371|102371|230959	Cav2|Cdh1|Dtna|Fgfr3|Frk|G6pdx|Gnat2|Gnaz|Gnb5|Rgs2|Ryr2|Src|Ezr|Racgap1|Iqgap1|Chmp4c|Myzap|Ajap1	0.0398107
GO Cellular Components	GO:1990752	microtubule end	4	4.1	20558	36	1001	7	0.7	0.26	17918|51944|54141|70218|73804|78906|269713	Myo5a|Knstrn|Spag5|Kif18b|Kif2c|Misp|Clip2	0.0398107
GO Cellular Components	GO:0044295	axonal growth cone	3.6	4	20558	46	1001	8	0.8	0.28	11603|16885|19099|71436|117606|234267|319757|100040563	Agrn|Limk1|Mapk8ip1|Flrt3|Boc|Gpm6a|Smo|Dynlt1c	0.0398107
GO Cellular Components	GO:0000779	condensed chromosome, centromeric region	3.2	3.8	20558	57	1001	9	0.9	0.3	11799|12236|66140|66468|66934|66977|76464|229841|381318	Birc5|Bub1b|Ska2|Ska1|Dsn1|Nuf2|Knl1|Cenpe|Nsl1	0.0398107
GO Cellular Components	GO:0042734	presynaptic membrane	2.1	3.4	20558	198	1001	20	2	0.44	11438|11785|11941|12288|12293|12801|13429|13844|13869|16531|17357|17967|19280|20273|53623|54525|59095|229521|232975|234267	Chrna4|Apbb1|Atp2b2|Cacna1c|Cacna2d1|Cnr1|Dnm1|Ephb2|Erbb4|Kcnma1|Marcksl1|Ncam1|Ptprs|Scn8a|Gria3|Syt7|Fxyd6|Syt11|Atp1a3|Gpm6a	0.0398107
GO Cellular Components	GO:0099060	integral component of postsynaptic specialization membrane	2.5	3.6	20558	105	1001	13	1.3	0.36	11438|11941|13490|13869|14396|19277|19280|20273|53623|66673|68585|216856|432530	Chrna4|Atp2b2|Drd3|Erbb4|Gabra3|Ptpro|Ptprs|Scn8a|Gria3|Sorcs3|Rtn4|Nlgn2|Adcy1	0.0398107
GO Cellular Components	GO:0043218	compact myelin	5.4	4.3	20558	19	1001	5	0.5	0.22	11677|12306|12550|17196|230822	Akr1b3|Anxa2|Cdh1|Mbp|Ncmap	0.0398107
GO Cellular Components	GO:0030175	filopodium	2.6	3.6	20558	93	1001	12	1.2	0.34	11785|13052|13800|14365|16403|17311|17756|17918|18483|22350|69538|234267	Apbb1|Cxadr|Enah|Fzd3|Itga6|Kitl|Map2|Myo5a|Palm|Ezr|Antxr1|Gpm6a	0.0398107
GO Molecular Functions	GO:0005509	calcium ion binding	2.6	8.9	20558	619	1001	77	7.7	0.84	11603|11941|12306|12315|12373|12394|12550|12552|12560|12563|12936|13386|13505|13507|14114|14230|14299|14314|15444|16147|16440|16975|17181|17381|17918|18073|18484|18599|20191|20202|20563|20692|21817|21985|22038|26611|29875|53883|54156|54486|54525|56619|58859|64074|64706|64817|71790|72293|74777|76507|78767|93712|94352|98878|98932|102502|104010|105298|108897|109711|170677|171180|210622|228413|229521…	Agrn|Atp2b2|Anxa2|Calm3|Casq2|Runx1|Cdh1|Cdh11|Cdh3|Cdh6|Pcdha4|Dlk1|Dsc1|Dsc3|Fbln1|Fkbp10|Ncs1|Fstl1|Hpca|Ihh|Itpr3|Lrp8|Matn2|Mmp12|Myo5a|Nid1|Pam|Padi1|Ryr2|S100a9|Slit2|Sparc|Tgm2|Tpd52|Plscr1|Rcn2|Iqgap1|Celsr2|Egfl6|Hpgds|Syt7|Clec4e|Efemp2|Smoc2|Scube1|Svep1|Anxa9|Nkd2|Selenon|Aoc1|Efcab11|Pcdhga4|Loxl2|Ehd4|Myl9|Pls1|Cdh22|Epdr1|Aif1l|Actn1|Cdhr1|Syt12|Pamr1|Prrg4|Syt11|Slc25a24|Megf6|Su…	1.58489e-10
GO Molecular Functions	GO:0005201	extracellular matrix structural constituent	4.2	8.7	20558	148	1001	30	3	0.54	11603|12111|12816|12829|12832|12834|12835|12836|12837|12840|12841|12842|12950|13717|14114|16012|16782|17150|17181|17304|18073|20563|20692|58859|68792|69675|73230|107581|219151|268977	Agrn|Bgn|Col12a1|Col4a4|Col5a2|Col6a2|Col6a3|Col7a1|Col8a1|Col9a2|Col9a3|Col1a1|Hapln1|Eln|Fbln1|Igfbp6|Lamc2|Mfap2|Matn2|Mfge8|Nid1|Slit2|Sparc|Efemp2|Srpx2|Pxdn|Bmper|Col16a1|Scara3|Ltbp1	5.01187e-08
GO Molecular Functions	GO:0008017	microtubule binding	2.8	6.5	20558	260	1001	35	3.5	0.58	11799|12338|12934|13193|13429|14260|16551|16560|16580|17756|20202|22350|26934|51944|52250|54141|56742|66140|66468|68519|70218|70997|72119|73804|74187|77521|108907|213582|226841|229841|232943|237436|269713|319613|381293	Birc5|Capn6|Dpysl2|Dcx|Dnm1|Fmn1|Kif11|Kif1a|Kifc5b|Map2|S100a9|Ezr|Racgap1|Knstrn|Reep1|Spag5|Psrc1|Ska2|Ska1|Eml1|Kif18b|Spef1|Tpx2|Kif2c|Katnb1|Mtus2|Nusap1|Map9|Vash2|Cenpe|Klc3|Gas2l3|Clip2|Sybu|Kif14	7.94328e-05
GO Molecular Functions	GO:0015631	tubulin binding	2.4	6.2	20558	366	1001	43	4.3	0.64	11799|12338|12934|13193|13429|14260|16551|16560|16580|17756|19735|20202|22350|26934|28105|51944|52055|52250|54141|56742|66140|66468|68519|69310|69312|70218|70997|72119|73804|74187|77521|108907|213582|223723|226841|229521|229841|232943|237436|269713|319613|319953|381293	Birc5|Capn6|Dpysl2|Dcx|Dnm1|Fmn1|Kif11|Kif1a|Kifc5b|Map2|Rgs2|S100a9|Ezr|Racgap1|Trim36|Knstrn|Rab11fip5|Reep1|Spag5|Psrc1|Ska2|Ska1|Eml1|Pacrg|Ppp1r42|Kif18b|Spef1|Tpx2|Kif2c|Katnb1|Mtus2|Nusap1|Map9|Ttll12|Vash2|Syt11|Cenpe|Klc3|Gas2l3|Clip2|Sybu|Ttll1|Kif14	0.0001
GO Molecular Functions	GO:0019901	protein kinase binding	1.9	5.7	20558	747	1001	69	6.9	0.8	11421|11475|11600|11853|12121|12297|12373|12390|12428|12443|12444|12531|12575|12579|12580|12934|13193|13429|13555|14235|14299|15507|16411|16535|16551|17756|17918|18003|18212|18479|18484|18611|18767|19085|19088|19099|19250|19698|20191|20682|20779|21973|22350|22352|26934|29875|53416|54124|64297|72119|101700|102626|108097|109050|110829|110862|121021|170758|192662|208994|211323|229841|230972|239463|2…	Ace|Acta2|Angpt1|Rhoc|Bicd1|Cacnb3|Casq2|Cav2|Ccna2|Ccnd1|Ccnd2|Cdc25b|Cdkn1a|Cdkn2b|Cdkn2c|Dpysl2|Dcx|Dnm1|E2f1|Foxm1|Ncs1|Hspb1|Itgax|Kcnq1|Kif11|Map2|Myo5a|Nedd9|Ntrk2|Pak1|Pam|Pea15a|Pkia|Prkar1b|Prkar2b|Mapk8ip1|Ptpn14|Relb|Ryr2|Sox9|Src|Top2a|Ezr|Vim|Racgap1|Iqgap1|Stk39|Cks1b|Gprc5b|Tpx2|Trim68|Mapkapk3|Prkab2|Inka2|Lims1|Kcnq3|Cspg4|Rac3|Arhgdia|Fam83b|Nrg1|Cenpe|Arhgef16|Fam83a|Cnksr2|Sh…	0.000251189
GO Molecular Functions	GO:0050839	cell adhesion molecule binding	2.6	5.8	20558	254	1001	32	3.2	0.56	12550|12552|12560|12563|13052|14114|16401|16403|16420|17075|17304|17391|18772|19277|20312|20750|20779|21858|22350|22402|22403|23966|53624|68585|75870|104010|107581|109711|170643|216350|216856|241639	Cdh1|Cdh11|Cdh3|Cdh6|Cxadr|Fbln1|Itga4|Itga6|Itgb6|Epcam|Mfge8|Mmp24|Pkp1|Ptpro|Cx3cl1|Spp1|Src|Timp2|Ezr|Ccn4|Ccn5|Tenm4|Cldn7|Rtn4|Tcam1|Cdh22|Col16a1|Actn1|Kirrel|Tspan8|Nlgn2|Fermt1	0.000630957
GO Molecular Functions	GO:0030020	extracellular matrix structural constituent conferring tensile strength	5.9	6.9	20558	38	1001	11	1.1	0.33	12816|12829|12832|12834|12835|12836|12837|12840|12841|12842|107581	Col12a1|Col4a4|Col5a2|Col6a2|Col6a3|Col7a1|Col8a1|Col9a2|Col9a3|Col1a1|Col16a1	0.000794328
GO Molecular Functions	GO:0034236	protein kinase A catalytic subunit binding	9.6	7.5	20558	15	1001	7	0.7	0.26	16535|18767|19085|19088|20191|20682|22350	Kcnq1|Pkia|Prkar1b|Prkar2b|Ryr2|Sox9|Ezr	0.00158489
GO Molecular Functions	GO:0050840	extracellular matrix binding	4.4	6	20558	61	1001	13	1.3	0.36	12111|12306|13717|16403|16854|18073|20563|20692|20750|23794|64074|83436|215798	Bgn|Anxa2|Eln|Itga6|Lgals3|Nid1|Slit2|Sparc|Spp1|Adamts5|Smoc2|Plekha2|Adgrg6	0.00316228
GO Molecular Functions	GO:0005539	glycosaminoglycan binding	2.6	5.2	20558	216	1001	27	2.7	0.51	11603|12111|12950|14167|14314|15366|16409|16782|17967|19280|20356|20377|20563|22240|22402|22403|23794|64074|76507|78892|80838|80982|211187|239759|240725|268780|384997	Agrn|Bgn|Hapln1|Fgf12|Fstl1|Hmmr|Itgam|Lamc2|Ncam1|Ptprs|Sema5a|Sfrp1|Slit2|Dpysl3|Ccn4|Ccn5|Adamts5|Smoc2|Aoc1|Crispld2|H1f1|Cemip|Lrtm2|Liph|Sulf1|Egflam|Pglyrp4	0.00316228
GO Molecular Functions	GO:0004720	protein-lysine 6-oxidase activity	16	7.8	20558	5	1001	4	0.4	0.2	16948|16949|16950|94352	Lox|Loxl1|Loxl3|Loxl2	0.01
GO Molecular Functions	GO:0004222	metalloendopeptidase activity	3.1	5.1	20558	112	1001	17	1.7	0.41	11489|11492|17381|17390|17391|23794|30800|77794|101401|207596|216725|233332|237360|239337|269959|271127|666048	Adam12|Adam19|Mmp12|Mmp2|Mmp24|Adamts5|Mmp20|Adamtsl2|Adamts9|Thsd4|Adamts2|Adamts17|Adamts14|Adamts12|Adamtsl3|Adamts16|Trabd2b	0.01
GO Molecular Functions	GO:0030291	protein serine/threonine kinase inhibitor activity	5.7	5.7	20558	29	1001	8	0.8	0.28	12575|12579|12580|15507|18767|19085|19088|109050	Cdkn1a|Cdkn2b|Cdkn2c|Hspb1|Pkia|Prkar1b|Prkar2b|Inka2	0.0158489
GO Molecular Functions	GO:0005198	structural molecule activity	1.8	4.3	20558	605	1001	52	5.2	0.7	11603|12111|12816|12829|12832|12834|12835|12836|12837|12840|12841|12842|12950|13007|13717|14027|14114|14783|16001|16012|16667|16782|17150|17153|17181|17196|17304|17930|18073|19041|19099|20563|20692|22003|22352|23859|29875|53624|54420|58859|66395|67951|68792|69482|69675|71805|73230|107581|109711|219151|230822|268977	Agrn|Bgn|Col12a1|Col4a4|Col5a2|Col6a2|Col6a3|Col7a1|Col8a1|Col9a2|Col9a3|Col1a1|Hapln1|Csrp1|Eln|Evpl|Fbln1|Grb10|Igf1r|Igfbp6|Krt17|Lamc2|Mfap2|Mal|Matn2|Mbp|Mfge8|Myom2|Nid1|Ppl|Mapk8ip1|Slit2|Sparc|Tpm1|Vim|Dlg2|Iqgap1|Cldn7|Cldn8|Efemp2|Ahnak|Tubb6|Srpx2|Nup35|Pxdn|Nup93|Bmper|Col16a1|Actn1|Scara3|Ncmap|Ltbp1	0.0158489
GO Molecular Functions	GO:0001968	fibronectin binding	5.3	5.4	20558	31	1001	8	0.8	0.28	14114|16012|16401|16950|17150|17390|83436|83554	Fbln1|Igfbp6|Itga4|Loxl3|Mfap2|Mmp2|Plekha2|Fstl3	0.0251189
GO Molecular Functions	GO:0019838	growth factor binding	2.7	4.6	20558	147	1001	19	1.9	0.43	11603|12842|13869|14184|16001|16012|16403|18053|18212|18213|18591|21809|22402|22403|56213|68792|72293|268977|320027	Agrn|Col1a1|Erbb4|Fgfr3|Igf1r|Igfbp6|Itga6|Ngfr|Ntrk2|Ntrk3|Pdgfb|Tgfb3|Ccn4|Ccn5|Htra1|Srpx2|Nkd2|Ltbp1|Fstl4	0.0251189
GO Molecular Functions	GO:0015267	channel activity	1.9	4.2	20558	453	1001	41	4.1	0.63	11438|11830|12028|12043|12288|12291|12293|12297|12299|12306|12638|12728|12801|14299|14396|14613|14620|16440|16494|16506|16531|16535|17357|20191|20272|20273|53623|71790|72267|98741|101772|110862|209195|216643|231503|233246|234267|320091|320508|433926|667742	Chrna4|Aqp5|Bax|Bcl2|Cacna1c|Cacna1g|Cacna2d1|Cacnb3|Cacng1|Anxa2|Cftr|Clcn5|Cnr1|Ncs1|Gabra3|Gja5|Gjb3|Itpr3|Kcna6|Kcnd1|Kcnma1|Kcnq1|Marcksl1|Ryr2|Scn7a|Scn8a|Gria3|Anxa9|Lrrc8e|Kcnb2|Ano1|Kcnq3|Clic6|Gabrp|Tmem150c|Ano5|Gpm6a|Ano4|Cachd1|Lrrc8b|Piezo2	0.0251189
GO Molecular Functions	GO:0022803	passive transmembrane transporter activity	1.9	4.2	20558	453	1001	41	4.1	0.63	11438|11830|12028|12043|12288|12291|12293|12297|12299|12306|12638|12728|12801|14299|14396|14613|14620|16440|16494|16506|16531|16535|17357|20191|20272|20273|53623|71790|72267|98741|101772|110862|209195|216643|231503|233246|234267|320091|320508|433926|667742	Chrna4|Aqp5|Bax|Bcl2|Cacna1c|Cacna1g|Cacna2d1|Cacnb3|Cacng1|Anxa2|Cftr|Clcn5|Cnr1|Ncs1|Gabra3|Gja5|Gjb3|Itpr3|Kcna6|Kcnd1|Kcnma1|Kcnq1|Marcksl1|Ryr2|Scn7a|Scn8a|Gria3|Anxa9|Lrrc8e|Kcnb2|Ano1|Kcnq3|Clic6|Gabrp|Tmem150c|Ano5|Gpm6a|Ano4|Cachd1|Lrrc8b|Piezo2	0.0251189
GO Molecular Functions	GO:0004016	adenylate cyclase activity	8.6	5.9	20558	12	1001	5	0.5	0.22	11513|54195|60596|104111|432530	Adcy7|Gucy1b1|Gucy1a1|Adcy3|Adcy1	0.0398107
GO Molecular Functions	GO:1901681	sulfur compound binding	2.1	4.2	20558	260	1001	27	2.7	0.51	11603|12490|14167|14314|14857|14863|14866|16409|16782|17967|19280|20191|20356|20377|20563|22240|22402|22403|23794|64074|76507|78892|80838|116939|211187|232975|239759	Agrn|Cd34|Fgf12|Fstl1|Gsta1|Gstm2|Gstm5|Itgam|Lamc2|Ncam1|Ptprs|Ryr2|Sema5a|Sfrp1|Slit2|Dpysl3|Ccn4|Ccn5|Adamts5|Smoc2|Aoc1|Crispld2|H1f1|Pnpla3|Lrtm2|Atp1a3|Liph	0.0398107
