# Supplementary material for: Integrated Analysis of Hepatic miRNA and mRNA Expression Profiles in the Spontaneous Reversal Process of Liver Fibrosis
Source: Front Genet. 2021 Jul 22;12:706341. doi: 10.3389/fgene.2021.706341 (PMC8340883; doi:10.3389/fgene.2021.706341)
Supplement: Supplementary Figure 1 — Quality control and quantification of RNA samples. [file Data_Sheet_1.ZIP › Supplementary material/Table S6.xlsx]

## Sheet: UP
Category	KEGG_ID	KEGG_term	Enrichment	Z-score	#TotalGeneInLibrary	#GeneInGO	#GeneInHitList	#GeneInGOAndHitList	%InGO	STDV %InGO	GeneID	Hits	FDR
KEGG Pathway	mmu00071	Fatty acid degradation	20	19	20558	50	413	20	4.8	1.1	11363|11364|11409|11430|11669|12894|12895|12896|13118|13119|13177|14081|23986|74147|110446|110695|235674|270076|277753|666168	Acadl|Acadm|Acads|Acox1|Aldh2|Cpt1a|Cpt1b|Cpt2|Cyp4a12b|Cyp4a14|Eci1|Acsl1|Eci2|Ehhadh|Acat1|Aldh7a1|Acaa1b|Gcdh|Cyp4a12a|Cyp4a31	1e-18
KEGG Pathway	mmu00280	Valine, leucine and isoleucine degradation	16	17	20558	58	413	19	4.6	1	11364|11409|11669|15108|15356|15360|17850|52815|56357|66904|74147|78038|104776|110446|110695|110821|235674|268782|268860	Acadm|Acads|Aldh2|Hsd17b10|Hmgcl|Hmgcs2|Mmut|Ldhd|Ivd|Pccb|Ehhadh|Mccc2|Aldh6a1|Acat1|Aldh7a1|Pcca|Acaa1b|Agxt2|Abat	1e-15
KEGG Pathway	mmu04146	Peroxisome	12	15	20558	89	413	22	5.3	1.1	11430|12359|12908|13850|14081|15356|18631|18633|19193|19299|19301|20280|23986|26378|28200|56690|56794|74114|74147|76263|170789|235674	Acox1|Cat|Crat|Ephx2|Acsl1|Hmgcl|Pex11a|Pex16|Pipox|Abcd3|Pxmp2|Scp2|Eci2|Decr2|Dhrs4|Mlycd|Hacl1|Crot|Ehhadh|Gstk1|Acot8|Acaa1b	1e-15
KEGG Pathway	mmu03320	PPAR signaling pathway	12	15	20558	89	413	21	5.1	1.1	11363|11364|11430|11807|12894|12895|12896|13118|13119|13124|14081|14933|15360|18534|20280|57435|66113|74147|235674|277753|666168	Acadl|Acadm|Acox1|Apoa2|Cpt1a|Cpt1b|Cpt2|Cyp4a12b|Cyp4a14|Cyp8b1|Acsl1|Gk|Hmgcs2|Pck1|Scp2|Plin4|Apoa5|Ehhadh|Acaa1b|Cyp4a12a|Cyp4a31	1e-14
KEGG Pathway	mmu00640	Propanoate metabolism	17	13	20558	33	413	11	2.7	0.79	11364|17850|52815|56690|66904|74147|104776|110446|110821|268860|380660	Acadm|Mmut|Ldhd|Mlycd|Pccb|Ehhadh|Aldh6a1|Acat1|Pcca|Abat|Acss3	1.99526e-09
KEGG Pathway	mmu01212	Fatty acid metabolism	11	11	20558	52	413	12	2.9	0.83	11363|11364|11409|11430|12894|12895|12896|14081|68801|74147|110446|235674	Acadl|Acadm|Acads|Acox1|Cpt1a|Cpt1b|Cpt2|Acsl1|Elovl5|Ehhadh|Acat1|Acaa1b	2.51189e-08
KEGG Pathway	mmu00410	beta-Alanine metabolism	15	12	20558	33	413	10	2.4	0.76	11364|11669|56690|64705|74147|99586|103149|104776|110695|268860	Acadm|Aldh2|Mlycd|Dpys|Ehhadh|Dpyd|Upb1|Aldh6a1|Aldh7a1|Abat	3.16228e-08
KEGG Pathway	mmu04610	Complement and coagulation cascades	7.2	9.1	20558	103	413	15	3.6	0.92	12274|12509|14067|14068|14071|16621|17175|17194|18815|20700|20703|50908|50909|58992|230558	C6|Cd59a|F5|F7|F9|Klkb1|Masp2|Mbl1|Plg|Serpina1a|Serpina1d|C1s1|C1ra|F12|C8a	1e-07
KEGG Pathway	mmu00630	Glyoxylate and dicarboxylate metabolism	11	9.8	20558	44	413	10	2.4	0.76	12359|14645|17850|52815|66904|67432|107869|110446|110821|434437	Cat|Glul|Mmut|Ldhd|Pccb|Hoga1|Cth|Acat1|Pcca|Amt	6.30957e-07
KEGG Pathway	mmu00260	Glycine, serine and threonine metabolism	11	9.7	20558	45	413	10	2.4	0.76	12411|14711|19193|52815|107869|109731|110695|192166|268782|434437	Cbs|Gnmt|Pipox|Ldhd|Cth|Maob|Aldh7a1|Sardh|Agxt2|Amt	7.94328e-07
KEGG Pathway	mmu00380	Tryptophan metabolism	10	9.1	20558	50	413	10	2.4	0.76	11669|12359|52815|56720|70789|74147|109731|110446|110695|270076	Aldh2|Cat|Ldhd|Tdo2|Kynu|Ehhadh|Maob|Acat1|Aldh7a1|Gcdh	1.99526e-06
KEGG Pathway	mmu00830	Retinol metabolism	6.7	7.7	20558	89	413	12	2.9	0.83	13096|13097|13113|13118|13119|19683|28200|71773|107141|277753|404195|666168	Cyp2c37|Cyp2c38|Cyp3a13|Cyp4a12b|Cyp4a14|Rdh16|Dhrs4|Ugt2b1|Cyp2c50|Cyp4a12a|Cyp2c54|Cyp4a31	7.94328e-06
KEGG Pathway	mmu00270	Cysteine and methionine metabolism	8.5	7.8	20558	53	413	9	2.2	0.72	11615|11720|12411|12583|64918|107869|234724|268782|269378	Gm4737|Mat1a|Cbs|Cdo1|Bhmt2|Cth|Tat|Agxt2|Ahcy	3.16228e-05
KEGG Pathway	mmu00650	Butanoate metabolism	12	8.7	20558	28	413	7	1.7	0.64	11409|15356|15360|20216|74147|110446|268860	Acads|Hmgcl|Hmgcs2|Acsm3|Ehhadh|Acat1|Abat	3.16228e-05
KEGG Pathway	mmu00140	Steroid hormone biosynthesis	6.3	7.1	20558	87	413	11	2.7	0.79	13096|13097|13101|13106|13113|15483|56448|71773|78925|107141|404195	Cyp2c37|Cyp2c38|Cyp2d10|Cyp2e1|Cyp3a13|Hsd11b1|Cyp2d22|Ugt2b1|Srd5a1|Cyp2c50|Cyp2c54	3.98107e-05
KEGG Pathway	mmu00590	Arachidonic acid metabolism	6.1	6.9	20558	90	413	11	2.7	0.79	13096|13097|13106|13109|13118|13119|13850|107141|277753|404195|666168	Cyp2c37|Cyp2c38|Cyp2e1|Cyp2j5|Cyp4a12b|Cyp4a14|Ephx2|Cyp2c50|Cyp4a12a|Cyp2c54|Cyp4a31	5.01187e-05
KEGG Pathway	mmu_M00087	beta-Oxidation	19	9.4	20558	13	413	5	1.2	0.54	11363|11364|11430|74147|235674	Acadl|Acadm|Acox1|Ehhadh|Acaa1b	7.94328e-05
KEGG Pathway	mmu00983	Drug metabolism - other enzymes	7.8	7	20558	51	413	8	1.9	0.68	13897|57813|64705|71773|72962|99586|102022|103149	Ces1e|Tk2|Dpys|Ugt2b1|Tymp|Dpyd|Ces2a|Upb1	0.000158489
KEGG Pathway	mmu_M00046	Pyrimidine degradation, uracil => beta-alanine, thymine => 3-aminoisobutanoate	50	12	20558	3	413	3	0.73	0.42	64705|99586|103149	Dpys|Dpyd|Upb1	0.000158489
KEGG Pathway	mmu00340	Histidine metabolism	11	7.7	20558	26	413	6	1.5	0.59	11669|14317|15109|71761|109731|110695	Aldh2|Ftcd|Hal|Amdhd1|Maob|Aldh7a1	0.000199526
KEGG Pathway	mmu00620	Pyruvate metabolism	8.3	6.8	20558	42	413	7	1.7	0.64	11669|18534|52815|74156|109801|110446|110695	Aldh2|Pck1|Ldhd|Acot12|Glo1|Acat1|Aldh7a1	0.000316228
KEGG Pathway	mmu00561	Glycerolipid metabolism	6.6	6.3	20558	60	413	8	1.9	0.68	11669|14933|16891|23945|28169|67916|102247|110695	Aldh2|Gk|Lipg|Mgll|Agpat3|Plpp3|Gpat4|Aldh7a1	0.000398107
KEGG Pathway	mmu01230	Biosynthesis of amino acids	5.7	6	20558	78	413	9	2.2	0.72	11720|11846|12411|14645|18416|107869|110695|230163|234724	Mat1a|Arg1|Cbs|Glul|Otc|Cth|Aldh7a1|Aldob|Tat	0.000398107
KEGG Pathway	mmu01200	Carbon metabolism	4.6	5.7	20558	118	413	11	2.7	0.79	11364|11409|12359|17850|66904|74147|104776|110446|110821|230163|434437	Acadm|Acads|Cat|Mmut|Pccb|Ehhadh|Aldh6a1|Acat1|Pcca|Aldob|Amt	0.000398107
KEGG Pathway	mmu00310	Lysine degradation	6.5	6.2	20558	61	413	8	1.9	0.68	11669|19193|52815|74147|110446|110695|235386|270076	Aldh2|Pipox|Ldhd|Ehhadh|Acat1|Aldh7a1|Hykk|Gcdh	0.000501187
KEGG Pathway	mmu_M00741	Propanoyl-CoA metabolism, propanoyl-CoA => succinyl-CoA	37	10	20558	4	413	3	0.73	0.42	17850|66904|110821	Mmut|Pccb|Pcca	0.000501187
KEGG Pathway	mmu_M00035	Methionine degradation	18	8.1	20558	11	413	4	0.97	0.48	11615|11720|12411|269378	Gm4737|Mat1a|Cbs|Ahcy	0.000794328
KEGG Pathway	mmu00591	Linoleic acid metabolism	7	6.1	20558	50	413	7	1.7	0.64	13096|13097|13106|13109|13113|107141|404195	Cyp2c37|Cyp2c38|Cyp2e1|Cyp2j5|Cyp3a13|Cyp2c50|Cyp2c54	0.000794328
KEGG Pathway	mmu04152	AMPK signaling pathway	4.1	5.1	20558	134	413	11	2.7	0.79	11549|12894|12895|15378|16000|18534|56690|74343|208677|226849|384783	Adra1a|Cpt1a|Cpt1b|Hnf4a|Igf1|Pck1|Mlycd|Crtc2|Creb3l3|Ppp2r5a|Irs2	0.00125893
KEGG Pathway	mmu_M00036	Leucine degradation, leucine => acetoacetate + acetyl-CoA	15	7.4	20558	13	413	4	0.97	0.48	11364|15356|56357|78038	Acadm|Hmgcl|Ivd|Mccc2	0.00125893
KEGG Pathway	mmu05204	Chemical carcinogenesis	4.8	5.2	20558	94	413	9	2.2	0.72	13096|13097|13106|13113|15483|71773|76263|107141|404195	Cyp2c37|Cyp2c38|Cyp2e1|Cyp3a13|Hsd11b1|Ugt2b1|Gstk1|Cyp2c50|Cyp2c54	0.00158489
KEGG Pathway	mmu_M00013	Malonate semialdehyde pathway, propanoyl-CoA => acetyl-CoA	25	8.4	20558	6	413	3	0.73	0.42	11364|74147|104776	Acadm|Ehhadh|Aldh6a1	0.00199526
KEGG Pathway	mmu00330	Arginine and proline metabolism	6	5.5	20558	58	413	7	1.7	0.64	11669|11846|56189|67432|101488|109731|110695	Aldh2|Arg1|Prodh2|Hoga1|Slco2b1|Maob|Aldh7a1	0.00199526
KEGG Pathway	mmu01040	Biosynthesis of unsaturated fatty acids	8.6	5.9	20558	29	413	5	1.2	0.54	11430|68801|171281|171282|235674	Acox1|Elovl5|Acot3|Acot4|Acaa1b	0.00316228
KEGG Pathway	mmu00120	Primary bile acid biosynthesis	12	6.3	20558	17	413	4	0.97	0.48	13124|20280|101502|170789	Cyp8b1|Scp2|Hsd3b7|Acot8	0.00398107
KEGG Pathway	mmu00770	Pantothenate and CoA biosynthesis	11	6.1	20558	18	413	4	0.97	0.48	26464|64705|99586|103149	Vnn3|Dpys|Dpyd|Upb1	0.00398107
KEGG Pathway	mmu_M00135	GABA biosynthesis, eukaryotes, putrescine => GABA	17	6.7	20558	9	413	3	0.73	0.42	11669|109731|110695	Aldh2|Maob|Aldh7a1	0.00630957
KEGG Pathway	mmu00220	Arginine biosynthesis	9.5	5.6	20558	21	413	4	0.97	0.48	11846|14645|18416|216456	Arg1|Glul|Otc|Gls2	0.00794328
KEGG Pathway	mmu04964	Proximal tubule bicarbonate reclamation	9.1	5.4	20558	22	413	4	0.97	0.48	18534|27376|54403|216456	Pck1|Slc25a10|Slc4a4|Gls2	0.01
KEGG Pathway	mmu_M00032	Lysine degradation, lysine => saccharopine => acetoacetyl-CoA	14	6	20558	11	413	3	0.73	0.42	74147|110695|270076	Ehhadh|Aldh7a1|Gcdh	0.0125893
KEGG Pathway	mmu00350	Tyrosine metabolism	5.9	4.6	20558	42	413	5	1.2	0.54	13190|14874|15445|109731|234724	Dct|Gstz1|Hpd|Maob|Tat	0.0125893
KEGG Pathway	mmu04726	Serotonergic synapse	3.4	3.9	20558	133	413	9	2.2	0.72	13096|13097|13101|13109|14402|56448|107141|109731|404195	Cyp2c37|Cyp2c38|Cyp2d10|Cyp2j5|Gabrb3|Cyp2d22|Cyp2c50|Maob|Cyp2c54	0.0125893
KEGG Pathway	mmu04270	Vascular smooth muscle contraction	3.4	3.9	20558	133	413	9	2.2	0.72	11515|11549|11607|13118|13119|14673|230103|277753|666168	Adcy9|Adra1a|Agtr1a|Cyp4a12b|Cyp4a14|Gna12|Npr2|Cyp4a12a|Cyp4a31	0.0125893
KEGG Pathway	mmu00072	Synthesis and degradation of ketone bodies	12	5.7	20558	12	413	3	0.73	0.42	15356|15360|110446	Hmgcl|Hmgcs2|Acat1	0.0125893
KEGG Pathway	mmu00360	Phenylalanine metabolism	7.7	4.9	20558	26	413	4	0.97	0.48	15445|109731|234724|240549	Hpd|Maob|Tat|Gm4952	0.0158489
KEGG Pathway	mmu04976	Bile secretion	4.2	3.9	20558	71	413	6	1.5	0.59	11515|20493|28248|28250|54403|76408	Adcy9|Slc10a1|Slco1a1|Slco1a4|Slc4a4|Abcc3	0.0251189
KEGG Pathway	mmu_M00089	Triacylglycerol biosynthesis	9.3	4.8	20558	16	413	3	0.73	0.42	28169|67916|102247	Agpat3|Plpp3|Gpat4	0.0316228
KEGG Pathway	mmu00040	Pentose and glucuronate interconversions	5.7	4	20558	35	413	4	0.97	0.48	67880|71755|71773|102448	Dcxr|Dhdh|Ugt2b1|Xylb	0.0398107

## Sheet: DOWN
Category	KEGG_ID	KEGG_term	Enrichment	Z-score	#TotalGeneInLibrary	#GeneInGO	#GeneInHitList	#GeneInGOAndHitList	%InGO	STDV %InGO	GeneID	Hits	FDR
KEGG Pathway	mmu04360	Axon guidance	3.1	6.3	20558	181	1001	27	2.7	0.51	12934|13639|13800|13837|13844|14365|16885|17974|18019|18479|18481|18710|19876|20354|20356|20563|20779|22417|107448|107449|117606|170758|214230|226251|228608|268902|319757	Dpysl2|Efna4|Enah|Epha3|Ephb2|Fzd3|Limk1|Nck2|Nfatc2|Pak1|Pak3|Pik3r3|Robo1|Sema4d|Sema5a|Slit2|Src|Wnt4|Unc5a|Unc5b|Boc|Rac3|Pak6|Ablim1|Smox|Robo2|Smo	7.94328e-05
KEGG Pathway	mmu04510	Focal adhesion	2.9	6.1	20558	208	1001	29	2.9	0.53	12043|12390|12443|12444|12829|12834|12835|12840|12841|12842|16001|16401|16403|16420|16782|18479|18481|18591|18710|20750|20779|68794|71785|98932|109711|170758|214230|241226|271849	Bcl2|Cav2|Ccnd1|Ccnd2|Col4a4|Col6a2|Col6a3|Col9a2|Col9a3|Col1a1|Igf1r|Itga4|Itga6|Itgb6|Lamc2|Pak1|Pak3|Pdgfb|Pik3r3|Spp1|Src|Flnc|Pdgfd|Myl9|Actn1|Rac3|Pak6|Itga8|Shc4	7.94328e-05
KEGG Pathway	mmu04340	Hedgehog signaling pathway	5.5	6.8	20558	45	1001	12	1.2	0.34	12043|12443|12444|14634|16147|57810|59056|68525|117606|214897|228608|319757	Bcl2|Ccnd1|Ccnd2|Gli3|Ihh|Cdon|Evc|Evc2|Boc|Csnk1g1|Smox|Smo	0.000158489
KEGG Pathway	mmu05205	Proteoglycans in cancer	2.7	5.6	20558	216	1001	28	2.8	0.52	12390|12443|12575|12842|13869|14104|14365|14734|16001|16147|16160|16440|17390|18479|18710|18793|20779|21808|22350|22410|22417|22421|22422|29875|68794|109676|228608|319757	Cav2|Ccnd1|Cdkn1a|Col1a1|Erbb4|Fasn|Fzd3|Gpc3|Igf1r|Ihh|Il12b|Itpr3|Mmp2|Pak1|Pik3r3|Plaur|Src|Tgfb2|Ezr|Wnt10b|Wnt4|Wnt7a|Wnt7b|Iqgap1|Flnc|Ank2|Smox|Smo	0.000251189
KEGG Pathway	mmu05200	Pathways in cancer	2.1	5.3	20558	427	1001	44	4.4	0.65	11513|11677|11799|11839|11864|12028|12043|12394|12443|12550|12575|12579|12829|13555|14104|14167|14171|14172|14184|14365|14634|14697|16001|16403|16782|17311|17390|18591|18710|19219|19361|21808|21809|22410|22417|22421|22422|54124|104111|170758|228608|242894|319757|432530	Adcy7|Akr1b3|Birc5|Areg|Arnt2|Bax|Bcl2|Runx1|Ccnd1|Cdh1|Cdkn1a|Cdkn2b|Col4a4|E2f1|Fasn|Fgf12|Fgf17|Fgf18|Fgfr3|Fzd3|Gli3|Gnb5|Igf1r|Itga6|Lamc2|Kitl|Mmp2|Pdgfb|Pik3r3|Ptger4|Rad51|Tgfb2|Tgfb3|Wnt10b|Wnt4|Wnt7a|Wnt7b|Cks1b|Adcy3|Rac3|Smox|Actr3b|Smo|Adcy1	0.000251189
KEGG Pathway	mmu04810	Regulation of actin cytoskeleton	2.5	5.1	20558	220	1001	27	2.7	0.51	13800|14167|14171|14172|14184|16401|16403|16409|16411|16420|16885|18479|18481|18591|18710|20779|22350|29875|30938|71785|73341|76884|98932|109711|170758|214230|241226	Enah|Fgf12|Fgf17|Fgf18|Fgfr3|Itga4|Itga6|Itgam|Itgax|Itgb6|Limk1|Pak1|Pak3|Pdgfb|Pik3r3|Src|Ezr|Iqgap1|Fgd3|Pdgfd|Arhgef6|Cyfip2|Myl9|Actn1|Rac3|Pak6|Itga8	0.000630957
KEGG Pathway	mmu05414	Dilated cardiomyopathy	3.5	5.4	20558	95	1001	16	1.6	0.4	11513|12288|12293|12297|12299|16401|16403|16420|20191|21808|21809|22003|104111|241226|326618|432530	Adcy7|Cacna1c|Cacna2d1|Cacnb3|Cacng1|Itga4|Itga6|Itgb6|Ryr2|Tgfb2|Tgfb3|Tpm1|Adcy3|Itga8|Tpm4|Adcy1	0.000794328
KEGG Pathway	mmu05410	Hypertrophic cardiomyopathy	3.4	5.2	20558	90	1001	15	1.5	0.38	11421|12288|12293|12297|12299|16401|16403|16420|20191|21808|21809|22003|108097|241226|326618	Ace|Cacna1c|Cacna2d1|Cacnb3|Cacng1|Itga4|Itga6|Itgb6|Ryr2|Tgfb2|Tgfb3|Tpm1|Prkab2|Itga8|Tpm4	0.00158489
KEGG Pathway	mmu04110	Cell cycle	2.9	4.8	20558	128	1001	18	1.8	0.42	12236|12428|12443|12444|12531|12534|12575|12579|12580|12649|13555|17215|17216|17218|19650|21808|21809|23834	Bub1b|Ccna2|Ccnd1|Ccnd2|Cdc25b|Cdk1|Cdkn1a|Cdkn2b|Cdkn2c|Chek1|E2f1|Mcm3|Mcm2|Mcm5|Rbl1|Tgfb2|Tgfb3|Cdc6	0.00199526
KEGG Pathway	mmu04512	ECM-receptor interaction	3.4	5	20558	85	1001	14	1.4	0.37	11603|12829|12834|12835|12840|12841|12842|15366|16401|16403|16420|16782|20750|241226	Agrn|Col4a4|Col6a2|Col6a3|Col9a2|Col9a3|Col1a1|Hmmr|Itga4|Itga6|Itgb6|Lamc2|Spp1|Itga8	0.00251189
KEGG Pathway	mmu04921	Oxytocin signaling pathway	2.6	4.6	20558	156	1001	20	2	0.44	11513|12288|12293|12297|12299|12315|12443|12575|16440|18019|19735|20191|20779|30955|54195|60596|98932|104111|108097|432530	Adcy7|Cacna1c|Cacna2d1|Cacnb3|Cacng1|Calm3|Ccnd1|Cdkn1a|Itpr3|Nfatc2|Rgs2|Ryr2|Src|Pik3cg|Gucy1b1|Gucy1a1|Myl9|Adcy3|Prkab2|Adcy1	0.00251189
KEGG Pathway	mmu04970	Salivary secretion	3.4	4.8	20558	79	1001	13	1.3	0.36	11513|11830|11941|12315|16440|16531|17105|19650|54195|60596|104111|232975|432530	Adcy7|Aqp5|Atp2b2|Calm3|Itpr3|Kcnma1|Lyz2|Rbl1|Gucy1b1|Gucy1a1|Adcy3|Atp1a3|Adcy1	0.00398107
KEGG Pathway	mmu01522	Endocrine resistance	3.1	4.6	20558	93	1001	14	1.4	0.37	11513|12028|12043|12443|12575|12580|13555|16001|17390|18710|20779|104111|271849|432530	Adcy7|Bax|Bcl2|Ccnd1|Cdkn1a|Cdkn2c|E2f1|Igf1r|Mmp2|Pik3r3|Src|Adcy3|Shc4|Adcy1	0.00501187
KEGG Pathway	mmu00480	Glutathione metabolism	3.5	4.6	20558	64	1001	11	1.1	0.33	14381|14776|14857|14863|14864|14866|54486|67305|69590|110208|207182	G6pdx|Gpx2|Gsta1|Gstm2|Gstm3|Gstm5|Hpgds|Gpx7|Gpx8|Pgd|Ggt7	0.00794328
KEGG Pathway	mmu04015	Rap1 signaling pathway	2.2	4.1	20558	224	1001	24	2.4	0.48	11513|11600|12315|12550|12801|13639|14167|14171|14172|14184|16001|16409|17311|18053|18591|18710|18760|20779|71785|104111|110351|170758|330836|432530	Adcy7|Angpt1|Calm3|Cdh1|Cnr1|Efna4|Fgf12|Fgf17|Fgf18|Fgfr3|Igf1r|Itgam|Kitl|Ngfr|Pdgfb|Pik3r3|Prkd1|Src|Pdgfd|Adcy3|Rap1gap|Rac3|Slc7a6|Adcy1	0.00794328
KEGG Pathway	mmu01524	Platinum drug resistance	3.2	4.4	20558	76	1001	12	1.2	0.34	11783|11799|12028|12043|12189|12575|14857|14863|14864|14866|18710|21973	Apaf1|Birc5|Bax|Bcl2|Brca1|Cdkn1a|Gsta1|Gstm2|Gstm3|Gstm5|Pik3r3|Top2a	0.00794328
KEGG Pathway	mmu04974	Protein digestion and absorption	2.9	4.1	20558	93	1001	13	1.3	0.36	12816|12829|12832|12834|12835|12836|12840|12841|12842|13717|16535|17381|232975	Col12a1|Col4a4|Col5a2|Col6a2|Col6a3|Col7a1|Col9a2|Col9a3|Col1a1|Eln|Kcnq1|Mmp12|Atp1a3	0.0125893
KEGG Pathway	mmu04151	PI3K-Akt signaling pathway	1.9	3.7	20558	354	1001	32	3.2	0.56	11600|12043|12189|12443|12444|12575|12829|12834|12835|12840|12841|12842|13639|14167|14171|14172|14184|14697|16001|16401|16403|16420|16782|17311|18053|18591|18710|20750|30955|71785|74551|241226	Angpt1|Bcl2|Brca1|Ccnd1|Ccnd2|Cdkn1a|Col4a4|Col6a2|Col6a3|Col9a2|Col9a3|Col1a1|Efna4|Fgf12|Fgf17|Fgf18|Fgfr3|Gnb5|Igf1r|Itga4|Itga6|Itgb6|Lamc2|Kitl|Ngfr|Pdgfb|Pik3r3|Spp1|Pik3cg|Pdgfd|Pck2|Itga8	0.0125893
KEGG Pathway	mmu00603	Glycosphingolipid biosynthesis - globo and isoglobo series	6.4	4.9	20558	16	1001	5	0.5	0.22	14344|15212|20444|20449|239559	Fut2|Hexb|St3gal2|St8sia1|A4galt	0.0158489
KEGG Pathway	mmu05218	Melanoma	3.1	4.1	20558	73	1001	11	1.1	0.33	12443|12550|12575|13555|14167|14171|14172|16001|18591|18710|71785	Ccnd1|Cdh1|Cdkn1a|E2f1|Fgf12|Fgf17|Fgf18|Igf1r|Pdgfb|Pik3r3|Pdgfd	0.0158489
KEGG Pathway	mmu05166	Human T-cell leukemia virus 1 infection	1.9	3.5	20558	290	1001	27	2.7	0.51	11513|11910|12028|12236|12443|12444|12575|12579|12580|12649|13555|13654|14365|17864|17865|18019|18591|18710|19698|21808|21809|22410|22417|22421|22422|104111|432530	Adcy7|Atf3|Bax|Bub1b|Ccnd1|Ccnd2|Cdkn1a|Cdkn2b|Cdkn2c|Chek1|E2f1|Egr2|Fzd3|Mybl1|Mybl2|Nfatc2|Pdgfb|Pik3r3|Relb|Tgfb2|Tgfb3|Wnt10b|Wnt4|Wnt7a|Wnt7b|Adcy3|Adcy1	0.0199526
KEGG Pathway	mmu04261	Adrenergic signaling in cardiomyocytes	2.3	3.7	20558	150	1001	17	1.7	0.41	11513|11941|12043|12288|12293|12297|12299|12315|16535|20191|20272|22003|30955|104111|232975|326618|432530	Adcy7|Atp2b2|Bcl2|Cacna1c|Cacna2d1|Cacnb3|Cacng1|Calm3|Kcnq1|Ryr2|Scn7a|Tpm1|Pik3cg|Adcy3|Atp1a3|Tpm4|Adcy1	0.0199526
KEGG Pathway	mmu04012	ErbB signaling pathway	2.7	3.7	20558	91	1001	12	1.2	0.34	11839|12223|12575|13869|17974|18479|18481|18710|20779|211323|214230|271849	Areg|Btc|Cdkn1a|Erbb4|Nck2|Pak1|Pak3|Pik3r3|Src|Nrg1|Pak6|Shc4	0.0251189
KEGG Pathway	mmu04390	Hippo signaling pathway	2.2	3.5	20558	158	1001	17	1.7	0.41	11799|11839|12164|12443|12444|12550|14365|16475|21808|21809|22410|22417|22421|22422|23859|101543|242316	Birc5|Areg|Bmp8b|Ccnd1|Ccnd2|Cdh1|Fzd3|Ajuba|Tgfb2|Tgfb3|Wnt10b|Wnt4|Wnt7a|Wnt7b|Dlg2|Wtip|Gdf6	0.0316228
KEGG Pathway	mmu00600	Sphingolipid metabolism	3.4	3.8	20558	48	1001	8	0.8	0.28	20698|20773|22239|56386|58994|70059|71949|433323	Sphk1|Sptlc2|Ugt8a|B4galt6|Smpd3|Degs2|Cers5|Sgpp2	0.0316228
KEGG Pathway	mmu04115	p53 signaling pathway	2.9	3.6	20558	72	1001	10	1	0.31	11783|12028|12443|12444|12450|12534|12575|12649|14104|22401	Apaf1|Bax|Ccnd1|Ccnd2|Ccng1|Cdk1|Cdkn1a|Chek1|Fasn|Zmat3	0.0398107
KEGG Pathway	mmu05146	Amoebiasis	2.4	3.4	20558	110	1001	13	1.3	0.36	12829|12842|15507|16160|16409|16782|18710|20706|21808|21809|109711|226421|432530	Col4a4|Col1a1|Hspb1|Il12b|Itgam|Lamc2|Pik3r3|Serpinb9b|Tgfb2|Tgfb3|Actn1|Rab7b|Adcy1	0.0398107
